# Supplementary material for: Reconfigurable optoelectronic transistors for multimodal recognition
Source: Nat Commun. 2024 Apr 16;15:3257. doi: 10.1038/s41467-024-47580-2 (PMC11021444; doi:10.1038/s41467-024-47580-2)
Supplement: Supplementary file 3 — Source Data [file 41467_2024_47580_MOESM3_ESM.xlsx]

## Sheet: Fig2b
Time	Current	Current	Current		Vsd=0.3V
	14mw/cm2	70mw/cm2	140mw/cm2
0.22466	1.23978e-10	1.22179e-10	1.26343e-10
0.33602	1.2381e-10	1.22343e-10	1.2623e-10
0.44739	1.24616e-10	1.22251e-10	1.2594e-10
0.55877	1.24247e-10	1.21978e-10	1.27083e-10
0.67013	1.24255e-10	1.22831e-10	1.26133e-10
0.7815	1.24541e-10	1.22373e-10	1.26196e-10
0.89289	1.24432e-10	1.22381e-10	1.26696e-10
1.00428	1.24461e-10	1.22482e-10	1.2665e-10
1.11566	1.24116e-10	1.22511e-10	1.2636e-10
1.22704	1.24948e-10	1.22419e-10	1.26049e-10
1.33841	1.24373e-10	1.2236e-10	1.26885e-10
1.44976	1.24537e-10	1.22831e-10	1.26566e-10
1.56116	1.24469e-10	1.2281e-10	1.26797e-10
1.67254	1.24679e-10	1.22343e-10	1.26814e-10
1.78393	1.24511e-10	1.22482e-10	1.26616e-10
1.89532	1.24448e-10	1.22755e-10	1.26482e-10
2.0067	1.2515e-10	1.22911e-10	1.26453e-10
2.11807	1.24574e-10	1.22121e-10	1.27213e-10
2.22944	1.24768e-10	1.22776e-10	1.26755e-10
2.3408	1.2481e-10	1.22692e-10	1.26717e-10
2.45216	1.24818e-10	1.22692e-10	1.26999e-10
2.56355	1.24906e-10	1.22856e-10	1.27066e-10
2.67492	1.2465e-10	1.2273e-10	1.27356e-10
2.78631	1.25192e-10	1.23411e-10	1.26806e-10
2.89768	1.24709e-10	1.2252e-10	1.27079e-10
3.00907	1.25188e-10	1.22612e-10	1.26831e-10
3.12044	1.25154e-10	1.23083e-10	1.27301e-10
3.23182	1.25095e-10	1.23213e-10	1.27469e-10
3.34318	1.25537e-10	1.22978e-10	1.27432e-10
3.45456	1.25448e-10	1.22932e-10	1.27238e-10
3.56593	1.25524e-10	1.23537e-10	1.27305e-10
3.67731	1.25028e-10	1.22932e-10	1.27453e-10
3.78869	1.25402e-10	1.23167e-10	1.26784e-10
3.90006	1.25205e-10	1.22885e-10	1.27495e-10
4.01142	1.25377e-10	1.23217e-10	1.27503e-10
4.12278	1.25322e-10	1.23595e-10	1.27339e-10
4.23416	1.25805e-10	1.23217e-10	1.2749e-10
4.34553	1.41028e-10	1.23625e-10	1.2773e-10
4.45688	1.54802e-10	1.23541e-10	1.27633e-10
4.56825	1.65566e-10	1.81848e-10	2.47525e-10
4.67962	1.74058e-10	2.27206e-10	3.17064e-10
4.791	1.80516e-10	2.5937e-10	3.74825e-10
4.9024	1.8639e-10	2.86564e-10	4.27036e-10
5.01378	1.92117e-10	3.12282e-10	4.78099e-10
5.12517	1.98117e-10	3.37459e-10	6.29981e-10
5.23656	2.02323e-10	3.60686e-10	6.29939e-10
5.34793	1.95533e-10	3.84678e-10	6.71284e-10
5.4593	1.89071e-10	4.06855e-10	5.80904e-10
5.57068	1.8547e-10	3.7364e-10	5.45442e-10
5.68206	1.82546e-10	3.48556e-10	5.24055e-10
5.79345	1.80037e-10	3.35619e-10	5.07542e-10
5.90484	1.78352e-10	3.27135e-10	4.93172e-10
6.01622	1.76495e-10	3.19198e-10	4.84979e-10
6.1276	1.75819e-10	3.13434e-10	4.75021e-10
6.23899	1.74625e-10	3.08274e-10	4.66071e-10
6.35036	1.73793e-10	3.03606e-10	4.62668e-10
6.46174	1.72831e-10	2.99933e-10	4.54979e-10
6.57311	1.7113e-10	2.95845e-10	4.48214e-10
6.68447	1.70877e-10	2.93992e-10	4.446e-10
6.79587	1.69705e-10	2.90522e-10	4.41743e-10
6.90726	1.69516e-10	2.88219e-10	4.32709e-10
7.01863	1.68424e-10	2.85572e-10	4.29936e-10
7.13003	1.67966e-10	2.82971e-10	4.31659e-10
7.24138	1.67587e-10	2.80719e-10	4.24936e-10
7.35275	1.6705e-10	2.78307e-10	4.19306e-10
7.46413	1.66398e-10	2.7724e-10	4.18928e-10
7.5755	1.65915e-10	2.75227e-10	4.16449e-10
7.6869	1.66344e-10	2.73362e-10	4.11743e-10
7.79829	1.6473e-10	2.71757e-10	4.08087e-10
7.90966	1.64625e-10	2.70131e-10	4.06659e-10
8.02103	1.64276e-10	2.68673e-10	4.06365e-10
8.13241	1.63957e-10	2.6666e-10	3.91245e-10
8.24379	1.63365e-10	2.65984e-10	3.96872e-10
8.35516	1.63003e-10	2.6445e-10	3.9309e-10
8.46655	1.63474e-10	2.62509e-10	3.91153e-10
8.57791	1.62508e-10	2.62038e-10	3.88758e-10
8.68928	1.62285e-10	2.61093e-10	3.868e-10
8.80067	1.62155e-10	2.59832e-10	3.85363e-10
8.91205	1.61856e-10	2.58315e-10	3.83918e-10
9.02344	1.61382e-10	2.57467e-10	3.81934e-10
9.13482	1.61142e-10	2.56794e-10	3.793e-10
9.24619	1.61155e-10	2.55315e-10	3.78489e-10
9.35756	1.60638e-10	2.54874e-10	3.7688e-10
9.46894	1.60688e-10	2.53416e-10	3.74674e-10
9.58033	1.60264e-10	2.53034e-10	3.72875e-10
9.6917	1.60104e-10	2.51387e-10	3.71329e-10
9.8031	1.59688e-10	2.50723e-10	3.69875e-10
9.91448	1.59478e-10	2.50072e-10	3.67808e-10
10.0259	1.59709e-10	2.49198e-10	3.67846e-10
10.1373	1.58974e-10	2.48135e-10	3.65333e-10
10.2486	1.59503e-10	2.47559e-10	3.63867e-10
10.36	1.58646e-10	2.47105e-10	3.63031e-10
10.4714	1.58583e-10	2.45782e-10	3.61283e-10
10.5828	1.58075e-10	2.45336e-10	3.60627e-10
10.6942	1.5831e-10	2.44298e-10	3.58228e-10
10.8056	1.57768e-10	2.44366e-10	3.57506e-10
10.9169	1.57575e-10	2.42882e-10	3.55812e-10
11.0283	1.58138e-10	2.41937e-10	3.54295e-10
11.1397	1.57121e-10	2.41853e-10	3.53602e-10
11.2511	1.56957e-10	2.41151e-10	3.52459e-10
11.3624	1.57108e-10	2.40466e-10	3.5156e-10
11.4738	1.57096e-10	2.39702e-10	3.49934e-10
11.5852	1.56537e-10	2.3905e-10	3.49224e-10
11.6966	1.55877e-10	2.38866e-10	3.48068e-10
11.8079	1.56877e-10	2.37937e-10	3.47598e-10
11.9193	1.56243e-10	2.38029e-10	3.45909e-10
12.0307	1.55919e-10	2.36441e-10	3.44732e-10
12.1421	1.56062e-10	2.36685e-10	3.43787e-10
12.2534	1.55688e-10	2.35559e-10	3.41577e-10
12.3648	1.55705e-10	2.35097e-10	3.41539e-10
12.4762	1.551e-10	2.34828e-10	3.40741e-10
12.5876	1.55386e-10	2.34597e-10	3.39955e-10
12.699	1.54869e-10	2.33794e-10	3.3882e-10
12.8103	1.55335e-10	2.32622e-10	3.37997e-10
12.9217	1.55113e-10	2.32559e-10	3.36762e-10
13.0331	1.54949e-10	2.32101e-10	3.35396e-10
13.1445	1.5473e-10	2.31281e-10	3.34724e-10
13.2559	1.54953e-10	2.30802e-10	3.33186e-10
13.3672	1.54533e-10	2.30597e-10	3.33014e-10
13.4786	1.53982e-10	2.30172e-10	3.31829e-10
13.59	1.54386e-10	2.29113e-10	3.30967e-10
13.7014	1.54268e-10	2.29244e-10	3.30951e-10
13.8128	1.5397e-10	2.28622e-10	3.29837e-10
13.9241	1.54255e-10	2.28059e-10	3.29169e-10
14.0355	1.54054e-10	2.2776e-10	3.27291e-10
14.1469	1.5381e-10	2.27622e-10	3.2685e-10
14.2583	1.53159e-10	2.27029e-10	3.26337e-10
14.3697	1.53978e-10	2.25828e-10	3.25241e-10
14.481	1.53474e-10	2.26155e-10	3.24568e-10
14.5924	1.52944e-10	2.25798e-10	3.23736e-10
14.7038	1.53087e-10	2.24924e-10	3.23446e-10
14.8152	1.53377e-10	2.24433e-10	3.21988e-10
14.9266	1.53222e-10	2.24336e-10	3.21472e-10
15.038	1.52604e-10	2.24281e-10	3.20556e-10
15.1494	1.53592e-10	2.23059e-10	3.20039e-10
15.2608	1.52676e-10	2.23437e-10	3.19379e-10
15.3721	1.52331e-10	2.22769e-10	3.18816e-10
15.4835	1.52596e-10	2.22071e-10	3.17421e-10
15.5949	1.52634e-10	2.21723e-10	3.16274e-10
15.7063	1.52625e-10	2.21718e-10	3.16564e-10
15.8177	1.52247e-10	2.20853e-10	3.15887e-10
15.9291	1.52814e-10	2.20004e-10	3.15026e-10
16.0404	1.52243e-10	2.20269e-10	3.14005e-10
16.1518	1.52306e-10	2.19903e-10	3.13589e-10
16.2632	1.52239e-10	2.19512e-10	3.13005e-10
16.3746	1.51814e-10	2.19298e-10	3.11967e-10
16.486	1.52083e-10	2.18575e-10	3.12089e-10
16.5974	1.51289e-10	2.18672e-10	3.10942e-10
16.7087	1.52171e-10	2.18113e-10	3.1053e-10
16.8201	1.51234e-10	2.18008e-10	3.09816e-10
16.9315	1.51642e-10	2.17017e-10	3.0932e-10
17.0429	1.51747e-10	2.1705e-10	3.08589e-10
17.1543	1.5126e-10	2.16928e-10	3.07425e-10
17.2657	1.5126e-10	2.16256e-10	3.07228e-10
17.3771	1.51155e-10	2.15643e-10	3.06148e-10
17.4885	1.51461e-10	2.15294e-10	3.05534e-10
17.5998	1.5086e-10	2.15416e-10	3.05488e-10
17.7112	1.51079e-10	2.14306e-10	3.04476e-10
17.8226	1.51272e-10	2.14634e-10	3.04102e-10
17.934	1.5076e-10	2.14269e-10	3.0374e-10
18.0453	1.50781e-10	2.135e-10	3.03417e-10
18.1567	1.50747e-10	2.13348e-10	3.01543e-10
18.2681	1.5094e-10	2.13164e-10	3.01509e-10
18.3795	1.49995e-10	2.13235e-10	3.0103e-10
18.4909	1.50625e-10	2.12075e-10	3.00585e-10
18.6023	1.50356e-10	2.12214e-10	2.9987e-10
18.7137	1.50537e-10	2.12071e-10	2.99391e-10
18.825	1.50339e-10	2.11958e-10	2.99497e-10
18.9364	1.50365e-10	2.11685e-10	2.98047e-10
19.0478	1.50495e-10	2.1105e-10	2.97631e-10
19.1592	1.50054e-10	2.10664e-10	2.97232e-10
19.2705	1.50138e-10	2.10269e-10	2.96202e-10
19.3819	1.49944e-10	2.10143e-10	2.96017e-10
19.4933	1.50016e-10	2.09907e-10	2.95123e-10
19.6047	1.49953e-10	2.09769e-10	2.95207e-10
19.7161	1.49604e-10	2.09764e-10	2.93736e-10
19.8275	1.49919e-10	2.09243e-10	2.9419e-10
19.9388	1.49625e-10	2.08962e-10	2.92959e-10
20.0502	1.5015e-10	2.08668e-10	2.92517e-10
20.1616	1.49734e-10	2.08857e-10	2.92429e-10
20.273	1.49478e-10	2.08197e-10	2.91492e-10
20.3844	1.49814e-10	2.07844e-10	2.91131e-10
20.4958	1.49192e-10	2.07811e-10	2.90505e-10
20.6072	1.49621e-10	2.07449e-10	2.90963e-10
20.7185	1.49302e-10	2.07164e-10	2.89215e-10
20.8299	1.49776e-10	2.06617e-10	2.88761e-10
20.9413	1.49054e-10	2.07155e-10	2.88635e-10
21.0527	1.49138e-10	2.06122e-10	2.88093e-10
21.1641	1.49474e-10	2.06382e-10	2.87459e-10
21.2754	1.48881e-10	2.0579e-10	2.86442e-10
21.3868	1.48877e-10	2.05764e-10	2.86732e-10
21.4982	1.48936e-10	2.05042e-10	2.85379e-10
21.6096	1.49163e-10	2.04647e-10	2.8548e-10
21.721	1.48533e-10	2.05037e-10	2.84723e-10
21.8324	1.48965e-10	2.04462e-10	2.84946e-10
21.9437	1.4907e-10	2.04168e-10	2.8403e-10
22.0551	1.49024e-10	2.04357e-10	2.8361e-10
22.1665	1.48747e-10	2.03697e-10	2.83715e-10
22.2779	1.48835e-10	2.03361e-10	2.82122e-10
22.3893	1.49348e-10	2.02672e-10	2.82362e-10
22.5007	1.48474e-10	2.03462e-10	2.81576e-10
22.6121	1.48482e-10	2.02743e-10	2.81488e-10
22.7234	1.48604e-10	2.02668e-10	2.80433e-10
22.8348	1.48638e-10	2.02319e-10	2.80177e-10
22.9462	1.4857e-10	2.02151e-10	2.80496e-10
23.0575	1.48524e-10	2.02126e-10	2.79227e-10
23.1689	1.48516e-10	2.01605e-10	2.79454e-10
23.2803	1.48289e-10	2.01542e-10	2.78942e-10
23.3917	1.48554e-10	2.00832e-10	2.7837e-10
23.5031	1.4826e-10	2.01155e-10	2.77736e-10
23.6144	1.48192e-10	2.00399e-10	2.77698e-10
23.7258	1.48356e-10	2.00411e-10	2.77219e-10
23.8372	1.48331e-10	2.00495e-10	2.75904e-10
23.9486	1.48066e-10	2.0005e-10	2.76211e-10
24.0599	1.47898e-10	2.00659e-10	2.75496e-10
24.1713	1.48776e-10	1.99739e-10	2.7587e-10
24.2827	1.48075e-10	1.99693e-10	2.75114e-10
24.3941	1.48024e-10	1.99563e-10	2.74677e-10
24.5055	1.4802e-10	1.98554e-10	2.74841e-10
24.6169	1.48033e-10	1.99109e-10	2.73324e-10
24.7282	1.47692e-10	1.99306e-10	2.73299e-10
24.8396	1.47339e-10	1.99197e-10	2.72769e-10
24.951	1.48541e-10	1.98117e-10	2.72118e-10
25.0624	1.4757e-10	1.98554e-10	2.71757e-10
25.1737	1.47814e-10	1.97991e-10	2.71715e-10
25.2851	1.47755e-10	1.97819e-10	2.71366e-10
25.3965	1.47587e-10	1.97638e-10	2.70244e-10
25.5079	1.47318e-10	1.97638e-10	2.70408e-10
25.6193	1.47255e-10	1.9763e-10	2.69614e-10
25.7307	1.47852e-10	1.96979e-10	2.69278e-10
25.842	1.47402e-10	1.97407e-10	2.69147e-10
25.9534	1.47331e-10	1.96458e-10	2.68782e-10
26.0648	1.47344e-10	1.96937e-10	2.685e-10
26.1762	1.47449e-10	1.96285e-10	2.67689e-10
26.2875	1.47411e-10	1.96088e-10	2.67916e-10
26.3989	1.47184e-10	1.96163e-10	2.67131e-10
26.5103	1.47856e-10	1.95424e-10	2.66811e-10
26.6217	1.47003e-10	1.96247e-10	2.66412e-10
26.733	1.47491e-10	1.95529e-10	2.66374e-10
26.8444	1.47016e-10	1.9576e-10	2.65761e-10
26.9558	1.46844e-10	1.95449e-10	2.64925e-10
27.0672	1.46974e-10	1.94747e-10	2.65454e-10
27.1786	1.47049e-10	1.94752e-10	2.64731e-10
27.29	1.47482e-10	1.94525e-10	2.64357e-10
27.4013	1.46654e-10	1.94567e-10	2.63883e-10
27.5127	1.47033e-10	1.94042e-10	2.63475e-10
27.6241	1.47272e-10	1.94138e-10	2.62904e-10
27.7355	1.46617e-10	1.93844e-10	2.62492e-10
27.8468	1.46722e-10	1.93399e-10	2.6271e-10
27.9582	1.46911e-10	1.93247e-10	2.61836e-10
28.0696	1.47163e-10	1.93189e-10	2.62391e-10
28.181	1.46318e-10	1.93714e-10	2.61727e-10
28.2924	1.46974e-10	1.92352e-10	2.61395e-10
28.4038	1.46722e-10	1.9281e-10	2.60744e-10
28.5152	1.46936e-10	1.9268e-10	2.60063e-10
28.6265	1.46713e-10	1.926e-10	2.60089e-10
28.7379	1.46894e-10	1.92163e-10	2.59664e-10
28.8493	1.4694e-10	1.92058e-10	2.59412e-10
28.9607	1.46234e-10	1.92016e-10	2.58815e-10
29.0721	1.46554e-10	1.91369e-10	2.58303e-10
29.1835	1.4647e-10	1.91655e-10	2.58244e-10
29.2948	1.46264e-10	1.91382e-10	2.58072e-10
29.4062	1.46377e-10	1.91298e-10	2.58328e-10
29.5176	1.46457e-10	1.91075e-10	2.56925e-10
29.6289	1.4668e-10	1.90684e-10	2.57744e-10
29.7403	1.46415e-10	1.90857e-10	2.56715e-10
29.8517	1.46587e-10	1.9021e-10	2.56853e-10
29.9631	1.46545e-10	1.90936e-10	2.56261e-10
30.0745	1.46087e-10	1.9021e-10	2.56072e-10
30.1859	1.46537e-10	1.90008e-10	2.56189e-10
30.2973	1.46747e-10	1.90231e-10	2.54933e-10
30.4087	1.46566e-10	1.89689e-10	2.55269e-10
30.52	1.46196e-10	1.89722e-10	2.55034e-10
30.6314	1.46646e-10	1.89369e-10	2.54383e-10
30.7428	1.46217e-10	1.89831e-10	2.54227e-10
30.8542	1.46562e-10	1.8955e-10	2.54269e-10
30.9656	1.46133e-10	1.89058e-10	2.54412e-10
31.077	1.46062e-10	1.89344e-10	2.52904e-10
31.1883	1.46028e-10	1.89109e-10	2.52799e-10
31.2997	1.45999e-10	1.88529e-10	2.52899e-10
31.4111	1.4647e-10	1.88113e-10	2.52555e-10
31.5225	1.45562e-10	1.88466e-10	2.52252e-10
31.6338	1.45911e-10	1.88096e-10	2.51584e-10
31.7452	1.45978e-10	1.88403e-10	2.51614e-10
31.8566	1.45625e-10	1.88344e-10	2.51118e-10
31.968	1.45932e-10	1.88218e-10	2.51567e-10
32.0794	1.45344e-10	1.87726e-10	2.50677e-10
32.1908	1.46037e-10	1.87815e-10	2.50488e-10
32.3021	1.45112e-10	1.88083e-10	2.51009e-10
32.4135	1.45701e-10	1.87184e-10	2.49941e-10
32.5249	1.4602e-10	1.86752e-10	2.49891e-10
32.6363	1.45793e-10	1.8676e-10	2.49807e-10
32.7477	1.45852e-10	1.86718e-10	2.49588e-10
32.8591	1.45512e-10	1.86878e-10	2.48866e-10
32.9705	1.4578e-10	1.86432e-10	2.48303e-10
33.0819	1.45276e-10	1.8663e-10	2.4858e-10
33.1933	1.45398e-10	1.85844e-10	2.48084e-10
33.3046	1.4568e-10	1.85974e-10	2.48122e-10
33.416	1.45339e-10	1.86004e-10	2.4758e-10
33.5274	1.45457e-10	1.85617e-10	2.47618e-10
33.6388	1.45365e-10	1.86092e-10	2.47025e-10
33.7502	1.45869e-10	1.8568e-10	2.46698e-10
33.8616	1.45272e-10	1.85815e-10	2.46475e-10
33.9729	1.45869e-10	1.84878e-10	2.4616e-10
34.0843	1.45541e-10	1.85798e-10	2.45803e-10
34.1957	1.45499e-10	1.84903e-10	2.45345e-10
34.3071	1.45495e-10	1.85046e-10	2.45954e-10
34.4184	1.4536e-10	1.85004e-10	2.45172e-10
34.5298	1.46041e-10	1.84806e-10	2.44945e-10
34.6412	1.4515e-10	1.84634e-10	2.45126e-10
34.7526	1.46033e-10	1.84079e-10	2.44408e-10
34.864	1.45117e-10	1.84642e-10	2.43815e-10
34.9754	1.45419e-10	1.83945e-10	2.43151e-10
35.0867	1.45537e-10	1.83878e-10	2.43353e-10
35.1981	1.45184e-10	1.83869e-10	2.4271e-10
35.3095	1.45633e-10	1.8352e-10	2.42706e-10
35.4209	1.45251e-10	1.83773e-10	2.42874e-10
35.5322	1.45831e-10	1.83323e-10	2.42265e-10
35.6436	1.45318e-10	1.83869e-10	2.4179e-10
35.755	1.45415e-10	1.83596e-10	2.41664e-10
35.8664	1.45411e-10	1.8342e-10	2.42143e-10
35.9778	1.45428e-10	1.83142e-10	2.41235e-10
36.0891	1.45264e-10	1.82983e-10	2.41454e-10
36.2005	1.44953e-10	1.83281e-10	2.4113e-10
36.3119	1.45638e-10	1.8231e-10	2.40714e-10
36.4233	1.45196e-10	1.82915e-10	2.40538e-10
36.5346	1.45297e-10	1.82088e-10	2.40702e-10
36.646	1.45066e-10	1.82672e-10	2.40656e-10
36.7574	1.45512e-10	1.82478e-10	2.39269e-10
36.8688	1.45024e-10	1.82441e-10	2.3958e-10
36.9802	1.44844e-10	1.82285e-10	2.39168e-10
37.0916	1.45604e-10	1.82071e-10	2.38782e-10
37.2029	1.44898e-10	1.8226e-10	2.38752e-10
37.3143	1.4481e-10	1.81562e-10	2.39059e-10
37.4257	1.45285e-10	1.81785e-10	2.38588e-10
37.5371	1.44995e-10	1.81751e-10	2.37227e-10
37.6485	1.45297e-10	1.81373e-10	2.38269e-10
37.7599	1.44894e-10	1.81289e-10	2.37588e-10
37.8713	1.45121e-10	1.81512e-10	2.37794e-10
37.9826	1.44428e-10	1.81722e-10	2.37319e-10
38.094	1.45121e-10	1.80718e-10	2.36693e-10
38.2054	1.44734e-10	1.80903e-10	2.37063e-10
38.3167	1.44856e-10	1.80684e-10	2.36046e-10
38.4281	1.44709e-10	1.80613e-10	2.36655e-10
38.5395	1.44604e-10	1.80735e-10	2.36277e-10
38.6509	1.45075e-10	1.80394e-10	2.35723e-10
38.7623	1.44428e-10	1.80558e-10	2.35681e-10
38.8737	1.44953e-10	1.79978e-10	2.35126e-10
38.9851	1.44755e-10	1.80478e-10	2.3592e-10
39.0964	1.44953e-10	1.80319e-10	2.34718e-10
39.2078	1.44688e-10	1.801e-10	2.35034e-10
39.3192	1.44789e-10	1.7997e-10	2.33941e-10
39.4306	1.44886e-10	1.79848e-10	2.34403e-10
39.542	1.44365e-10	1.79949e-10	2.34109e-10
39.6534	1.44999e-10	1.79205e-10	2.33664e-10
39.7648	1.44814e-10	1.79642e-10	2.33958e-10
39.8762	1.4465e-10	1.79495e-10	2.33029e-10
39.9876	1.44923e-10	1.7913e-10	2.33781e-10
40.099	1.45192e-10	1.78915e-10	2.32912e-10
40.2103	1.44814e-10	1.78999e-10	2.33042e-10
40.3217	1.4436e-10	1.78983e-10	2.33084e-10
40.4331	1.45381e-10	1.78756e-10	2.32681e-10
40.5445	1.44823e-10	1.79067e-10	2.32521e-10
40.6559	1.44709e-10	1.786e-10	2.32088e-10
40.7673	1.44419e-10	1.78642e-10	2.3279e-10
40.8786	1.4465e-10	1.7881e-10	2.31882e-10
40.99	1.4497e-10	1.78352e-10	2.31147e-10
41.1014	1.44436e-10	1.78058e-10	2.31496e-10
41.2128	1.45024e-10	1.78184e-10	2.31395e-10
41.3242	1.44533e-10	1.78512e-10	2.30714e-10
41.4356	1.44608e-10	1.77899e-10	2.30281e-10
41.547	1.44612e-10	1.77928e-10	2.30929e-10
41.6584	1.44831e-10	1.78277e-10	2.29706e-10
41.7697	1.44444e-10	1.77575e-10	2.30281e-10
41.8811	1.4428e-10	1.77701e-10	2.29878e-10
41.9925	1.44663e-10	1.77558e-10	2.29517e-10
42.1039	1.44142e-10	1.77739e-10	2.29034e-10
42.2152	1.44432e-10	1.76856e-10	2.2876e-10
42.3266	1.44537e-10	1.77428e-10	2.29382e-10
42.438	1.44272e-10	1.77176e-10	2.28508e-10
42.5494	1.44743e-10	1.76957e-10	2.28651e-10
42.6608	1.44331e-10	1.76798e-10	2.27941e-10
42.7722	1.44545e-10	1.76483e-10	2.28298e-10
42.8835	1.43856e-10	1.77256e-10	2.28038e-10
42.9949	1.44528e-10	1.75966e-10	2.27634e-10
43.1063	1.44684e-10	1.76726e-10	2.27907e-10
43.2177	1.44268e-10	1.7634e-10	2.27269e-10
43.3291	1.44432e-10	1.76537e-10	2.27525e-10
43.4405	1.44512e-10	1.76609e-10	2.26781e-10
43.5519	1.44554e-10	1.76638e-10	2.26399e-10
43.6632	1.4389e-10	1.76445e-10	2.26815e-10
43.7746	1.4386e-10	1.75592e-10	2.25752e-10
43.886	1.44482e-10	1.76008e-10	2.26252e-10
43.9974	1.43839e-10	1.75819e-10	2.25319e-10
44.1088	1.43902e-10	1.756e-10	2.26033e-10
44.2201	1.44054e-10	1.7605e-10	2.25395e-10
44.3315	1.44348e-10	1.75991e-10	2.25462e-10
44.4429	1.43844e-10	1.76037e-10	2.25311e-10
44.5543	1.44129e-10	1.75159e-10	2.25223e-10
44.6656	1.44079e-10	1.756e-10	2.25307e-10
44.777	1.44247e-10	1.75277e-10	2.23765e-10
44.8884	1.44259e-10	1.7523e-10	2.24172e-10
44.9997	1.44129e-10	1.75432e-10	2.24391e-10
45.1111	1.44684e-10	1.75243e-10	2.23651e-10
45.2225	1.44268e-10	1.74991e-10	2.23697e-10
45.3339	1.44768e-10	1.74819e-10	2.2371e-10
45.4453	1.44377e-10	1.75499e-10	2.23786e-10
45.5567	1.44562e-10	1.74945e-10	2.2263e-10
45.6681	1.44306e-10	1.75058e-10	2.2313e-10
45.7794	1.44062e-10	1.74697e-10	2.23218e-10
45.8908	1.44213e-10	1.74537e-10	2.23008e-10
46.0022	1.43919e-10	1.73978e-10	2.22538e-10
46.1136	1.44335e-10	1.74071e-10	2.225e-10
46.2249	1.43499e-10	1.74529e-10	2.22739e-10
46.3363	1.43919e-10	1.74239e-10	2.21449e-10
46.4477	1.44112e-10	1.74163e-10	2.21622e-10
46.5591	1.44146e-10	1.74352e-10	2.22012e-10
46.6704	1.43755e-10	1.73966e-10	2.21202e-10
46.7818	1.43713e-10	1.73596e-10	2.21349e-10
46.8932	1.44512e-10	1.73604e-10	2.20958e-10
47.0046	1.43726e-10	1.74046e-10	2.21588e-10
47.116	1.44138e-10	1.73583e-10	2.20567e-10
47.2274	1.44306e-10	1.73638e-10	2.20643e-10
47.3387	1.44142e-10	1.73571e-10	2.20117e-10
47.4501	1.43856e-10	1.73348e-10	2.2029e-10
47.5615	1.43642e-10	1.73134e-10	2.20084e-10
47.6729	1.44272e-10	1.73033e-10	2.1971e-10
47.7843	1.43881e-10	1.73764e-10	2.19949e-10
47.8956	1.43747e-10	1.72987e-10	2.19168e-10
48.007	1.43856e-10	1.73239e-10	2.19828e-10
48.1184	1.4378e-10	1.73071e-10	2.19239e-10
48.2298	1.43844e-10	1.72907e-10	2.18886e-10
48.3412	1.43848e-10	1.73058e-10	2.19046e-10
48.4526	1.44222e-10	1.73054e-10	2.18933e-10
48.5639	1.43755e-10	1.7313e-10	2.1858e-10
48.6753	1.43902e-10	1.72222e-10	2.1829e-10
48.7867	1.43675e-10	1.72785e-10	2.18441e-10
48.8981	1.43944e-10	1.72861e-10	2.17991e-10
49.0095	1.43844e-10	1.72226e-10	2.17861e-10
49.1208	1.43759e-10	1.72482e-10	2.18063e-10
49.2322	1.44209e-10	1.72306e-10	2.17849e-10
49.3436	1.43524e-10	1.72335e-10	2.18004e-10
49.455	1.44138e-10	1.71718e-10	2.17012e-10
49.5664	1.43638e-10	1.72575e-10	2.17319e-10
49.6778	1.43474e-10	1.72109e-10	2.17517e-10
49.7891	1.44133e-10	1.71877e-10	2.17239e-10
49.9006	1.43806e-10	1.72197e-10	2.16449e-10
50.0119	1.44033e-10	1.7202e-10	2.16886e-10
50.1233	1.43091e-10	1.72142e-10	2.16802e-10
50.2347	1.44209e-10	1.71348e-10	2.16046e-10
50.346	1.43381e-10	1.72125e-10	2.1658e-10
50.4574	1.4352e-10	1.71508e-10	2.16571e-10
50.5688	1.43738e-10	1.71806e-10	2.15764e-10
50.6802	1.44146e-10	1.71331e-10	2.15735e-10
50.7916	1.43755e-10	1.71541e-10	2.15647e-10
50.903	1.43192e-10	1.71277e-10	2.15752e-10
51.0143	1.43755e-10	1.71188e-10	2.14508e-10
51.1257	1.43671e-10	1.71634e-10	2.15117e-10
51.2371	1.43516e-10	1.71113e-10	2.15281e-10
51.3485	1.43638e-10	1.7084e-10	2.14785e-10
51.4599	1.44045e-10	1.71033e-10	2.14433e-10
51.5713	1.44154e-10	1.70688e-10	2.14302e-10
51.6826	1.43322e-10	1.70701e-10	2.14622e-10
51.794	1.43823e-10	1.70369e-10	2.13647e-10
51.9054	1.43747e-10	1.71146e-10	2.14168e-10
52.0168	1.43659e-10	1.70508e-10	2.13899e-10
52.1282	1.43604e-10	1.70756e-10	2.13853e-10
52.2396	1.43705e-10	1.70205e-10	2.13798e-10
52.351	1.43844e-10	1.70235e-10	2.13538e-10
52.4623	1.43306e-10	1.70474e-10	2.13954e-10
52.5737	1.43625e-10	1.70003e-10	2.12664e-10
52.6851	1.43243e-10	1.70667e-10	2.13206e-10
52.7965	1.43848e-10	1.69403e-10	2.12748e-10
52.9079	1.43646e-10	1.70016e-10	2.12798e-10
53.0193	1.43436e-10	1.70079e-10	2.12655e-10
53.1306	1.43751e-10	1.69957e-10	2.12395e-10
53.242	1.43129e-10	1.70214e-10	2.12399e-10
53.3534	1.43486e-10	1.69982e-10	2.11794e-10
53.4648	1.43499e-10	1.70243e-10	2.12512e-10
53.5762	1.43386e-10	1.69613e-10	2.11983e-10
53.6876	1.43545e-10	1.69659e-10	2.11983e-10
53.799	1.43533e-10	1.69587e-10	2.11882e-10
53.9104	1.43348e-10	1.69365e-10	2.11458e-10
54.0217	1.43007e-10	1.69924e-10	2.1134e-10
54.1332	1.43873e-10	1.69537e-10	2.10764e-10
54.2445	1.43104e-10	1.69793e-10	2.11634e-10
54.3559	1.43453e-10	1.69083e-10	2.11374e-10
54.4673	1.43356e-10	1.6989e-10	2.1092e-10
54.5787	1.43537e-10	1.69571e-10	2.10794e-10
54.6901	1.4344e-10	1.69188e-10	2.11138e-10
54.8015	1.4318e-10	1.69024e-10	2.10496e-10
54.9128	1.44377e-10	1.69087e-10	2.09521e-10
55.0242	1.43617e-10	1.69071e-10	2.09958e-10
55.1356	1.43121e-10	1.6902e-10	2.10143e-10
55.247	1.43348e-10	1.69344e-10	2.0968e-10
55.3584	1.43537e-10	1.6876e-10	2.0976e-10
55.4698	1.43213e-10	1.68827e-10	2.09722e-10
55.5812	1.42902e-10	1.68999e-10	2.09819e-10
55.6925	1.43625e-10	1.68718e-10	2.09298e-10
55.8039	1.436e-10	1.68533e-10	2.09252e-10
55.9153	1.43108e-10	1.68159e-10	2.09382e-10
56.0267	1.43247e-10	1.68915e-10	2.09038e-10
56.138	1.43596e-10	1.68226e-10	2.09138e-10
56.2494	1.43583e-10	1.68008e-10	2.09206e-10
56.3608	1.43041e-10	1.68205e-10	2.08911e-10
56.4722	1.43541e-10	1.67919e-10	2.0826e-10
56.5836	1.43339e-10	1.67974e-10	2.08462e-10
56.695	1.43344e-10	1.67919e-10	2.08235e-10
56.8064	1.43192e-10	1.6839e-10	2.08311e-10
56.9177	1.43486e-10	1.67617e-10	2.08004e-10
57.0291	1.43482e-10	1.67663e-10	2.07689e-10
57.1405	1.43167e-10	1.67655e-10	2.08105e-10
57.2519	1.43591e-10	1.67877e-10	2.07294e-10
57.3633	1.43209e-10	1.67835e-10	2.07676e-10
57.4747	1.4331e-10	1.6776e-10	2.07277e-10
57.5861	1.4344e-10	1.67571e-10	2.0721e-10
57.6975	1.43024e-10	1.67113e-10	2.0729e-10
57.8088	1.43049e-10	1.6718e-10	2.06916e-10
57.9202	1.42617e-10	1.67003e-10	2.07348e-10
58.0316	1.43377e-10	1.67272e-10	2.06357e-10
58.1429	1.42949e-10	1.67029e-10	2.06617e-10
58.2543	1.43604e-10	1.67218e-10	2.06281e-10
58.3657	1.4315e-10	1.67335e-10	2.0592e-10
58.4771	1.4297e-10	1.66789e-10	2.06592e-10
58.5885	1.43318e-10	1.67251e-10	2.0626e-10
58.6999	1.43163e-10	1.66814e-10	2.05878e-10
58.8112	1.43394e-10	1.66869e-10	2.05495e-10
58.9226	1.43133e-10	1.6676e-10	2.05542e-10
59.034	1.43159e-10	1.66936e-10	2.056e-10
59.1454	1.43163e-10	1.6673e-10	2.05319e-10
59.2567	1.43247e-10	1.66714e-10	2.05781e-10
59.3681	1.43255e-10	1.67188e-10	2.05693e-10
59.4795	1.4323e-10	1.6665e-10	2.05067e-10
59.5909	1.43663e-10	1.66386e-10	2.04634e-10
59.7022	1.43138e-10	1.66911e-10	2.04937e-10
59.8136	1.43226e-10	1.66688e-10	2.04525e-10
59.925	1.43255e-10	1.66571e-10	2.04579e-10
60.0363	1.43579e-10	1.65835e-10	2.04622e-10
60.1477	1.43016e-10	1.6705e-10	2.04966e-10
60.2591	1.42701e-10	1.66184e-10	2.04836e-10
60.3705	1.43898e-10	1.66197e-10	2.03823e-10
60.4819	1.43033e-10	1.66365e-10	2.03987e-10
60.5932	1.43213e-10	1.66302e-10	2.03928e-10
60.7046	1.43259e-10	1.66428e-10	2.03483e-10
60.816	1.43209e-10	1.65676e-10	2.03609e-10
60.9273	1.43062e-10	1.66625e-10	2.03403e-10
61.0387	1.43121e-10	1.65793e-10	2.03588e-10
61.1501	1.43159e-10	1.65978e-10	2.02974e-10
61.2615	1.43285e-10	1.66083e-10	2.03168e-10
61.3729	1.42936e-10	1.65827e-10	2.03731e-10
61.4843	1.43318e-10	1.65919e-10	2.03214e-10
61.5957	1.42928e-10	1.65617e-10	2.02928e-10
61.7071	1.43423e-10	1.65995e-10	2.02504e-10
61.8184	1.42537e-10	1.65537e-10	2.03155e-10
61.9298	1.43289e-10	1.65789e-10	2.02458e-10
62.0412	1.43209e-10	1.65764e-10	2.02512e-10
62.1526	1.43213e-10	1.65562e-10	2.02248e-10
62.264	1.43045e-10	1.65667e-10	2.02058e-10
62.3754	1.42722e-10	1.65369e-10	2.02483e-10
62.4867	1.43528e-10	1.65663e-10	2.021e-10
62.5981	1.42915e-10	1.64911e-10	2.02579e-10
62.7095	1.43024e-10	1.65428e-10	2.01558e-10
62.8209	1.43108e-10	1.65331e-10	2.01802e-10
62.9322	1.42944e-10	1.6526e-10	2.01785e-10
63.0436	1.43398e-10	1.65083e-10	2.01504e-10
63.155	1.431e-10	1.65142e-10	2.01479e-10
63.2664	1.43238e-10	1.65197e-10	2.0121e-10
63.3778	1.42747e-10	1.64512e-10	2.01647e-10
63.4892	1.43251e-10	1.65474e-10	2.00899e-10
63.6005	1.42936e-10	1.64844e-10	2.01479e-10
63.7119	1.42751e-10	1.65087e-10	2.01067e-10
63.8233	1.43268e-10	1.64999e-10	2.0092e-10
63.9346	1.43033e-10	1.6497e-10	2.00832e-10
64.046	1.42843e-10	1.65298e-10	2.00731e-10
64.1574	1.42583e-10	1.64285e-10	2.01008e-10
64.2688	1.43322e-10	1.65277e-10	2.00105e-10
64.3802	1.4297e-10	1.64747e-10	2.00546e-10
64.4915	1.42848e-10	1.64756e-10	2.00689e-10
64.6029	1.43007e-10	1.64285e-10	2.00054e-10
64.7143	1.43217e-10	1.64495e-10	2.00205e-10
64.8256	1.43428e-10	1.64167e-10	1.99844e-10
64.937	1.42575e-10	1.6426e-10	2.00004e-10
65.0484	1.43125e-10	1.64823e-10	1.9918e-10
65.1598	1.43054e-10	1.64415e-10	2.00151e-10
65.2712	1.4281e-10	1.64146e-10	1.99537e-10
65.3826	1.4281e-10	1.64298e-10	1.99353e-10
65.4939	1.42944e-10	1.64415e-10	1.99369e-10
65.6053	1.4336e-10	1.64289e-10	1.99634e-10
65.7167	1.42583e-10	1.63499e-10	1.99798e-10
65.8281	1.43432e-10	1.64264e-10	1.98445e-10
65.9395	1.42768e-10	1.63692e-10	1.99163e-10
66.0508	1.42701e-10	1.64121e-10	1.99063e-10
66.1622	1.42759e-10	1.6376e-10	1.98626e-10
66.2736	1.42751e-10	1.63428e-10	1.98567e-10
66.385	1.43365e-10	1.63793e-10	1.98642e-10
66.4964	1.42495e-10	1.63886e-10	1.98907e-10
66.6078	1.42759e-10	1.63785e-10	1.97903e-10
66.7191	1.42965e-10	1.63285e-10	1.98184e-10
66.8305	1.4286e-10	1.63978e-10	1.98264e-10
66.9419	1.42982e-10	1.63789e-10	1.9776e-10
67.0533	1.42692e-10	1.6326e-10	1.97907e-10
67.1647	1.43407e-10	1.63377e-10	1.97836e-10
67.2761	1.42554e-10	1.63482e-10	1.98021e-10
67.3874	1.43314e-10	1.63352e-10	1.97193e-10
67.4988	1.42772e-10	1.62671e-10	1.97789e-10
67.6102	1.42919e-10	1.63251e-10	1.97584e-10
67.7216	1.42831e-10	1.63108e-10	1.97491e-10
67.8329	1.42663e-10	1.62882e-10	1.97361e-10
67.9443	1.43827e-10	1.63054e-10	1.97109e-10
68.0557	1.42453e-10	1.62718e-10	1.97651e-10
68.1671	1.42822e-10	1.63087e-10	1.96659e-10
68.2785	1.4268e-10	1.6281e-10	1.96743e-10
68.3899	1.42629e-10	1.63071e-10	1.96445e-10
68.5012	1.42726e-10	1.62928e-10	1.96752e-10
68.6126	1.42612e-10	1.63134e-10	1.9676e-10
68.724	1.4339e-10	1.62869e-10	1.96453e-10
68.8354	1.42633e-10	1.62747e-10	1.966e-10
68.9468	1.43049e-10	1.63024e-10	1.96105e-10
69.0582	1.42873e-10	1.62629e-10	1.96533e-10
69.1696	1.42789e-10	1.6318e-10	1.95899e-10
69.2809	1.42869e-10	1.62747e-10	1.9589e-10
69.3923	1.426e-10	1.6244e-10	1.96105e-10
69.5037	1.43381e-10	1.62638e-10	1.95802e-10
69.6151	1.42822e-10	1.62646e-10	1.965e-10
69.7265	1.426e-10	1.62142e-10	1.965e-10

## Sheet: Fig2c
Time	current	current	current	current	current		Vsd=0.3V
	1s	5s	15s	25s	50s
0.06398	7.82041e-11	7.2605e-11	7.20462e-11	7.91216e-11	7.04099e-11
0.17534	7.90571e-11	7.26092e-11	7.221e-11	7.91384e-11	7.0536e-11
0.2867	7.85865e-11	7.30335e-11	7.19075e-11	7.92687e-11	7.0704e-11
0.39809	7.8826e-11	7.39957e-11	7.25252e-11	7.97813e-11	7.13553e-11
0.50946	7.90991e-11	7.29369e-11	7.26218e-11	7.97183e-11	7.07082e-11
0.62085	7.92503e-11	7.33991e-11	7.2563e-11	8.00334e-11	7.19393e-11
0.73223	7.8826e-11	7.38024e-11	7.29831e-11	7.97183e-11	7.13385e-11
0.8436	7.90403e-11	7.38024e-11	7.3126e-11	8.04493e-11	7.17923e-11
0.95499	7.94646e-11	7.34747e-11	7.32688e-11	8.03275e-11	7.16998e-11
1.06637	7.95487e-11	7.37688e-11	7.27688e-11	8.01847e-11	7.16536e-11
1.17773	7.91369e-11	7.41007e-11	7.33361e-11	8.04241e-11	7.2204e-11
1.2891	7.94478e-11	7.3626e-11	7.36596e-11	8.07519e-11	7.21116e-11
1.40049	7.96453e-11	7.43402e-11	7.34159e-11	8.11258e-11	7.26704e-11
1.51184	7.95024e-11	7.45545e-11	7.39663e-11	8.03191e-11	7.23847e-11
1.62322	7.90024e-11	7.43865e-11	7.43654e-11	8.13065e-11	7.28217e-11
1.73461	7.9847e-11	7.43612e-11	7.43654e-11	8.11426e-11	7.33511e-11
1.84597	7.94646e-11	7.47352e-11	7.39159e-11	8.11174e-11	7.28175e-11
1.95736	7.9784e-11	7.51553e-11	7.49033e-11	8.13611e-11	7.34435e-11
2.06872	7.98554e-11	7.46007e-11	7.44663e-11	8.16048e-11	7.3557e-11
2.18008	7.98974e-11	7.51301e-11	7.47268e-11	8.20586e-11	7.42671e-11
2.29145	8.01327e-11	7.51301e-11	7.49663e-11	8.15334e-11	7.3494e-11
2.40281	7.97587e-11	7.4878e-11	7.49705e-11	8.18695e-11	7.41326e-11
2.51418	8.03638e-11	7.542e-11	7.50377e-11	8.20417e-11	7.44015e-11
2.62555	7.98386e-11	7.51932e-11	7.49537e-11	8.20543e-11	7.41957e-11
2.73694	8.02041e-11	7.56301e-11	7.56469e-11	8.24199e-11	7.44604e-11
2.84831	8.00529e-11	7.51679e-11	7.52604e-11	8.22728e-11	7.47503e-11
2.95967	7.9868e-11	7.59368e-11	7.55545e-11	8.26804e-11	7.4952e-11
3.07106	8.00907e-11	7.53864e-11	7.59789e-11	8.21426e-11	7.46621e-11
3.18242	8.01453e-11	7.59074e-11	7.5899e-11	8.28821e-11	7.52167e-11
3.29378	8.0473e-11	7.56974e-11	7.58864e-11	8.2756e-11	7.5036e-11
3.40516	7.97503e-11	7.61217e-11	7.59368e-11	8.28569e-11	7.52041e-11
3.51654	8.0389e-11	7.61217e-11	7.67814e-11	8.29703e-11	7.52041e-11
3.6279	8.0452e-11	7.56301e-11	7.62352e-11	8.3319e-11	7.55024e-11
3.73929	8.0452e-11	7.69284e-11	7.65125e-11	8.37476e-11	7.60486e-11
3.85067	8.05445e-11	7.61469e-11	7.66763e-11	8.31552e-11	7.55822e-11
3.96205	8.04814e-11	7.66679e-11	7.67099e-11	8.37518e-11	7.60402e-11
4.07343	8.10319e-11	7.64578e-11	7.65125e-11	8.35417e-11	7.62293e-11
4.1848	8.00487e-11	7.65713e-11	7.67309e-11	8.34619e-11	7.63007e-11
4.29617	8.05277e-11	7.65293e-11	7.75124e-11	8.3735e-11	7.64058e-11
4.40754	8.09857e-11	7.61805e-11	7.70545e-11	8.38064e-11	7.65402e-11
4.51892	8.03932e-11	7.70713e-11	7.70293e-11	8.4298e-11	7.67041e-11
4.63028	8.06747e-11	7.67814e-11	7.7357e-11	8.363e-11	7.66873e-11
4.74166	8.06705e-11	7.68612e-11	7.73822e-11	8.41804e-11	7.73806e-11
4.85304	8.13134e-11	7.72141e-11	7.77015e-11	8.42812e-11	7.68175e-11
4.9644	8.00991e-11	7.72351e-11	7.77267e-11	8.4361e-11	7.72629e-11
5.07578	8.08764e-11	7.72057e-11	7.7941e-11	8.46971e-11	7.74184e-11
5.18715	8.09604e-11	7.66889e-11	7.77603e-11	8.42476e-11	7.71285e-11
5.29854	8.08134e-11	7.74578e-11	7.7878e-11	8.48274e-11	7.74856e-11
5.40991	8.07588e-11	7.69158e-11	7.79116e-11	8.44493e-11	7.72251e-11
5.52131	8.0931e-11	7.73192e-11	7.81469e-11	8.49619e-11	7.79268e-11
5.63266	8.16033e-11	7.75965e-11	7.78023e-11	8.49534e-11	7.80234e-11
5.74403	8.04352e-11	7.76553e-11	7.82099e-11	8.4756e-11	7.79142e-11
5.85542	8.10739e-11	7.74998e-11	7.85292e-11	8.5298e-11	7.81537e-11
5.96679	8.11453e-11	7.73276e-11	7.8357e-11	8.52097e-11	7.84856e-11
6.07817	8.12798e-11	7.79914e-11	7.8609e-11	8.57475e-11	7.84016e-11
6.18954	8.11999e-11	7.73066e-11	7.8941e-11	8.50921e-11	7.81327e-11
6.30093	8.09604e-11	7.8046e-11	7.8588e-11	8.57812e-11	7.92041e-11
6.41228	8.13932e-11	7.79158e-11	7.89578e-11	8.584e-11	7.8368e-11
6.52365	8.09436e-11	7.78065e-11	7.9088e-11	8.55249e-11	7.90697e-11
6.63501	8.09899e-11	7.81679e-11	7.91637e-11	8.5798e-11	7.91327e-11
6.74638	8.14142e-11	7.79914e-11	7.88023e-11	8.584e-11	7.91957e-11
6.85778	8.13722e-11	7.84116e-11	7.92267e-11	1.07684e-10	7.92125e-11
6.96915	8.14184e-11	7.7857e-11	7.91973e-11	1.22171e-10	7.89982e-11
7.08051	8.10613e-11	7.83275e-11	7.94956e-11	1.33415e-10	7.97041e-11
7.19188	8.18764e-11	7.83275e-11	7.97225e-11	1.43074e-10	7.93176e-11
7.30324	8.09983e-11	7.80965e-11	7.97015e-11	1.51044e-10	7.95529e-11
7.4146	8.15445e-11	7.83444e-11	7.99283e-11	1.5875e-10	7.9931e-11
7.52597	8.13974e-11	7.84998e-11	7.93779e-11	1.6588e-10	8.01285e-11
7.63732	8.15697e-11	7.88695e-11	8.01342e-11	1.73195e-10	8.00067e-11
7.74868	8.1431e-11	7.83528e-11	7.97519e-11	1.79451e-10	7.96705e-11
7.86006	8.14941e-11	7.89074e-11	7.99914e-11	1.85792e-10	8.03974e-11
7.97146	8.14226e-11	7.8525e-11	8.03653e-11	1.92602e-10	8.01495e-11
8.08281	8.13092e-11	7.87813e-11	8.05334e-11	1.98321e-10	8.05739e-11
8.19419	8.17336e-11	7.87771e-11	8.06762e-11	2.04308e-10	8.04352e-11
8.30558	8.13008e-11	7.88485e-11	8.02309e-11	2.10102e-10	8.06621e-11
8.41697	8.16369e-11	7.89284e-11	8.08821e-11	2.16753e-10	8.06453e-11
8.52833	8.14436e-11	7.88695e-11	8.04409e-11	2.21929e-10	8.07588e-11
8.6397	8.15319e-11	7.91048e-11	8.06132e-11	2.2795e-10	8.11831e-11
8.75106	8.15487e-11	7.92309e-11	8.07897e-11	2.33832e-10	8.06705e-11
8.86244	8.12378e-11	7.89116e-11	8.0693e-11	2.39316e-10	8.13512e-11
8.97383	8.19478e-11	7.93065e-11	8.10628e-11	2.44807e-10	8.11705e-11
9.08519	8.16495e-11	7.89662e-11	8.04577e-11	2.50151e-10	8.10529e-11
9.19655	8.14394e-11	7.91637e-11	8.13191e-11	2.56542e-10	8.14773e-11
9.30793	8.1931e-11	7.87309e-11	8.13863e-11	2.61718e-10	8.16159e-11
9.41931	8.19058e-11	7.96258e-11	8.09199e-11	2.6705e-10	8.1889e-11
9.53067	8.20487e-11	7.90502e-11	8.12014e-11	2.73159e-10	8.15571e-11
9.64204	8.13344e-11	7.93485e-11	8.12014e-11	2.78201e-10	8.17546e-11
9.75341	8.19815e-11	7.93149e-11	8.14661e-11	2.841e-10	8.17798e-11
9.86478	8.19437e-11	7.93023e-11	8.10418e-11	2.89167e-10	8.17294e-11
9.97617	8.19016e-11	7.93653e-11	8.19367e-11	2.94882e-10	8.17e-11
10.0876	1.08221e-10	7.95334e-11	8.14115e-11	2.99999e-10	8.2368e-11
10.1989	1.23822e-10	7.98779e-11	8.15334e-11	3.05608e-10	8.22714e-11
10.3103	1.36146e-10	7.96552e-11	8.15586e-11	3.11562e-10	8.16915e-11
10.4217	1.46486e-10	7.9651e-11	8.18737e-11	3.16511e-10	8.28806e-11
10.533	1.57029e-10	7.97897e-11	8.17896e-11	3.21637e-10	8.27882e-11
10.6444	1.66541e-10	7.97183e-11	8.17813e-11	3.26759e-10	8.24731e-11
10.7558	1.75793e-10	7.97099e-11	8.22392e-11	3.32939e-10	8.26075e-11
10.8672	1.84579e-10	7.99283e-11	8.20922e-11	3.38208e-10	8.30403e-11
10.9786	1.92546e-10	8.04914e-11	8.22812e-11	3.43053e-10	8.30361e-11
11.0899	1.78373e-10	7.97645e-11	8.2193e-11	3.48821e-10	8.29479e-11
11.2013	1.71571e-10	7.99241e-11	8.21594e-11	3.53716e-10	8.36622e-11
11.3127	1.68125e-10	8.00838e-11	8.23863e-11	3.59044e-10	8.31327e-11
11.4241	1.65096e-10	8.02183e-11	8.21972e-11	3.64161e-10	8.30781e-11
11.5354	1.62457e-10	8.02477e-11	8.28947e-11	3.70027e-10	8.3347e-11
11.6468	1.60856e-10	8.02897e-11	8.22224e-11	3.7464e-10	8.36832e-11
11.7582	1.58886e-10	8.08947e-11	8.26804e-11	3.80623e-10	8.34059e-11
11.8695	1.57083e-10	7.95712e-11	8.30879e-11	3.85842e-10	8.34563e-11
11.9809	1.55478e-10	8.03821e-11	8.24115e-11	3.91829e-10	8.41748e-11
12.0923	1.54419e-10	8.02225e-11	8.2693e-11	3.96657e-10	8.3637e-11
12.2037	1.53012e-10	8.06468e-11	8.26846e-11	4.01388e-10	8.38386e-11
12.3151	1.52234e-10	8.05502e-11	8.34745e-11	4.07282e-10	8.40403e-11
12.4264	1.50953e-10	8.03737e-11	8.2588e-11	4.12358e-10	8.39479e-11
12.5378	1.50222e-10	8.06552e-11	8.3235e-11	4.1753e-10	8.43176e-11
12.6492	1.49499e-10	8.04535e-11	8.30669e-11	4.22618e-10	8.39101e-11
12.7605	1.48608e-10	8.08485e-11	8.29367e-11	4.27261e-10	8.46832e-11
12.8719	1.47835e-10	8.0693e-11	8.30333e-11	4.32622e-10	8.41243e-11
12.9833	1.47079e-10	8.03947e-11	8.35543e-11	4.37307e-10	8.44647e-11
13.0946	1.46142e-10	8.09535e-11	8.38736e-11	4.4313e-10	8.47042e-11
13.206	1.45789e-10	8.06174e-11	8.28569e-11	4.47416e-10	8.43344e-11
13.3174	1.44898e-10	8.10334e-11	8.3672e-11	4.53281e-10	8.44815e-11
13.4288	1.44554e-10	8.03905e-11	8.3672e-11	4.58974e-10	8.43638e-11
13.5401	1.43365e-10	8.14619e-11	8.35921e-11	4.63205e-10	8.53008e-11
13.6515	1.4339e-10	8.08359e-11	8.35627e-11	4.69655e-10	8.46033e-11
13.7628	1.42839e-10	8.09073e-11	8.36552e-11	4.72083e-10	8.51916e-11
13.8742	1.42049e-10	8.12266e-11	8.42644e-11	4.79361e-10	8.52042e-11
13.9856	1.41478e-10	8.09829e-11	8.34241e-11	4.84008e-10	8.50319e-11
14.097	1.41058e-10	8.08779e-11	8.39871e-11	4.87768e-10	8.50739e-11
14.2084	1.40957e-10	8.06804e-11	8.37686e-11	4.9365e-10	8.50445e-11
14.3197	1.39629e-10	8.1588e-11	8.42518e-11	4.98306e-10	8.54731e-11
14.4311	1.39839e-10	8.10082e-11	8.41005e-11	5.54037e-10	8.47924e-11
14.5425	1.39453e-10	8.11132e-11	8.41089e-11	5.13113e-10	8.55991e-11
14.6538	1.38911e-10	8.11636e-11	8.4256e-11	5.16307e-10	8.54101e-11
14.7652	1.38491e-10	8.13107e-11	8.42224e-11	5.26727e-10	8.55193e-11
14.8766	1.381e-10	8.12771e-11	8.45165e-11	5.26643e-10	8.5721e-11
14.9879	1.38322e-10	8.08401e-11	8.42266e-11	5.3013e-10	8.59269e-11
15.0993	1.37011e-10	8.17266e-11	8.43778e-11	5.39121e-10	8.63765e-11
15.2107	1.37096e-10	8.12561e-11	8.47014e-11	5.44037e-10	8.56118e-11
15.3221	1.36911e-10	8.13485e-11	8.44198e-11	5.43953e-10	8.61076e-11
15.4334	1.36255e-10	8.14493e-11	8.47182e-11	5.50129e-10	8.58386e-11
15.5448	1.35621e-10	8.16216e-11	8.44913e-11	5.55087e-10	8.58639e-11
15.6562	1.35629e-10	8.1109e-11	8.5298e-11	5.58659e-10	8.62798e-11
15.7675	1.35675e-10	8.17014e-11	8.45333e-11	5.65885e-10	8.64185e-11
15.8789	1.34927e-10	8.19955e-11	8.48022e-11	5.69331e-10	8.65824e-11
15.9902	1.34612e-10	8.12518e-11	8.49619e-11	5.71894e-10	8.61664e-11
16.1016	1.34549e-10	8.15081e-11	8.5277e-11	5.76389e-10	8.66916e-11
16.213	1.33919e-10	8.18233e-11	8.47812e-11	5.83448e-10	8.6595e-11
16.3243	1.34083e-10	8.14325e-11	8.47602e-11	5.87398e-10	8.65487e-11
16.4357	1.33251e-10	8.15039e-11	8.56215e-11	5.90339e-10	8.64647e-11
16.5471	1.336e-10	9.61717e-11	8.51677e-11	5.93112e-10	8.66832e-11
16.6584	1.32587e-10	1.14806e-10	8.52055e-11	6.01389e-10	8.71538e-11
16.7698	1.32717e-10	1.26965e-10	8.53904e-11	6.037e-10	8.64983e-11
16.8812	1.32293e-10	1.38318e-10	8.5466e-11	6.08784e-10	8.74311e-11
16.9925	1.31974e-10	1.48544e-10	8.52854e-11	6.12229e-10	8.70109e-11
17.1039	1.31793e-10	1.56578e-10	8.52055e-11	6.21808e-10	8.69899e-11
17.2153	1.31566e-10	1.6546e-10	8.60627e-11	6.21472e-10	8.71874e-11
17.3267	1.31562e-10	1.73905e-10	8.52938e-11	6.25296e-10	1.04641e-10
17.4381	1.30961e-10	1.82447e-10	8.55123e-11	6.3517e-10	1.21495e-10
17.5494	1.31112e-10	1.89333e-10	8.54786e-11	6.36808e-10	1.3244e-10
17.6608	1.30394e-10	1.97745e-10	8.57433e-11	6.38825e-10	1.42671e-10
17.7722	1.30377e-10	2.05299e-10	8.58736e-11	6.40758e-10	1.50726e-10
17.8836	1.30175e-10	2.1261e-10	8.5882e-11	6.49203e-10	1.58117e-10
17.9949	1.29738e-10	2.20207e-10	8.58358e-11	6.52816e-10	1.65264e-10
18.1063	1.30137e-10	2.27228e-10	8.53274e-11	6.56219e-10	1.72062e-10
18.2177	1.29373e-10	2.35559e-10	8.61803e-11	6.60505e-10	1.78415e-10
18.3291	1.2949e-10	2.41761e-10	8.58106e-11	6.64161e-10	1.8376e-10
18.4405	1.29041e-10	2.4929e-10	1.06772e-10	6.69412e-10	1.90554e-10
18.5518	1.28793e-10	2.56912e-10	1.2278e-10	6.71639e-10	1.95949e-10
18.6632	1.28583e-10	2.63916e-10	1.3402e-10	6.76765e-10	2.01147e-10
18.7746	1.28331e-10	2.70512e-10	1.44364e-10	6.82563e-10	2.07395e-10
18.886	1.28864e-10	2.77991e-10	1.52469e-10	6.83614e-10	2.12525e-10
18.9973	1.27873e-10	2.85272e-10	1.61225e-10	6.89538e-10	2.18323e-10
19.1087	1.28226e-10	2.91608e-10	1.68754e-10	6.94622e-10	2.23096e-10
19.2201	1.27793e-10	2.99104e-10	1.75691e-10	6.98698e-10	2.29277e-10
19.3315	1.27545e-10	3.06432e-10	1.82582e-10	7.01681e-10	2.34147e-10
19.4429	1.27545e-10	3.12478e-10	1.90228e-10	7.10966e-10	2.39324e-10
19.5542	1.27032e-10	3.20057e-10	1.96947e-10	7.12227e-10	2.44441e-10
19.6656	1.27041e-10	3.26524e-10	2.03018e-10	7.13109e-10	2.49534e-10
19.777	1.26394e-10	3.33246e-10	2.10459e-10	7.19369e-10	2.54962e-10
19.8883	1.26873e-10	3.39435e-10	2.16404e-10	7.21974e-10	2.59589e-10
19.9997	1.26621e-10	3.47439e-10	2.2261e-10	7.27226e-10	2.65252e-10
20.1111	1.26713e-10	3.53796e-10	2.28791e-10	7.27142e-10	2.69656e-10
20.2224	1.25881e-10	3.60817e-10	2.35278e-10	7.34159e-10	2.7519e-10
20.3338	1.26251e-10	3.67884e-10	2.41505e-10	7.39957e-10	2.79979e-10
20.4452	1.26263e-10	3.74409e-10	2.46513e-10	7.42226e-10	2.84597e-10
20.5566	1.25226e-10	3.81224e-10	2.54017e-10	7.45041e-10	2.89912e-10
20.6679	1.25158e-10	3.87703e-10	2.59811e-10	7.50713e-10	2.94228e-10
20.7793	1.25398e-10	3.94098e-10	2.65832e-10	7.54873e-10	3.00026e-10
20.8907	1.25079e-10	4.00581e-10	2.72079e-10	7.58192e-10	3.04614e-10
21.002	1.2481e-10	4.07152e-10	2.77634e-10	7.64158e-10	3.09593e-10
21.1134	1.25158e-10	4.14433e-10	2.83487e-10	7.67099e-10	3.14182e-10
21.2248	1.25142e-10	4.20324e-10	2.8884e-10	7.6941e-10	3.19106e-10
21.3361	1.23843e-10	4.27408e-10	2.95562e-10	7.76007e-10	3.24001e-10
21.4475	1.24705e-10	4.33542e-10	3.00995e-10	7.7878e-10	3.29295e-10
21.5589	1.24591e-10	4.23303e-10	3.07381e-10	7.81511e-10	3.33892e-10
21.6703	1.23911e-10	4.05787e-10	3.12965e-10	7.85544e-10	3.38304e-10
21.7816	1.24066e-10	3.95266e-10	3.18822e-10	7.93359e-10	3.43694e-10
21.893	1.23965e-10	3.87808e-10	3.24999e-10	7.95796e-10	3.48892e-10
22.0044	1.24326e-10	3.82027e-10	3.31503e-10	7.94872e-10	3.52871e-10
22.1157	1.23158e-10	3.75703e-10	3.3699e-10	7.98401e-10	3.57363e-10
22.2271	1.2378e-10	3.70523e-10	3.41885e-10	8.09577e-10	3.62577e-10
22.3385	1.23368e-10	3.65863e-10	3.48977e-10	8.1172e-10	3.67779e-10
22.4499	1.23419e-10	3.62254e-10	3.54565e-10	8.09829e-10	3.718e-10
22.5613	1.22999e-10	3.5946e-10	3.60086e-10	8.18023e-10	3.76867e-10
22.6727	1.23041e-10	3.57376e-10	3.65535e-10	8.24535e-10	3.82153e-10
22.7841	1.22881e-10	3.53729e-10	3.71939e-10	8.25249e-10	3.86094e-10
22.8954	1.22297e-10	3.50872e-10	3.76917e-10	8.24703e-10	3.91132e-10
23.0068	1.22805e-10	3.46616e-10	3.82728e-10	8.30669e-10	3.96523e-10
23.1181	1.2249e-10	3.44544e-10	3.88501e-10	8.36972e-10	4.01435e-10
23.2295	1.22511e-10	3.41843e-10	3.94682e-10	8.39955e-10	4.06031e-10
23.3409	1.22532e-10	3.39889e-10	3.99635e-10	8.43778e-10	4.10489e-10
23.4523	1.21995e-10	3.3678e-10	4.05182e-10	8.48274e-10	4.15607e-10
23.5637	1.22343e-10	3.35381e-10	4.10765e-10	8.49408e-10	4.19443e-10
23.6751	1.21537e-10	3.33503e-10	4.16559e-10	8.53106e-10	4.2488e-10
23.7864	1.22074e-10	3.31704e-10	4.21627e-10	8.57686e-10	4.28779e-10
23.8978	1.21839e-10	3.29881e-10	4.274e-10	8.63022e-10	4.34498e-10
24.0092	1.21801e-10	3.27603e-10	4.33362e-10	8.59618e-10	4.38506e-10
24.1205	1.21873e-10	3.25692e-10	4.38857e-10	8.68147e-10	4.43494e-10
24.2319	1.21251e-10	3.24284e-10	4.43727e-10	8.71593e-10	4.48528e-10
24.3433	1.21272e-10	3.22629e-10	4.49941e-10	8.74156e-10	4.53368e-10
24.4547	1.20587e-10	3.20797e-10	4.5479e-10	8.77475e-10	4.58196e-10
24.5661	1.212e-10	3.18889e-10	4.60403e-10	8.82055e-10	4.61666e-10
24.6774	1.20612e-10	3.17889e-10	4.65382e-10	8.86382e-10	4.67259e-10
24.7888	1.20406e-10	3.15343e-10	4.7055e-10	8.89029e-10	4.70301e-10
24.9002	1.2057e-10	3.15058e-10	4.75634e-10	8.96802e-10	4.76103e-10
25.0115	1.20516e-10	3.12864e-10	4.81062e-10	8.99533e-10	4.80049e-10
25.1229	1.21011e-10	3.11448e-10	4.86919e-10	9.00332e-10	4.84301e-10
25.2342	1.19944e-10	3.10112e-10	4.92415e-10	9.01466e-10	4.89772e-10
25.3456	1.20184e-10	3.09205e-10	4.97667e-10	9.09323e-10	4.94049e-10
25.4569	1.202e-10	3.08003e-10	5.42188e-10	9.12642e-10	4.97503e-10
25.6892	1.20129e-10	3.06243e-10	5.14122e-10	9.11592e-10	5.48467e-10
25.7939	1.20058e-10	3.04831e-10	5.17483e-10	9.20373e-10	5.12248e-10
25.8986	1.20037e-10	3.03327e-10	5.23197e-10	9.21424e-10	5.15231e-10
26.0035	1.19776e-10	3.0186e-10	5.31096e-10	9.25793e-10	5.21324e-10
26.1082	1.18982e-10	3.0168e-10	5.31979e-10	9.29155e-10	5.23215e-10
26.213	1.19734e-10	3.00705e-10	5.36894e-10	9.3281e-10	5.3061e-10
26.3178	1.19158e-10	2.99886e-10	5.44667e-10	9.35499e-10	5.31954e-10
26.4225	1.19171e-10	2.98146e-10	5.49961e-10	9.40625e-10	5.34853e-10
26.5272	1.19431e-10	2.97516e-10	5.51348e-10	9.43986e-10	5.39643e-10
26.6321	1.18847e-10	2.95676e-10	5.60297e-10	9.42768e-10	5.46702e-10
26.7368	1.19221e-10	2.95024e-10	5.63869e-10	9.46003e-10	5.50148e-10
26.8415	1.18389e-10	2.93638e-10	5.68784e-10	9.50541e-10	5.51198e-10
26.9463	1.19058e-10	2.91999e-10	5.70717e-10	9.57263e-10	5.56955e-10
27.0511	1.18238e-10	2.91365e-10	5.78448e-10	9.54826e-10	5.64224e-10
27.1558	1.18658e-10	2.90419e-10	5.84246e-10	9.59322e-10	5.67837e-10
27.2606	1.18373e-10	2.8934e-10	5.88322e-10	9.64112e-10	5.70946e-10
27.3654	1.18352e-10	2.87869e-10	5.89919e-10	9.70582e-10	5.74434e-10
27.4701	1.18574e-10	2.86621e-10	5.98868e-10	9.73691e-10	5.81745e-10
27.5749	1.17982e-10	2.86256e-10	6.00548e-10	9.73901e-10	5.80022e-10
27.6796	1.18507e-10	2.85625e-10	6.07649e-10	9.77851e-10	5.84896e-10
27.7844	1.17839e-10	2.84844e-10	6.13952e-10	9.85246e-10	5.92501e-10
27.8892	1.17814e-10	2.82802e-10	6.15926e-10	9.88355e-10	5.94308e-10
27.9939	1.17616e-10	2.83319e-10	6.19792e-10	9.85708e-10	5.97795e-10
28.0987	1.17406e-10	2.81361e-10	6.25086e-10	9.93775e-10	5.9977e-10
28.2035	1.17835e-10	2.80722e-10	6.28573e-10	9.93985e-10	6.083e-10
28.3082	1.17087e-10	2.80298e-10	6.31892e-10	9.99531e-10	6.10485e-10
28.413	1.17625e-10	2.79357e-10	6.36766e-10	1.00407e-09	6.12754e-10
28.5178	1.17436e-10	2.78697e-10	6.44329e-10	1.00667e-09	6.19224e-10
28.6225	1.17049e-10	2.77285e-10	6.4769e-10	1.00739e-09	6.20947e-10
28.7272	1.17217e-10	2.77e-10	6.50253e-10	1.01571e-09	6.25107e-10
28.832	1.16881e-10	2.76311e-10	6.54959e-10	1.0163e-09	6.32208e-10
28.9368	1.16948e-10	2.75416e-10	6.61429e-10	1.0152e-09	6.37418e-10
29.0415	1.16322e-10	2.74752e-10	6.65379e-10	1.02088e-09	6.34855e-10
29.1463	1.17083e-10	2.74273e-10	6.68236e-10	1.02684e-09	6.41073e-10
29.2511	1.16696e-10	2.73e-10	6.73446e-10	1.02617e-09	6.4872e-10
29.3558	1.16595e-10	2.72281e-10	6.78614e-10	1.02802e-09	6.48972e-10
29.4606	1.16679e-10	2.71689e-10	6.80883e-10	1.03596e-09	6.51031e-10
29.5653	1.16801e-10	2.70848e-10	6.88194e-10	1.0376e-09	6.54687e-10
29.6701	1.16625e-10	2.70369e-10	6.93151e-10	1.04335e-09	6.60443e-10
29.7749	1.15986e-10	2.70105e-10	6.94496e-10	1.04264e-09	6.67376e-10
29.8796	1.16415e-10	2.69222e-10	7.00756e-10	1.04537e-09	6.64729e-10
29.9844	1.16184e-10	2.68554e-10	7.01555e-10	1.04949e-09	6.73006e-10
30.0892	1.16011e-10	2.6776e-10	7.08445e-10	1.04629e-09	6.77838e-10
30.1939	1.16108e-10	2.67248e-10	7.09874e-10	1.05508e-09	6.80905e-10
30.2986	1.16007e-10	2.65735e-10	7.17437e-10	1.05508e-09	6.84183e-10
30.4035	1.16125e-10	2.65508e-10	7.25041e-10	1.05886e-09	6.88006e-10
30.5082	1.15078e-10	2.65088e-10	7.21008e-10	1.06289e-09	6.93049e-10
30.6129	1.15919e-10	2.64017e-10	7.30462e-10	1.0734e-09	6.94855e-10
30.7177	1.15671e-10	2.63756e-10	7.35503e-10	1.0705e-09	6.99981e-10
30.8225	1.15389e-10	2.6347e-10	7.39411e-10	1.07264e-09	7.04015e-10
30.9272	1.15247e-10	2.62857e-10	7.41764e-10	1.07692e-09	7.06788e-10
31.032	1.15196e-10	2.61618e-10	7.43528e-10	1.08108e-09	7.10738e-10
31.1368	1.15213e-10	2.60903e-10	7.51049e-10	1.08369e-09	7.16788e-10
31.2415	1.14919e-10	2.60933e-10	7.52856e-10	1.07865e-09	7.1494e-10
31.3463	1.15083e-10	2.59916e-10	7.57856e-10	1.08982e-09	7.22461e-10
31.451	1.14742e-10	2.59126e-10	7.64242e-10	1.0894e-09	7.27923e-10
31.5558	1.15221e-10	2.5884e-10	7.67351e-10	1.09478e-09	7.29814e-10
31.6606	1.14894e-10	2.58786e-10	7.69746e-10	1.09251e-09	7.29478e-10
31.7654	1.14793e-10	2.57437e-10	7.73654e-10	1.1015e-09	7.32377e-10
31.8701	1.14654e-10	2.57118e-10	7.7878e-10	1.09827e-09	7.41368e-10
31.9749	1.14461e-10	2.56025e-10	7.8067e-10	1.09781e-09	7.44352e-10
32.0797	1.14583e-10	2.56109e-10	7.88948e-10	1.10667e-09	7.46915e-10
32.1844	1.14221e-10	2.5537e-10	7.92225e-10	1.10692e-09	7.53385e-10
32.2892	1.14717e-10	2.54643e-10	7.94116e-10	1.11507e-09	7.58259e-10
32.3939	1.1436e-10	2.55177e-10	7.96805e-10	1.11608e-09	7.58974e-10
32.4987	1.13873e-10	2.53231e-10	8.04409e-10	1.12134e-09	7.61033e-10
32.6035	1.14184e-10	2.53307e-10	8.0714e-10	1.09529e-09	7.67083e-10
32.7082	1.13814e-10	2.52521e-10	8.10166e-10	1.06596e-09	7.68428e-10
32.8129	1.14268e-10	2.52626e-10	8.12434e-10	1.04394e-09	7.72041e-10
32.9177	1.13658e-10	2.51597e-10	8.20375e-10	1.02995e-09	7.73932e-10
33.0225	1.13713e-10	2.50815e-10	8.26426e-10	1.01323e-09	7.80949e-10
33.1272	1.13936e-10	2.5087e-10	8.26426e-10	1.00835e-09	7.8494e-10
33.232	1.13511e-10	2.49542e-10	8.3277e-10	9.96674e-10	7.86747e-10
33.3368	1.13587e-10	2.49601e-10	8.39745e-10	9.87851e-10	7.93344e-10
33.4415	1.13385e-10	2.48714e-10	8.40417e-10	9.78523e-10	7.96201e-10
33.5463	1.14184e-10	2.48967e-10	7.96384e-10	9.70372e-10	7.98848e-10
33.651	1.13091e-10	2.48685e-10	7.81007e-10	9.6533e-10	8.06747e-10
33.7558	1.13158e-10	2.48105e-10	7.66889e-10	9.53944e-10	8.10739e-10
33.8606	1.13209e-10	2.46899e-10	7.55419e-10	9.50625e-10	8.08008e-10
33.9653	1.13041e-10	2.46009e-10	7.4773e-10	9.43902e-10	8.13218e-10
34.07	1.12957e-10	2.45979e-10	7.40755e-10	9.34995e-10	8.16621e-10
34.1749	1.12671e-10	2.45937e-10	7.30335e-10	9.29869e-10	8.21579e-10
34.2796	1.13339e-10	2.44572e-10	7.24957e-10	9.27852e-10	8.22504e-10
34.3843	1.12826e-10	2.44828e-10	7.19621e-10	9.17474e-10	8.25949e-10
34.4891	1.12894e-10	2.44198e-10	7.12017e-10	9.13693e-10	8.30025e-10
34.5939	1.12835e-10	2.44202e-10	7.06723e-10	9.13441e-10	8.33764e-10
34.6986	1.12646e-10	2.42866e-10	7.06092e-10	9.0218e-10	8.34773e-10
34.8034	1.1265e-10	2.42929e-10	7.0063e-10	9.00752e-10	8.37546e-10
34.9082	1.12032e-10	2.42601e-10	6.92353e-10	8.99071e-10	8.47672e-10
35.0129	1.12898e-10	2.42341e-10	6.88152e-10	8.97559e-10	8.47798e-10
35.1177	1.12389e-10	2.41845e-10	6.85294e-10	8.84156e-10	8.49899e-10
35.2225	1.12427e-10	2.41828e-10	6.81261e-10	8.80878e-10	8.54857e-10
35.3272	1.12482e-10	2.40841e-10	6.75295e-10	8.78483e-10	8.59605e-10
35.432	1.12129e-10	2.39811e-10	6.71429e-10	8.77433e-10	8.60403e-10
35.5367	1.1215e-10	2.40189e-10	6.72059e-10	8.68568e-10	8.63807e-10
35.6415	1.11604e-10	2.39849e-10	6.61345e-10	8.62349e-10	8.68471e-10
35.7463	1.12247e-10	2.38925e-10	6.58488e-10	8.63694e-10	8.66664e-10
35.851	1.1215e-10	2.38723e-10	6.53951e-10	8.58778e-10	8.76748e-10
35.9557	1.12297e-10	2.37782e-10	6.50085e-10	8.54366e-10	8.75235e-10
36.0605	1.1199e-10	2.37601e-10	6.48405e-10	8.51341e-10	8.78177e-10
36.1653	1.1194e-10	2.36681e-10	6.50085e-10	8.50165e-10	8.79563e-10
36.27	1.12137e-10	2.36782e-10	6.41094e-10	8.4214e-10	8.88387e-10
36.3748	1.11591e-10	2.36479e-10	6.37859e-10	8.38106e-10	8.89942e-10
36.4796	1.11936e-10	2.36299e-10	6.37985e-10	8.3672e-10	8.90698e-10
36.5843	1.11683e-10	2.35576e-10	6.37859e-10	8.29703e-10	8.93471e-10
36.6891	1.11587e-10	2.34925e-10	6.30296e-10	8.32728e-10	8.98219e-10
36.7939	1.11553e-10	2.34753e-10	6.25464e-10	8.26762e-10	9.02084e-10
36.8986	1.11646e-10	2.33954e-10	6.26262e-10	8.24073e-10	9.03765e-10
37.0034	1.1128e-10	2.33799e-10	6.22523e-10	8.22896e-10	9.10362e-10
37.1082	1.11175e-10	2.3374e-10	6.20254e-10	8.23611e-10	9.14396e-10
37.2129	1.1186e-10	2.33257e-10	6.18111e-10	8.18527e-10	9.17211e-10
37.3177	1.10608e-10	2.32988e-10	6.17943e-10	8.1004e-10	9.16791e-10
37.4224	1.11146e-10	2.32601e-10	6.11136e-10	8.10796e-10	9.22211e-10
37.5272	1.11242e-10	2.32832e-10	6.08826e-10	8.09325e-10	9.2574e-10
37.632	1.11024e-10	2.31492e-10	6.09918e-10	8.05754e-10	9.28765e-10
37.7367	1.10889e-10	2.31744e-10	6.08742e-10	8.00712e-10	9.30656e-10
37.8415	1.10595e-10	2.31316e-10	6.04288e-10	7.98401e-10	9.37127e-10
37.9463	1.11318e-10	2.30677e-10	6.01851e-10	7.97351e-10	9.36833e-10
38.051	1.1065e-10	2.30727e-10	5.987e-10	7.96426e-10	9.40782e-10
38.1557	1.107e-10	2.30072e-10	5.95717e-10	7.93485e-10	9.45572e-10
38.2606	1.11053e-10	2.29875e-10	5.95927e-10	7.88864e-10	9.46875e-10
38.3653	1.10368e-10	2.28988e-10	5.94708e-10	7.86931e-10	9.50446e-10
38.47	1.10511e-10	2.2919e-10	5.90549e-10	7.88359e-10	9.55993e-10
38.5748	1.10419e-10	2.28362e-10	5.86221e-10	7.8462e-10	9.55741e-10
38.6796	1.10831e-10	2.27917e-10	5.86221e-10	7.81721e-10	9.57253e-10
38.7843	1.09978e-10	2.27975e-10	5.84666e-10	7.78738e-10	9.64102e-10
38.8891	1.10347e-10	2.27694e-10	5.79961e-10	7.78696e-10	9.67547e-10
38.9939	1.10322e-10	2.27358e-10	5.80213e-10	7.77141e-10	9.66875e-10
39.0986	1.1012e-10	2.26198e-10	5.79246e-10	7.71553e-10	9.75111e-10
39.2034	1.10154e-10	2.26824e-10	5.74961e-10	7.67225e-10	9.76707e-10
39.3082	1.10179e-10	2.26013e-10	5.7286e-10	7.68192e-10	9.80699e-10
39.413	1.10545e-10	2.25753e-10	5.72314e-10	7.69872e-10	9.84018e-10
39.5177	1.09709e-10	2.24988e-10	5.75297e-10	7.6462e-10	9.84144e-10
39.6225	1.10036e-10	2.24753e-10	5.68658e-10	7.59242e-10	9.86539e-10
39.7272	1.09982e-10	2.24434e-10	5.67776e-10	7.56511e-10	9.92086e-10
39.8321	1.09894e-10	2.23593e-10	5.66852e-10	7.52898e-10	9.92548e-10
39.9368	1.09856e-10	2.24089e-10	5.65675e-10	7.51764e-10	9.97506e-10
40.0416	1.09461e-10	2.23618e-10	5.63238e-10	7.46638e-10	9.9927e-10
40.1464	1.10272e-10	2.23265e-10	5.62356e-10	7.46175e-10	1.00444e-09
40.2511	1.09356e-10	2.22761e-10	5.56768e-10	7.44537e-10	1.00448e-09
40.3559	1.09423e-10	2.22967e-10	5.54121e-10	7.42898e-10	1.01083e-09
40.4607	1.09654e-10	2.22555e-10	5.54247e-10	7.42562e-10	1.01633e-09
40.5654	1.09356e-10	2.21774e-10	5.56474e-10	7.38991e-10	1.0183e-09
40.6702	1.09394e-10	2.21904e-10	5.49919e-10	7.3731e-10	1.01839e-09
40.775	1.09049e-10	2.21749e-10	5.48953e-10	7.37562e-10	1.02297e-09
40.8797	1.09532e-10	2.21429e-10	5.47566e-10	7.32436e-10	1.02654e-09
40.9845	1.09322e-10	2.20862e-10	5.48239e-10	7.27016e-10	1.02906e-09
41.0893	1.09331e-10	2.20282e-10	5.44079e-10	7.30504e-10	1.03389e-09
41.1941	1.09116e-10	2.20177e-10	5.42146e-10	7.26344e-10	1.02906e-09
41.2989	1.09053e-10	2.19992e-10	5.4097e-10	7.24495e-10	1.03171e-09
41.4036	1.09238e-10	2.20434e-10	5.39541e-10	7.22394e-10	1.03658e-09
41.5084	1.08885e-10	2.19728e-10	5.36096e-10	7.24369e-10	1.04116e-09
41.6132	1.09717e-10	2.19425e-10	5.39163e-10	7.20756e-10	1.0436e-09
41.718	1.0873e-10	2.19261e-10	5.38533e-10	7.18109e-10	1.04309e-09
41.8227	1.08923e-10	2.18421e-10	5.35424e-10	7.15168e-10	1.04881e-09
41.9275	1.08957e-10	2.18703e-10	5.32105e-10	7.18823e-10	1.05305e-09
42.0322	1.08709e-10	2.17963e-10	5.3118e-10	7.12605e-10	1.05036e-09
42.137	1.09154e-10	2.17694e-10	5.27945e-10	7.08907e-10	1.05566e-09
42.2418	1.08478e-10	2.17005e-10	5.29374e-10	7.06975e-10	1.06234e-09
42.3466	1.09011e-10	2.16623e-10	5.30424e-10	7.03193e-10	1.06499e-09
42.4513	1.08763e-10	2.17392e-10	5.25004e-10	7.04454e-10	1.06961e-09
42.5561	1.08406e-10	2.16324e-10	5.23407e-10	7.02773e-10	1.07011e-09
42.6608	1.08662e-10	2.164e-10	5.2534e-10	7.03025e-10	1.0733e-09
42.7656	1.08347e-10	2.16014e-10	5.23912e-10	6.97269e-10	1.07566e-09
42.8704	1.08259e-10	2.15988e-10	5.2055e-10	7.01261e-10	1.07717e-09
42.9751	1.08108e-10	2.15123e-10	5.17063e-10	6.98698e-10	1.08263e-09
43.0799	1.08683e-10	2.15056e-10	5.19332e-10	6.94622e-10	1.08625e-09
43.1847	1.08133e-10	2.14879e-10	5.17021e-10	6.9063e-10	1.08499e-09
43.2894	1.08179e-10	2.14236e-10	5.14752e-10	6.91765e-10	1.09225e-09
43.3942	1.08183e-10	2.14152e-10	5.11853e-10	6.89328e-10	1.09057e-09
43.499	1.08112e-10	2.13921e-10	5.15634e-10	6.85e-10	1.08969e-09
43.6037	1.07927e-10	2.14493e-10	5.09626e-10	6.83866e-10	1.09398e-09
43.7085	1.07595e-10	2.12984e-10	5.09878e-10	6.83278e-10	1.09662e-09
43.8133	1.08003e-10	2.12715e-10	5.0992e-10	6.82521e-10	1.09784e-09
43.918	1.07919e-10	2.1227e-10	5.09248e-10	6.76303e-10	1.09915e-09
44.0228	1.07809e-10	2.12283e-10	5.04836e-10	6.7811e-10	1.10738e-09
44.1276	1.07852e-10	2.12068e-10	5.0366e-10	6.78698e-10	1.10843e-09
44.2323	1.07562e-10	2.11123e-10	5.03786e-10	6.74496e-10	1.11356e-09
44.3371	1.0773e-10	2.12287e-10	5.01769e-10	6.70253e-10	1.11629e-09
44.4419	1.07478e-10	2.11165e-10	5.02525e-10	6.70883e-10	1.11906e-09
44.5467	1.08125e-10	2.11371e-10	4.99878e-10	6.7227e-10	1.11931e-09
44.6515	1.07179e-10	2.10186e-10	5.00635e-10	6.66934e-10	1.12259e-09
44.7562	1.07448e-10	2.10493e-10	4.96853e-10	6.65883e-10	1.12314e-09
44.861	1.07078e-10	2.09972e-10	4.99794e-10	6.6395e-10	1.12524e-09
44.9658	1.0741e-10	2.09623e-10	4.97274e-10	6.63992e-10	1.13087e-09
45.0705	1.07368e-10	2.09812e-10	4.91727e-10	6.65505e-10	1.13137e-09
45.1753	1.0728e-10	2.09161e-10	4.92694e-10	6.629e-10	1.13192e-09
45.2801	1.07566e-10	2.08875e-10	4.95677e-10	6.55967e-10	1.13646e-09
45.3849	1.072e-10	2.08955e-10	4.92988e-10	6.56009e-10	1.13923e-09
45.4896	1.06894e-10	2.08115e-10	4.89585e-10	6.59917e-10	1.14251e-09
45.5944	1.07204e-10	2.08652e-10	4.87862e-10	6.56514e-10	1.14864e-09
45.6992	1.07078e-10	2.07766e-10	4.88408e-10	6.54917e-10	1.14797e-09
45.8039	1.06982e-10	2.08383e-10	4.84543e-10	6.54329e-10	1.1502e-09
45.9087	1.067e-10	2.06841e-10	4.82988e-10	6.55295e-10	1.15553e-09
46.0135	1.07482e-10	2.07346e-10	4.84753e-10	6.54119e-10	1.15335e-09
46.1182	1.06713e-10	2.07152e-10	4.84669e-10	6.458e-10	1.15885e-09
46.2231	1.06667e-10	2.06623e-10	4.81307e-10	6.4664e-10	1.15633e-09
46.3278	1.06297e-10	2.06568e-10	4.81055e-10	6.47732e-10	1.16478e-09
46.4325	1.06662e-10	2.06035e-10	4.79375e-10	6.43111e-10	1.16549e-09
46.5373	1.06633e-10	2.06657e-10	4.79669e-10	6.4038e-10	1.16814e-09
46.6421	1.06419e-10	2.05757e-10	4.76055e-10	6.41094e-10	1.1731e-09
46.7468	1.06927e-10	2.05547e-10	4.78198e-10	6.40127e-10	1.17066e-09
46.8516	1.06192e-10	2.05266e-10	4.74585e-10	6.3706e-10	1.17368e-09
46.9564	1.06784e-10	2.04682e-10	4.71518e-10	6.38153e-10	1.17751e-09
47.0611	1.06272e-10	2.04388e-10	4.75089e-10	6.36304e-10	1.17999e-09
47.1659	1.06297e-10	2.04194e-10	4.75845e-10	6.32565e-10	1.18503e-09
47.2706	1.06683e-10	2.04308e-10	4.68955e-10	6.30422e-10	1.18696e-09
47.3754	1.06633e-10	2.03535e-10	4.67568e-10	6.36346e-10	1.1949e-09
47.4802	1.06578e-10	2.03379e-10	4.68913e-10	6.29413e-10	1.18877e-09
47.5849	1.06066e-10	2.03337e-10	4.67988e-10	6.26976e-10	1.19415e-09
47.6897	1.06524e-10	2.03102e-10	4.66896e-10	6.30002e-10	1.19721e-09
47.7945	1.0612e-10	2.02812e-10	4.66728e-10	6.30044e-10	1.19679e-09
47.8992	1.06074e-10	2.0314e-10	4.67022e-10	6.23573e-10	1.19705e-09
48.0039	1.06305e-10	2.02501e-10	4.64753e-10	6.25716e-10	1.20053e-09
48.1088	1.06209e-10	2.01833e-10	4.64081e-10	6.27691e-10	1.20667e-09
48.2135	1.06591e-10	2.02396e-10	4.64711e-10	6.21178e-10	1.20835e-09
48.3182	1.05528e-10	2.02089e-10	4.62022e-10	6.19119e-10	1.21221e-09
48.423	1.06305e-10	2.01669e-10	4.60678e-10	6.19456e-10	1.21709e-09
48.5278	1.06116e-10	2.01585e-10	4.62442e-10	6.17607e-10	1.22339e-09
48.6325	1.05826e-10	2.00732e-10	4.58367e-10	6.14456e-10	1.22079e-09
48.7373	1.06011e-10	2.01132e-10	4.56602e-10	6.13784e-10	1.222e-09
48.8421	1.05784e-10	2.00409e-10	4.57148e-10	6.10506e-10	1.22625e-09
48.9468	1.06238e-10	2.00388e-10	4.56056e-10	6.09414e-10	1.23184e-09
49.0516	1.05419e-10	2.00039e-10	4.52275e-10	6.06515e-10	1.23053e-09
49.1563	1.05822e-10	1.99804e-10	4.5156e-10	6.09624e-10	1.22948e-09
49.2611	1.05402e-10	2.00274e-10	4.56182e-10	6.06557e-10	1.23608e-09
49.3659	1.05574e-10	1.99451e-10	4.54081e-10	6.03742e-10	1.23474e-09
49.4706	1.05431e-10	1.99119e-10	4.48325e-10	6.05758e-10	1.24137e-09
49.5754	1.05469e-10	1.98611e-10	4.50174e-10	6.02397e-10	1.24944e-09
49.6802	1.05633e-10	2.00018e-10	4.51896e-10	6.00675e-10	1.24482e-09
49.7849	1.05381e-10	1.98291e-10	4.48913e-10	5.95591e-10	1.24814e-09
49.8897	1.05818e-10	1.98585e-10	4.47065e-10	6.01557e-10	1.25272e-09
49.9945	1.05259e-10	1.98308e-10	4.48199e-10	5.99876e-10	1.25411e-09
50.0992	1.05389e-10	1.98253e-10	4.48199e-10	5.94372e-10	1.25784e-09
50.2039	1.05301e-10	1.9814e-10	4.46518e-10	5.97061e-10	1.25721e-09
50.3087	1.05452e-10	1.97745e-10	4.45384e-10	5.96557e-10	1.26167e-09
50.4135	1.05116e-10	1.98115e-10	4.44334e-10	5.91431e-10	1.26167e-09
50.5182	1.04973e-10	1.97203e-10	4.42821e-10	5.87986e-10	1.26814e-09
50.623	1.05499e-10	1.96569e-10	4.41518e-10	5.90969e-10	1.27045e-09
50.7278	1.04751e-10	1.97014e-10	4.42317e-10	5.92271e-10	1.27394e-09
50.8325	1.05108e-10	1.96279e-10	4.403e-10	5.8765e-10	1.27574e-09
50.9373	1.05209e-10	1.96161e-10	4.37107e-10	5.85801e-10	1.2728e-09
51.042	1.04919e-10	1.96048e-10	4.38871e-10	5.8744e-10	1.27675e-09
51.1468	1.04793e-10	1.96468e-10	4.39208e-10	5.83826e-10	1.27906e-09
51.2516	1.04541e-10	1.95203e-10	4.3509e-10	5.83574e-10	1.27944e-09
51.3563	1.05053e-10	1.95653e-10	4.36056e-10	5.82566e-10	1.28667e-09
51.4611	1.04209e-10	1.95401e-10	4.37275e-10	5.80297e-10	1.28705e-09
51.5659	1.04772e-10	1.95657e-10	4.35636e-10	5.76726e-10	1.2836e-09
51.6706	1.0494e-10	1.94812e-10	4.31183e-10	5.80129e-10	1.28545e-09
51.7753	1.04671e-10	1.94493e-10	4.31939e-10	5.78784e-10	1.28709e-09
51.8802	1.04545e-10	1.94934e-10	4.35468e-10	5.73868e-10	1.29184e-09
51.9849	1.04267e-10	1.94127e-10	4.2904e-10	5.72944e-10	1.29003e-09
52.0896	1.05112e-10	1.93838e-10	4.28788e-10	5.75171e-10	1.28898e-09
52.1945	1.04024e-10	1.93943e-10	4.31645e-10	5.74247e-10	1.29356e-09
52.2992	1.04213e-10	1.93791e-10	4.32569e-10	5.67818e-10	1.29226e-09
52.4039	1.04465e-10	1.93493e-10	4.27611e-10	5.72062e-10	1.29385e-09
52.5087	1.04192e-10	1.93304e-10	4.24796e-10	5.71137e-10	1.30604e-09
52.6135	1.04171e-10	1.93367e-10	4.27527e-10	5.67818e-10	1.3057e-09
52.7182	1.04263e-10	1.92854e-10	4.24754e-10	5.63785e-10	1.30217e-09
52.823	1.04772e-10	1.92564e-10	4.23914e-10	5.64247e-10	1.31188e-09
52.9278	1.03637e-10	1.93027e-10	4.26519e-10	5.65927e-10	1.31167e-09
53.0325	1.04213e-10	1.92443e-10	4.23031e-10	5.63196e-10	1.30717e-09
53.1373	1.04158e-10	1.92501e-10	4.20721e-10	5.59373e-10	1.31238e-09
53.2421	1.04284e-10	1.92422e-10	4.22695e-10	5.60717e-10	1.31348e-09
53.3468	1.04196e-10	1.91926e-10	4.22065e-10	5.60759e-10	1.31511e-09
53.4516	1.03868e-10	1.91628e-10	4.18032e-10	5.6181e-10	1.32293e-09
53.5564	1.04158e-10	1.91808e-10	4.16813e-10	5.60129e-10	1.3223e-09
53.6611	1.03868e-10	1.91006e-10	4.1946e-10	5.58701e-10	1.32348e-09
53.7659	1.04066e-10	1.91178e-10	4.20342e-10	5.56642e-10	1.32343e-09
53.8707	1.04041e-10	1.91165e-10	4.17695e-10	5.56306e-10	1.32495e-09
53.9754	1.03839e-10	1.91056e-10	4.1488e-10	5.55129e-10	1.33381e-09
54.0802	1.04028e-10	1.91077e-10	4.17023e-10	5.50676e-10	1.33495e-09
54.185	1.03814e-10	1.90044e-10	4.15301e-10	5.52776e-10	1.33074e-09
54.2898	1.03599e-10	1.90451e-10	4.11057e-10	5.54415e-10	1.34511e-09
54.3946	1.03318e-10	1.90228e-10	4.14124e-10	5.5202e-10	1.34457e-09
54.4993	1.04036e-10	1.8993e-10	4.14544e-10	5.49121e-10	1.34272e-09
54.6041	1.03566e-10	1.89417e-10	4.11393e-10	5.47482e-10	1.33923e-09
54.7089	1.03083e-10	1.8988e-10	4.11141e-10	5.48575e-10	1.34701e-09
54.8136	1.03793e-10	1.89514e-10	4.11687e-10	5.47272e-10	1.34881e-09
54.9184	1.03629e-10	1.88968e-10	4.07192e-10	5.45046e-10	1.34675e-09
55.0232	1.03511e-10	1.89766e-10	4.08788e-10	5.44373e-10	1.34776e-09
55.1279	1.03293e-10	1.88489e-10	4.10259e-10	5.43197e-10	1.35511e-09
55.2327	1.03826e-10	1.88476e-10	4.05763e-10	5.40676e-10	1.35709e-09
55.3375	1.03435e-10	1.8785e-10	4.05511e-10	5.41096e-10	1.35692e-09
55.4422	1.0336e-10	1.88565e-10	4.0757e-10	5.42441e-10	1.36301e-09
55.5471	1.03608e-10	1.88228e-10	4.04839e-10	5.4139e-10	1.35898e-09
55.6518	1.03314e-10	1.88048e-10	4.01183e-10	5.38575e-10	1.36121e-09
55.7565	1.03099e-10	1.88023e-10	4.02948e-10	5.37231e-10	1.36961e-09
55.8614	1.03011e-10	1.87292e-10	4.04628e-10	5.34205e-10	1.36465e-09
55.9661	1.03393e-10	1.87397e-10	4.03368e-10	5.31684e-10	1.36923e-09
56.0708	1.03036e-10	1.87392e-10	4.00637e-10	5.33533e-10	1.37373e-09
56.1757	1.03171e-10	1.87107e-10	4.01225e-10	5.34331e-10	1.37255e-09
56.2804	1.03087e-10	1.86796e-10	3.92757e-10	5.29836e-10	1.37465e-09
56.3851	1.03238e-10	1.86813e-10	3.979e-10	5.27189e-10	1.37688e-09
56.49	1.03045e-10	1.87212e-10	3.97152e-10	5.31054e-10	1.37969e-09
56.5947	1.03078e-10	1.86123e-10	3.96068e-10	5.30466e-10	1.37709e-09
56.6995	1.0307e-10	1.86245e-10	3.95854e-10	5.25676e-10	1.37894e-09
56.8043	1.02902e-10	1.85834e-10	3.96123e-10	5.27063e-10	1.38457e-09
56.909	1.02965e-10	1.85674e-10	3.94745e-10	5.27735e-10	1.39007e-09
57.0138	1.03167e-10	1.86153e-10	3.93312e-10	5.23786e-10	1.38251e-09
57.1186	1.02696e-10	1.85636e-10	3.94274e-10	5.22903e-10	1.3844e-09
57.2233	1.02784e-10	1.85678e-10	3.92984e-10	5.24668e-10	1.39612e-09
57.3281	1.02902e-10	1.84691e-10	3.92522e-10	5.24458e-10	1.39776e-09
57.4329	1.02889e-10	1.85296e-10	3.91795e-10	5.18996e-10	1.39293e-09
57.5377	1.02444e-10	1.85073e-10	3.91476e-10	5.20508e-10	1.39482e-09
57.6425	1.02977e-10	1.85128e-10	3.90085e-10	5.2013e-10	1.40877e-09
57.7473	1.02608e-10	1.84687e-10	3.89388e-10	5.17357e-10	1.40054e-09
57.852	1.02629e-10	1.84594e-10	3.89896e-10	5.19542e-10	1.4115e-09
57.9568	1.02591e-10	1.84325e-10	3.87745e-10	5.16307e-10	1.40667e-09
58.0616	1.02679e-10	1.83321e-10	3.88531e-10	5.17483e-10	1.40566e-09
58.1664	1.02503e-10	1.83687e-10	3.8719e-10	5.14458e-10	1.40936e-09
58.2712	1.02179e-10	1.83497e-10	3.8759e-10	5.17567e-10	1.41591e-09
58.3759	1.02935e-10	1.83233e-10	3.86329e-10	5.15298e-10	1.41264e-09
58.4807	1.02587e-10	1.83439e-10	3.8506e-10	5.12189e-10	1.41638e-09
58.5855	1.02213e-10	1.83166e-10	3.85081e-10	5.11937e-10	1.42117e-09
58.6902	1.02318e-10	1.83145e-10	3.84241e-10	5.16097e-10	1.42171e-09
58.795	1.02511e-10	1.82842e-10	3.82287e-10	5.13702e-10	1.42259e-09
58.8998	1.02431e-10	1.8317e-10	3.8243e-10	5.08576e-10	1.42491e-09
59.0046	1.02188e-10	1.82544e-10	3.82644e-10	5.09038e-10	1.43411e-09
59.1093	1.02776e-10	1.82737e-10	3.81018e-10	5.0971e-10	1.43663e-09
59.2141	1.02083e-10	1.82376e-10	3.80476e-10	5.07819e-10	1.42873e-09
59.3189	1.02078e-10	1.82103e-10	3.80464e-10	5.07021e-10	1.44049e-09
59.4237	1.01847e-10	1.81636e-10	3.7917e-10	5.04206e-10	1.43356e-09
59.5285	1.02414e-10	1.81859e-10	3.78468e-10	5.07441e-10	1.44259e-09
59.6332	1.01965e-10	1.82224e-10	3.77632e-10	5.05425e-10	1.43923e-09
59.738	1.01801e-10	1.81258e-10	3.77791e-10	5.01811e-10	1.43839e-09
59.8428	1.02209e-10	1.81426e-10	3.76346e-10	5.04752e-10	1.45058e-09
59.9476	1.0194e-10	1.81035e-10	3.76317e-10	5.0429e-10	1.43932e-09
60.0523	1.02024e-10	1.81111e-10	3.75796e-10	5.0345e-10	1.44835e-09
60.1571	1.02036e-10	1.80653e-10	3.74548e-10	5.00677e-10	1.45642e-09
60.2619	1.01914e-10	1.80821e-10	3.74758e-10	4.99963e-10	1.45663e-09
60.3667	1.01914e-10	1.8059e-10	3.73535e-10	4.97988e-10	1.45175e-09
60.4715	1.02125e-10	1.80115e-10	3.72451e-10	4.97904e-10	1.45755e-09
60.5762	1.0207e-10	1.8046e-10	3.72254e-10	4.97736e-10	1.45696e-09
60.6811	1.01406e-10	1.8054e-10	3.71678e-10	4.94332e-10	1.4594e-09
60.7858	1.01881e-10	1.80086e-10	3.7075e-10	4.95341e-10	1.45709e-09
60.8906	1.01893e-10	1.79388e-10	3.70107e-10	4.95761e-10	1.45722e-09
60.9954	1.01402e-10	1.79758e-10	3.70174e-10	4.96517e-10	1.46327e-09
61.1001	1.01351e-10	1.79817e-10	3.69771e-10	4.91811e-10	1.47066e-09
61.2049	1.01893e-10	1.78867e-10	3.69061e-10	4.8866e-10	1.46785e-09
61.3097	1.01881e-10	1.78972e-10	3.67846e-10	4.92274e-10	1.4702e-09
61.4144	1.01272e-10	1.79241e-10	3.68279e-10	4.92442e-10	1.46965e-09
61.5192	1.02032e-10	1.78489e-10	3.67678e-10	4.85971e-10	1.46516e-09
61.624	1.01759e-10	1.78792e-10	3.6664e-10	4.8782e-10	1.47171e-09
61.7288	1.01402e-10	1.78569e-10	3.66351e-10	4.87652e-10	1.47625e-09
61.8336	1.01238e-10	1.78502e-10	3.6525e-10	4.87946e-10	1.48373e-09
61.9384	1.01473e-10	1.77825e-10	3.65556e-10	4.84291e-10	1.47512e-09
62.0431	1.01713e-10	1.78275e-10	3.64485e-10	4.84963e-10	1.48348e-09
62.1479	1.00822e-10	1.77661e-10	3.64447e-10	4.87568e-10	1.48331e-09
62.2527	1.01402e-10	1.77897e-10	3.63086e-10	4.82988e-10	1.48894e-09
62.3574	1.01381e-10	1.77422e-10	3.63208e-10	4.80803e-10	1.49386e-09
62.4623	1.01062e-10	1.77851e-10	3.62178e-10	4.84711e-10	1.49566e-09
62.567	1.00973e-10	1.77203e-10	3.61456e-10	4.84417e-10	1.49928e-09
62.6718	1.01116e-10	1.77048e-10	3.60964e-10	4.80719e-10	1.50377e-09
62.7766	1.01456e-10	1.77359e-10	3.6009e-10	4.80761e-10	1.49671e-09
62.8813	1.00843e-10	1.76506e-10	3.6012e-10	4.80467e-10	1.49718e-09
62.9861	1.01402e-10	1.76943e-10	3.59426e-10	4.77988e-10	1.5044e-09
63.0909	1.0099e-10	1.76956e-10	3.59069e-10	4.78198e-10	1.50411e-09
63.1957	1.01137e-10	1.76279e-10	3.58292e-10	4.77778e-10	1.50844e-09
63.3004	1.01053e-10	1.76468e-10	3.58166e-10	4.76812e-10	1.506e-09
63.4052	1.00872e-10	1.76082e-10	3.56998e-10	4.74501e-10	1.50898e-09
63.51	1.01133e-10	1.76535e-10	3.56712e-10	4.76518e-10	1.52289e-09
63.6147	1.00721e-10	1.75872e-10	3.5609e-10	4.76181e-10	1.51331e-09
63.7196	1.01036e-10	1.75552e-10	3.5388e-10	4.71518e-10	1.51218e-09
63.8243	1.00679e-10	1.75901e-10	3.54242e-10	4.70635e-10	1.51705e-09
63.9291	1.00839e-10	1.75489e-10	3.5388e-10	4.75509e-10	1.52108e-09
64.0339	1.00998e-10	1.75708e-10	3.53368e-10	4.72274e-10	1.52302e-09
64.1386	1.0078e-10	1.75082e-10	3.53725e-10	4.69039e-10	1.52306e-09
64.2434	1.00574e-10	1.75426e-10	3.53078e-10	4.674e-10	1.52549e-09
64.3482	1.00675e-10	1.75216e-10	3.52628e-10	4.68283e-10	1.5236e-09
64.453	1.01066e-10	1.7488e-10	3.51418e-10	4.70047e-10	1.52512e-09
64.5578	1.00108e-10	1.74943e-10	3.5146e-10	4.67442e-10	1.53071e-09
64.6626	1.00788e-10	1.74783e-10	3.50641e-10	4.67694e-10	1.53394e-09
64.7673	1.00994e-10	1.7459e-10	3.50145e-10	4.68745e-10	1.53188e-09
64.8722	1.0078e-10	1.73935e-10	3.49947e-10	4.63955e-10	1.53596e-09
64.9769	1.00007e-10	1.7475e-10	3.49216e-10	4.60846e-10	1.53886e-09
65.0816	1.00625e-10	1.73855e-10	3.49149e-10	4.62442e-10	1.53999e-09
65.1864	1.00965e-10	1.74048e-10	3.47166e-10	4.64291e-10	1.54562e-09
65.2912	9.99649e-11	1.73813e-10	3.48469e-10	4.6261e-10	1.53512e-09
65.3959	1.00351e-10	1.73956e-10	3.47187e-10	4.60384e-10	1.54096e-09
65.5008	1.0015e-10	1.73792e-10	3.46254e-10	4.59963e-10	1.53995e-09
65.6055	1.00431e-10	1.73048e-10	3.46452e-10	4.59291e-10	1.54134e-09
65.7103	1.00204e-10	1.73586e-10	3.45074e-10	4.59375e-10	1.55352e-09
65.8151	1.00213e-10	1.73031e-10	3.45019e-10	4.61434e-10	1.54848e-09
65.9198	1.00717e-10	1.73254e-10	3.44078e-10	4.58703e-10	1.54596e-09
66.0246	1.00179e-10	1.7293e-10	3.4504e-10	4.57568e-10	1.55071e-09
66.1294	1.00482e-10	1.72704e-10	3.43612e-10	4.55594e-10	1.55045e-09
66.2341	1.00204e-10	1.73019e-10	3.43065e-10	4.57358e-10	1.55138e-09
66.3389	1.00267e-10	1.72388e-10	3.43443e-10	4.52989e-10	1.55676e-09
66.4437	1.00498e-10	1.72418e-10	3.42368e-10	4.51686e-10	1.55692e-09
66.5485	1.00133e-10	1.72019e-10	3.4167e-10	4.53493e-10	1.55823e-09
66.6532	1.00209e-10	1.72447e-10	3.41658e-10	4.52233e-10	1.55886e-09
66.758	1.0004e-10	1.72094e-10	3.41943e-10	4.48955e-10	1.5602e-09
66.8628	1.00171e-10	1.71867e-10	3.40494e-10	4.49964e-10	1.56608e-09
66.9676	9.99354e-11	1.71872e-10	3.40578e-10	4.54081e-10	1.56008e-09
67.0724	1.00171e-10	1.7183e-10	3.40103e-10	4.51686e-10	1.57449e-09
67.1771	1.00339e-10	1.71821e-10	3.38805e-10	4.49796e-10	1.57835e-09
67.2819	9.97842e-11	1.70973e-10	3.38074e-10	4.49165e-10	1.56793e-09
67.3867	9.96581e-11	1.71628e-10	3.37574e-10	4.49039e-10	1.57491e-09
67.4914	9.98262e-11	1.71174e-10	3.37742e-10	4.47401e-10	1.57302e-09
67.5963	1.00179e-10	1.70678e-10	3.36893e-10	4.45636e-10	1.53092e-09
67.701	9.95657e-11	1.70515e-10	3.35914e-10	4.47653e-10	1.49302e-09
67.8058	9.97548e-11	1.70952e-10	3.35616e-10	4.47485e-10	1.47251e-09
67.9106	9.98808e-11	1.70447e-10	3.35129e-10	4.45846e-10	1.45717e-09
68.0153	9.99522e-11	1.70052e-10	3.34763e-10	4.43073e-10	1.44255e-09
68.1201	9.97548e-11	1.70834e-10	3.34381e-10	4.4593e-10	1.42549e-09
68.2249	9.93136e-11	1.70464e-10	3.34116e-10	4.43031e-10	1.41713e-09
68.3297	1.00057e-10	1.70069e-10	3.32952e-10	4.42317e-10	1.39642e-09
68.4344	9.94438e-11	1.69712e-10	3.32893e-10	4.40846e-10	1.39587e-09
68.5392	9.95699e-11	1.69796e-10	3.3228e-10	4.41897e-10	1.3807e-09
68.644	9.95153e-11	1.70145e-10	3.32486e-10	4.39334e-10	1.37465e-09
68.7488	9.98052e-11	1.69162e-10	3.32372e-10	4.37905e-10	1.36751e-09
68.8536	9.94396e-11	1.70216e-10	3.31166e-10	4.40888e-10	1.3581e-09
68.9583	9.92758e-11	1.69515e-10	3.31124e-10	4.37737e-10	1.35091e-09
69.0631	9.98094e-11	1.69162e-10	3.29019e-10	4.36393e-10	1.33818e-09
69.1679	9.88976e-11	1.69313e-10	3.29729e-10	4.39039e-10	1.33772e-09
69.2726	9.9717e-11	1.68826e-10	3.29402e-10	4.36855e-10	1.3381e-09
69.3774	9.92296e-11	1.68905e-10	3.28948e-10	4.34292e-10	1.32562e-09
69.4822	9.94606e-11	1.6854e-10	3.28662e-10	4.34712e-10	1.31747e-09
69.5869	9.95657e-11	1.68968e-10	3.28343e-10	4.3572e-10	1.31301e-09
69.6917	9.96287e-11	1.68296e-10	3.27406e-10	4.34292e-10	1.30902e-09
69.7965	9.95111e-11	1.68662e-10	3.26986e-10	4.31813e-10	1.29541e-09
69.9012	9.89775e-11	1.68763e-10	3.27297e-10	4.303e-10	1.29163e-09
70.006	9.95867e-11	1.68258e-10	3.26095e-10	4.33872e-10	1.29192e-09
70.1108	9.90111e-11	1.68216e-10	3.26372e-10	4.33535e-10	1.29108e-09
70.2155	9.9385e-11	1.68187e-10	3.25183e-10	4.29418e-10	1.2731e-09
70.3203	9.93724e-11	1.68199e-10	3.25549e-10	4.29376e-10	1.2728e-09
70.4251	9.89859e-11	1.67275e-10	3.24688e-10	4.29628e-10	1.26751e-09
70.5298	9.93976e-11	1.67779e-10	3.24217e-10	4.2862e-10	1.26356e-09
70.6346	9.88766e-11	1.67548e-10	3.25007e-10	4.26099e-10	1.257e-09
70.7394	9.93808e-11	1.67195e-10	3.23524e-10	4.28578e-10	1.25247e-09
70.8441	9.90069e-11	1.67073e-10	3.23994e-10	4.27989e-10	1.25293e-09
70.9489	9.87926e-11	1.67376e-10	3.23213e-10	4.27905e-10	1.24667e-09
71.0537	9.89943e-11	1.67632e-10	3.22557e-10	4.22275e-10	1.23873e-09
71.1585	9.93556e-11	1.66447e-10	3.2157e-10	4.23662e-10	1.2394e-09
71.2632	9.90657e-11	1.66594e-10	3.21032e-10	4.2551e-10	1.23373e-09
71.368	9.88472e-11	1.66964e-10	3.21078e-10	4.23368e-10	1.22537e-09
71.4728	9.93388e-11	1.667e-10	3.19982e-10	4.22695e-10	1.21595e-09
71.5776	9.90783e-11	1.668e-10	3.20087e-10	4.21603e-10	1.21658e-09
71.6823	9.89901e-11	1.66275e-10	3.19915e-10	4.21477e-10	1.21297e-09
71.7871	9.89018e-11	1.66847e-10	3.19356e-10	4.21309e-10	1.20776e-09
71.8919	9.89396e-11	1.66166e-10	3.18839e-10	4.21939e-10	1.20301e-09
71.9966	9.90321e-11	1.65947e-10	3.18318e-10	4.19124e-10	1.20133e-09
72.1014	9.85069e-11	1.65813e-10	3.17633e-10	4.19082e-10	1.19415e-09
72.2062	9.88388e-11	1.65666e-10	3.17209e-10	4.19922e-10	1.19381e-09
72.3109	9.84228e-11	1.65763e-10	3.17028e-10	4.20006e-10	1.19305e-09
72.4157	9.88388e-11	1.65489e-10	3.16356e-10	4.16897e-10	1.19003e-09
72.5205	9.85825e-11	1.65901e-10	3.15915e-10	4.15258e-10	1.17936e-09
72.6253	9.82926e-11	1.65246e-10	3.15419e-10	4.18704e-10	1.18116e-09
72.7301	9.90363e-11	1.65452e-10	3.15415e-10	4.16813e-10	1.17625e-09
72.8349	9.84396e-11	1.65023e-10	3.14995e-10	4.13578e-10	1.17284e-09
72.9396	9.86413e-11	1.64763e-10	3.13671e-10	4.13158e-10	1.17007e-09
73.0444	9.7885e-11	1.65229e-10	3.14352e-10	4.15595e-10	1.16078e-09
73.1492	9.85111e-11	1.64624e-10	3.13717e-10	4.15847e-10	1.16389e-09
73.2539	9.8301e-11	1.647e-10	3.12755e-10	4.13158e-10	1.16108e-09
73.3587	9.82169e-11	1.63994e-10	3.12889e-10	4.12654e-10	1.15427e-09
73.4635	9.84228e-11	1.65439e-10	3.12558e-10	4.1425e-10	1.14574e-09
73.5682	9.88682e-11	1.64242e-10	3.1228e-10	4.11561e-10	1.15415e-09
73.673	9.85153e-11	1.64309e-10	3.11272e-10	4.10133e-10	1.14826e-09
73.7777	9.79312e-11	1.64595e-10	3.12007e-10	4.09502e-10	1.13999e-09
73.8825	9.86371e-11	1.6425e-10	3.11087e-10	4.1257e-10	1.1362e-09
73.9873	9.82001e-11	1.64149e-10	3.10528e-10	4.09586e-10	1.1341e-09
74.0921	9.80279e-11	1.63847e-10	3.10205e-10	4.07528e-10	1.12931e-09
74.1968	9.77926e-11	1.64435e-10	3.1023e-10	4.08242e-10	1.12469e-09
74.3016	9.84732e-11	1.63515e-10	3.09764e-10	4.09124e-10	1.12091e-09
74.4064	9.85657e-11	1.63372e-10	3.0857e-10	4.0736e-10	1.11797e-09
74.5111	9.76539e-11	1.63729e-10	3.0907e-10	4.07444e-10	1.11843e-09
74.6159	9.85279e-11	1.63511e-10	3.08192e-10	4.05805e-10	1.11381e-09
74.7207	9.8322e-11	1.63338e-10	3.08108e-10	4.06057e-10	1.10822e-09
74.8254	9.79186e-11	1.62868e-10	3.07827e-10	4.08158e-10	1.10717e-09
74.9302	9.80867e-11	1.63859e-10	3.06995e-10	4.04671e-10	1.10583e-09
75.035	9.82716e-11	1.62956e-10	3.0668e-10	4.0446e-10	1.09994e-09
75.1397	9.8322e-11	1.63019e-10	3.06537e-10	4.02192e-10	1.09931e-09
75.2445	9.77758e-11	1.63074e-10	3.06978e-10	4.03536e-10	1.09078e-09
75.3492	9.85195e-11	1.6299e-10	3.05117e-10	4.0341e-10	1.09066e-09
75.454	9.79144e-11	1.63061e-10	3.05356e-10	4.01393e-10	1.08973e-09
75.5588	9.8343e-11	1.62111e-10	3.0468e-10	3.93791e-10	1.0849e-09
75.6635	9.80741e-11	1.63174e-10	3.04491e-10	3.99724e-10	1.07982e-09
75.7683	9.78052e-11	1.61901e-10	3.04499e-10	3.98455e-10	1.07902e-09
75.8731	9.79858e-11	1.62624e-10	3.03747e-10	3.98241e-10	1.08104e-09
75.9778	9.7843e-11	1.62187e-10	3.03314e-10	3.98526e-10	1.0799e-09
76.0825	9.8343e-11	1.61813e-10	3.02474e-10	3.97606e-10	1.07473e-09
76.1874	9.74774e-11	1.61964e-10	3.03033e-10	3.96988e-10	1.06986e-09
76.2921	9.77842e-11	1.61914e-10	3.01839e-10	3.97425e-10	1.07179e-09
76.3968	9.76749e-11	1.61658e-10	3.01999e-10	3.96215e-10	1.06646e-09
76.5016	9.73976e-11	1.61309e-10	3.0176e-10	3.96051e-10	1.06104e-09
76.6064	9.78766e-11	1.61481e-10	3.01407e-10	3.95341e-10	1.06318e-09
76.7112	9.77337e-11	1.61406e-10	3.00823e-10	3.94455e-10	1.05616e-09
76.816	9.78976e-11	1.61225e-10	2.99663e-10	3.94585e-10	1.05423e-09
76.9207	9.68178e-11	1.61553e-10	2.99461e-10	3.93455e-10	1.05133e-09
77.0255	9.76371e-11	1.61263e-10	2.99743e-10	3.92514e-10	1.04969e-09
77.1303	9.78682e-11	1.61208e-10	2.98818e-10	3.91736e-10	1.04385e-09
77.235	9.7469e-11	1.60716e-10	2.98709e-10	3.90976e-10	1.0444e-09
77.3398	9.7427e-11	1.6138e-10	2.98302e-10	3.91434e-10	1.04078e-09
77.4446	9.78388e-11	1.60784e-10	2.98667e-10	3.90447e-10	1.0357e-09
77.5493	9.77043e-11	1.60616e-10	2.97571e-10	3.90379e-10	1.03309e-09
77.6541	9.699e-11	1.60557e-10	2.97797e-10	3.89661e-10	1.03444e-09
77.7589	9.75152e-11	1.6059e-10	2.97201e-10	3.89413e-10	1.03309e-09
77.8636	9.73472e-11	1.60418e-10	2.96797e-10	3.88098e-10	1.02604e-09
77.9684	9.70909e-11	1.59826e-10	2.96436e-10	3.87863e-10	1.02431e-09
78.0732	9.71455e-11	1.60809e-10	2.9618e-10	3.87207e-10	1.02125e-09
78.1779	9.74942e-11	1.6049e-10	2.96146e-10	3.87342e-10	1.02045e-09
78.2827	9.75531e-11	1.59943e-10	2.95197e-10	3.87396e-10	1.01877e-09
78.3875	9.67842e-11	1.59981e-10	2.95146e-10	3.85434e-10	1.01809e-09
78.4923	9.75993e-11	1.59662e-10	2.94806e-10	3.86346e-10	1.01658e-09
78.5971	9.73262e-11	1.59851e-10	2.9481e-10	3.85228e-10	1.00839e-09
78.7018	9.73388e-11	1.59548e-10	2.94134e-10	3.84535e-10	1.00574e-09
78.8066	9.71791e-11	1.60053e-10	2.93915e-10	3.83905e-10	1.00524e-09
78.9114	9.72421e-11	1.59418e-10	2.93432e-10	3.83363e-10	1.00612e-09
79.0161	9.74228e-11	1.59322e-10	2.93298e-10	3.83048e-10	1.00259e-09
79.1209	9.69942e-11	1.5941e-10	2.93449e-10	3.82459e-10	1.00326e-09
79.2257	9.73976e-11	1.58998e-10	2.92461e-10	3.81812e-10	9.96455e-10
79.3304	9.70741e-11	1.59254e-10	2.92718e-10	3.80959e-10	9.92296e-10
79.4351	9.74228e-11	1.59124e-10	2.91953e-10	3.81014e-10	9.94396e-10
79.54	9.71245e-11	1.59338e-10	2.9176e-10	3.80871e-10	9.90111e-10
79.6447	9.69312e-11	1.58746e-10	2.91709e-10	3.79959e-10	9.85867e-10
79.7495	9.69606e-11	1.59351e-10	2.90756e-10	3.80073e-10	9.82548e-10
79.8543	9.70363e-11	1.59107e-10	2.91201e-10	3.7793e-10	9.80489e-10
79.959	9.72043e-11	1.58456e-10	2.896e-10	3.79573e-10	9.81959e-10
80.0638	9.66875e-11	1.5862e-10	2.90083e-10	3.7872e-10	9.74732e-10
80.1686	9.69396e-11	1.58527e-10	2.89928e-10	3.78228e-10	9.76707e-10
80.2733	9.73304e-11	1.58662e-10	2.89718e-10	3.77997e-10	9.76665e-10
80.3781	9.67589e-11	1.57717e-10	2.89046e-10	3.768e-10	9.71791e-10
80.4829	9.68262e-11	1.58301e-10	2.88642e-10	3.76321e-10	9.67253e-10
80.5876	9.67043e-11	1.58128e-10	2.88478e-10	3.75779e-10	9.65783e-10
80.6924	9.71749e-11	1.58338e-10	2.87096e-10	3.75392e-10	9.65699e-10
80.7972	9.64564e-11	1.58032e-10	2.87365e-10	3.7509e-10	9.61833e-10
80.9019	9.67842e-11	1.58305e-10	2.8723e-10	3.73371e-10	9.59564e-10
81.0066	9.67505e-11	1.58027e-10	2.86827e-10	3.72418e-10	9.57211e-10
81.1115	9.66791e-11	1.57376e-10	2.86747e-10	3.71951e-10	9.5322e-10
81.2162	9.66287e-11	1.58103e-10	2.86554e-10	3.72855e-10	9.53556e-10
81.3209	9.67463e-11	1.5775e-10	2.85941e-10	3.72296e-10	9.54396e-10
81.4257	9.69522e-11	1.57464e-10	2.85386e-10	3.71376e-10	9.49522e-10
81.5305	9.63388e-11	1.57019e-10	2.85508e-10	3.70489e-10	9.43724e-10
81.6352	9.66413e-11	1.57019e-10	2.846e-10	3.7109e-10	9.449e-10
81.74	9.66707e-11	1.57389e-10	2.85088e-10	3.70161e-10	9.45782e-10
81.8448	9.65531e-11	1.56767e-10	2.84251e-10	3.69019e-10	9.39522e-10
81.9495	9.65236e-11	1.572e-10	2.84361e-10	3.69157e-10	9.37043e-10
82.0543	9.66413e-11	1.56885e-10	2.84134e-10	3.68388e-10	9.37883e-10
82.1591	9.6927e-11	1.56708e-10	2.83277e-10	3.67737e-10	9.34858e-10
82.2638	9.63934e-11	1.56443e-10	2.83575e-10	3.68056e-10	9.32925e-10
82.3686	9.65026e-11	1.56481e-10	2.82831e-10	3.66531e-10	9.30656e-10
82.4733	9.6448e-11	1.56675e-10	2.82659e-10	3.66607e-10	9.31917e-10
82.5781	9.61371e-11	1.5641e-10	2.82218e-10	3.64956e-10	9.2927e-10
82.6829	9.64942e-11	1.5691e-10	2.81159e-10	3.65384e-10	9.23681e-10
82.7876	9.62295e-11	1.55889e-10	2.81348e-10	3.64288e-10	9.22295e-10
82.8924	9.65278e-11	1.5607e-10	2.8102e-10	3.63372e-10	9.23009e-10
82.9972	9.60993e-11	1.56544e-10	2.81386e-10	3.63691e-10	9.21665e-10
83.102	9.68472e-11	1.55759e-10	2.80411e-10	3.63208e-10	9.17211e-10
83.2068	9.61707e-11	1.55813e-10	2.80285e-10	3.63334e-10	9.15782e-10
83.3115	9.60657e-11	1.55574e-10	2.8052e-10	3.61271e-10	9.14858e-10
83.4163	9.62169e-11	1.56061e-10	2.79815e-10	3.62292e-10	9.12883e-10
83.5211	9.61917e-11	1.55893e-10	2.79222e-10	3.61531e-10	9.11917e-10
83.6259	9.61707e-11	1.55775e-10	2.79298e-10	3.60914e-10	9.04479e-10
83.7306	9.599e-11	1.5575e-10	2.7921e-10	3.60565e-10	9.03345e-10
83.8354	9.66791e-11	1.5504e-10	2.78974e-10	3.60426e-10	9.05614e-10
83.9402	9.6032e-11	1.5525e-10	2.78983e-10	3.60569e-10	9.0095e-10
84.0449	9.63136e-11	1.55162e-10	2.77626e-10	3.59254e-10	8.96202e-10
84.1497	9.6364e-11	1.55851e-10	2.77571e-10	3.59935e-10	8.97505e-10
84.2545	9.6469e-11	1.5441e-10	2.77239e-10	3.58872e-10	8.98765e-10
84.3592	9.59102e-11	1.55229e-10	2.76718e-10	3.58641e-10	8.94942e-10
84.464	9.58514e-11	1.55166e-10	2.77147e-10	3.5812e-10	8.94479e-10
84.5688	9.63934e-11	1.55057e-10	2.76794e-10	3.57683e-10	8.89647e-10
84.6736	9.56875e-11	1.54708e-10	2.76571e-10	3.57737e-10	8.90152e-10
84.7784	9.59018e-11	1.54486e-10	2.75668e-10	3.56241e-10	8.87462e-10
84.8831	9.6053e-11	1.54691e-10	2.75878e-10	3.56653e-10	8.82294e-10
84.9879	9.59564e-11	1.54019e-10	2.75247e-10	3.55351e-10	8.8637e-10
85.0927	9.61581e-11	1.54376e-10	2.74542e-10	3.54931e-10	8.83513e-10
85.1974	9.57547e-11	1.54389e-10	2.74806e-10	3.54708e-10	8.80572e-10
85.3021	9.59942e-11	1.54124e-10	2.74399e-10	3.54284e-10	8.7637e-10
85.407	9.54018e-11	1.54645e-10	2.74075e-10	3.54166e-10	8.75067e-10
85.5117	9.60657e-11	1.54091e-10	2.74252e-10	3.53221e-10	8.73891e-10
85.6164	9.55615e-11	1.5438e-10	2.73911e-10	3.52649e-10	8.73345e-10
85.7213	9.58388e-11	1.53439e-10	2.73382e-10	3.52775e-10	8.73723e-10
85.826	9.58724e-11	1.5375e-10	2.73147e-10	3.51716e-10	8.69647e-10
85.9307	9.60825e-11	1.53738e-10	2.72739e-10	3.51872e-10	8.67546e-10
86.0356	9.60488e-11	1.53444e-10	2.71811e-10	3.51032e-10	8.7074e-10
86.1403	9.55362e-11	1.53481e-10	2.72836e-10	3.51204e-10	8.68807e-10
86.2451	9.56539e-11	1.53616e-10	2.71685e-10	3.50065e-10	8.63807e-10
86.3499	9.55488e-11	1.53578e-10	2.71147e-10	3.48275e-10	8.59143e-10
86.4546	9.549e-11	1.53229e-10	2.70895e-10	3.49855e-10	8.63134e-10
86.5593	9.55488e-11	1.5354e-10	2.70781e-10	3.48645e-10	8.56832e-10
86.6642	9.53892e-11	1.53078e-10	2.70521e-10	3.48271e-10	8.57798e-10
86.7689	9.58934e-11	1.5312e-10	2.69769e-10	3.47502e-10	8.55193e-10
86.8736	9.54186e-11	1.53099e-10	2.70651e-10	3.47494e-10	8.56916e-10
86.9785	9.60993e-11	1.52721e-10	2.6918e-10	3.4659e-10	8.53344e-10
87.0832	9.59186e-11	1.52704e-10	2.69311e-10	3.46864e-10	8.48302e-10
87.188	9.53093e-11	1.5249e-10	2.69306e-10	3.46893e-10	8.48554e-10
87.2928	9.5532e-11	1.5312e-10	2.68853e-10	3.46523e-10	8.43176e-10
87.3975	9.52295e-11	1.52389e-10	2.68912e-10	3.45574e-10	8.41622e-10
87.5023	9.54144e-11	1.5233e-10	2.68046e-10	3.44464e-10	8.42672e-10
87.6071	9.50152e-11	1.52397e-10	2.68601e-10	3.45275e-10	8.48218e-10
87.7118	9.61959e-11	1.52603e-10	2.67672e-10	3.45044e-10	8.39983e-10
87.8166	9.55741e-11	1.52364e-10	2.68332e-10	3.44427e-10	8.39941e-10
87.9214	9.56161e-11	1.51591e-10	2.67307e-10	3.43746e-10	8.41285e-10
88.0261	9.57463e-11	1.52355e-10	2.66954e-10	3.43112e-10	8.34773e-10
88.1309	9.54102e-11	1.51847e-10	2.66559e-10	3.42427e-10	8.3263e-10
88.2357	9.53934e-11	1.52061e-10	2.66277e-10	3.41448e-10	8.35697e-10
88.3405	9.48345e-11	1.5199e-10	2.65832e-10	3.42263e-10	8.29479e-10
88.4453	9.56371e-11	1.52044e-10	2.65878e-10	3.41675e-10	8.26748e-10
88.55	9.55446e-11	1.51658e-10	2.65512e-10	3.41435e-10	8.2679e-10
88.6548	9.53093e-11	1.51565e-10	2.65244e-10	3.41359e-10	8.28218e-10
88.7596	9.54144e-11	1.52023e-10	2.65071e-10	3.39918e-10	8.25823e-10
88.8643	9.50867e-11	1.51431e-10	2.65143e-10	3.40477e-10	8.22546e-10
88.9691	9.53346e-11	1.51893e-10	2.64164e-10	3.39666e-10	8.2368e-10
89.0739	9.51413e-11	1.51616e-10	2.64668e-10	3.3917e-10	8.25361e-10
89.1786	9.56749e-11	1.51267e-10	2.63626e-10	3.39301e-10	8.19268e-10
89.2834	9.4906e-11	1.51368e-10	2.6413e-10	3.38725e-10	8.16873e-10
89.3882	9.51875e-11	1.51011e-10	2.63823e-10	3.38368e-10	8.1763e-10
89.4929	9.51749e-11	1.51208e-10	2.63458e-10	3.3757e-10	8.13806e-10
89.5977	9.50152e-11	1.50624e-10	2.62794e-10	3.37918e-10	8.15319e-10
89.7025	9.51455e-11	1.50755e-10	2.62727e-10	3.37019e-10	8.1284e-10
89.8072	9.50152e-11	1.51049e-10	2.62336e-10	3.36713e-10	8.13008e-10
89.912	9.52883e-11	1.50645e-10	2.61849e-10	3.36322e-10	8.06201e-10
90.0168	9.4511e-11	1.51053e-10	2.62441e-10	3.35368e-10	8.08344e-10
90.1215	9.52043e-11	1.5091e-10	2.61466e-10	3.36011e-10	8.04394e-10
90.2263	9.49816e-11	1.51372e-10	2.61214e-10	3.35049e-10	8.01747e-10
90.3311	9.49438e-11	1.50339e-10	2.61336e-10	3.3541e-10	8.00697e-10
90.4358	9.50572e-11	1.50927e-10	2.61571e-10	3.34498e-10	8.02924e-10
90.5406	9.51329e-11	1.50439e-10	2.6092e-10	3.33448e-10	8.00235e-10
90.6454	9.5448e-11	1.50166e-10	2.59357e-10	3.33952e-10	7.96327e-10
90.7501	9.45867e-11	1.49969e-10	2.60458e-10	3.32893e-10	7.97546e-10
90.8548	9.47883e-11	1.5062e-10	2.59777e-10	3.32238e-10	7.96999e-10
90.9597	9.4948e-11	1.50137e-10	2.59496e-10	3.3133e-10	7.93806e-10
91.0644	9.48009e-11	1.49368e-10	2.59092e-10	3.32351e-10	7.90487e-10
91.1691	9.48177e-11	1.50128e-10	2.59059e-10	3.31847e-10	7.91327e-10
91.2739	9.48429e-11	1.49956e-10	2.58777e-10	3.32032e-10	7.90066e-10
91.3787	9.50152e-11	1.49578e-10	2.58479e-10	3.3078e-10	7.87882e-10
91.4834	9.42967e-11	1.49918e-10	2.58387e-10	3.30234e-10	7.86327e-10
91.5882	9.49396e-11	1.49704e-10	2.5792e-10	3.29994e-10	7.85655e-10
91.693	9.46917e-11	1.49918e-10	2.58303e-10	3.29297e-10	7.85823e-10
91.7977	9.45278e-11	1.48792e-10	2.57559e-10	3.29032e-10	7.83344e-10
91.9025	9.48724e-11	1.49603e-10	2.57202e-10	3.29402e-10	7.80823e-10
92.0072	9.47043e-11	1.48923e-10	2.57021e-10	3.28435e-10	7.79688e-10
92.112	9.48177e-11	1.49128e-10	2.56811e-10	3.2865e-10	7.7847e-10
92.2168	9.41917e-11	1.497e-10	2.56874e-10	3.2828e-10	7.74226e-10
92.3215	9.5053e-11	1.49154e-10	2.56193e-10	3.27713e-10	7.72503e-10
92.4262	9.49102e-11	1.49431e-10	2.56076e-10	3.26961e-10	7.70024e-10
92.5311	9.47547e-11	1.48994e-10	2.55702e-10	3.26679e-10	7.68974e-10
92.6358	9.47925e-11	1.49519e-10	2.55824e-10	3.25717e-10	7.74058e-10
92.7405	9.4553e-11	1.48805e-10	2.55345e-10	3.26339e-10	7.70654e-10
92.8454	9.45194e-11	1.48931e-10	2.54891e-10	3.25402e-10	7.65444e-10
92.9501	9.44438e-11	1.48565e-10	2.55256e-10	3.24872e-10	7.63133e-10
93.0548	9.47547e-11	1.48406e-10	2.5395e-10	3.25482e-10	7.641e-10
93.1596	9.45824e-11	1.48532e-10	2.54479e-10	3.24356e-10	7.61579e-10
93.2644	9.42967e-11	1.48322e-10	2.53828e-10	3.24902e-10	7.58974e-10
93.3691	9.47463e-11	1.48868e-10	2.53908e-10	3.22965e-10	7.58848e-10
93.4739	9.43892e-11	1.48229e-10	2.53534e-10	3.24129e-10	7.57881e-10
93.5786	9.42841e-11	1.48116e-10	2.53803e-10	3.23381e-10	7.56747e-10
93.6834	9.39102e-11	1.48259e-10	2.53513e-10	3.22742e-10	7.54814e-10
93.7882	9.49396e-11	1.48154e-10	2.52479e-10	3.22742e-10	7.54604e-10
93.8929	9.38766e-11	1.48309e-10	2.5324e-10	3.21902e-10	7.52545e-10
93.9977	9.42043e-11	1.47708e-10	2.52807e-10	3.21906e-10	7.54352e-10
94.1025	9.48303e-11	1.48494e-10	2.52181e-10	3.21083e-10	7.52083e-10
94.2072	9.41833e-11	1.47742e-10	2.52198e-10	3.2057e-10	7.50444e-10
94.312	9.40488e-11	1.47549e-10	2.5184e-10	3.2062e-10	7.47587e-10
94.4168	9.42799e-11	1.47797e-10	2.51643e-10	3.2031e-10	7.46705e-10
94.5215	9.46791e-11	1.47675e-10	2.51013e-10	3.20419e-10	7.46579e-10
94.6262	9.39438e-11	1.47595e-10	2.5134e-10	3.19293e-10	7.40276e-10
94.7311	9.39312e-11	1.47532e-10	2.50416e-10	3.1973e-10	7.39099e-10
94.8358	9.43892e-11	1.48015e-10	2.50735e-10	3.19091e-10	7.43385e-10
94.9405	9.42673e-11	1.47002e-10	2.50319e-10	3.1862e-10	7.40066e-10
95.0453	9.40824e-11	1.47738e-10	2.49828e-10	3.18587e-10	7.35738e-10
95.1501	9.39396e-11	1.47154e-10	2.50051e-10	3.17747e-10	7.35444e-10
95.2548	9.46623e-11	1.47406e-10	2.49303e-10	3.17482e-10	7.36158e-10
95.3596	9.34774e-11	1.47271e-10	2.5003e-10	3.17557e-10	7.33049e-10
95.4644	9.4364e-11	1.47074e-10	2.49038e-10	3.17036e-10	7.32923e-10
95.5691	9.42295e-11	1.47313e-10	2.49332e-10	3.16763e-10	7.3099e-10
95.6739	9.40068e-11	1.46885e-10	2.48668e-10	3.16625e-10	7.33427e-10
95.7786	9.41749e-11	1.47015e-10	2.4879e-10	3.16142e-10	7.2973e-10
95.8834	9.38303e-11	1.467e-10	2.48521e-10	3.14831e-10	7.27251e-10
95.9882	9.43051e-11	1.46767e-10	2.48109e-10	3.16242e-10	7.26746e-10
96.0929	9.36623e-11	1.46788e-10	2.48391e-10	3.14087e-10	7.21914e-10
96.1976	9.38051e-11	1.46616e-10	2.47912e-10	3.14541e-10	7.25528e-10
96.3025	9.36581e-11	1.46864e-10	2.47719e-10	3.14419e-10	7.25486e-10
96.4072	9.38471e-11	1.46313e-10	2.47605e-10	3.14314e-10	7.22461e-10
96.5119	9.41203e-11	1.46599e-10	2.47404e-10	3.13877e-10	7.2078e-10
96.6167	9.3969e-11	1.46679e-10	2.4692e-10	3.12625e-10	7.21494e-10
96.7215	9.40656e-11	1.46229e-10	2.4679e-10	3.13116e-10	7.19141e-10
96.8262	9.34942e-11	1.46477e-10	2.46635e-10	3.11936e-10	7.1662e-10
96.9311	9.39816e-11	1.46204e-10	2.45794e-10	3.11297e-10	7.16326e-10
97.0358	9.38177e-11	1.46057e-10	2.46126e-10	3.11616e-10	7.18259e-10
97.1405	9.3574e-11	1.46179e-10	2.45878e-10	3.11255e-10	7.13931e-10
97.2453	9.37589e-11	1.46515e-10	2.45378e-10	3.11226e-10	7.11242e-10
97.3501	9.41119e-11	1.45918e-10	2.45282e-10	3.10192e-10	7.13049e-10
97.4548	9.36875e-11	1.46351e-10	2.44857e-10	3.10343e-10	7.10696e-10
97.5596	9.32925e-11	1.46036e-10	2.45147e-10	3.09978e-10	7.1015e-10
97.6643	9.42631e-11	1.45452e-10	2.43463e-10	3.09222e-10	7.07334e-10
97.7691	9.38345e-11	1.45637e-10	2.44904e-10	3.09066e-10	7.09603e-10
97.8739	9.35278e-11	1.45259e-10	2.44227e-10	3.0865e-10	7.0683e-10
97.9786	9.37883e-11	1.46078e-10	2.44034e-10	3.08684e-10	7.05192e-10
98.0834	9.39312e-11	1.45515e-10	2.43378e-10	3.07385e-10	7.05107e-10
98.1882	9.38387e-11	1.45288e-10	2.43273e-10	3.07385e-10	7.01284e-10
98.2929	9.32169e-11	1.452e-10	2.43841e-10	3.07032e-10	7.01704e-10
98.3976	9.399e-11	1.45099e-10	2.42992e-10	3.06486e-10	7.00654e-10
98.5025	9.39102e-11	1.45242e-10	2.42904e-10	3.06016e-10	7.03007e-10
98.6072	9.32841e-11	1.45095e-10	2.41963e-10	3.06205e-10	6.99477e-10
98.7119	9.35152e-11	1.45587e-10	2.42353e-10	3.05314e-10	6.9704e-10
98.8167	9.3574e-11	1.45036e-10	2.42114e-10	3.04596e-10	6.98595e-10
98.9215	9.36245e-11	1.44868e-10	2.41971e-10	3.05209e-10	7.0036e-10
99.0262	9.31917e-11	1.45007e-10	2.4203e-10	3.05306e-10	6.94351e-10
99.131	9.37883e-11	1.44881e-10	2.41147e-10	3.04801e-10	6.93805e-10
99.2358	9.34606e-11	1.4486e-10	2.41147e-10	3.04398e-10	6.90065e-10
99.3405	9.36665e-11	1.44805e-10	2.41114e-10	3.03142e-10	6.91956e-10
99.4453	9.34648e-11	1.4491e-10	2.40694e-10	3.0431e-10	6.87712e-10
99.55	9.36875e-11	1.44259e-10	2.40816e-10	3.02638e-10	6.89645e-10
99.6548	9.35782e-11	1.44797e-10	2.40454e-10	3.02566e-10	6.89897e-10
99.7596	9.33219e-11	1.4441e-10	2.40542e-10	3.02587e-10	6.88385e-10
99.8643	9.37799e-11	1.44528e-10	2.39534e-10	3.01453e-10	6.84939e-10
99.9691	9.34438e-11	1.44893e-10	2.40412e-10	3.01961e-10	6.83006e-10
100.074	9.36203e-11	1.44599e-10	2.39937e-10	3.0168e-10	6.81872e-10
100.179	9.37211e-11	1.44503e-10	2.39492e-10	3.02251e-10	6.80191e-10
100.283	9.31581e-11	1.44204e-10	2.39387e-10	3.00957e-10	6.82544e-10
100.388	9.34438e-11	1.44473e-10	2.3866e-10	3.00881e-10	6.7767e-10
100.493	9.33892e-11	1.43935e-10	2.38437e-10	3.00562e-10	6.75443e-10
100.598	9.3553e-11	1.44091e-10	2.37765e-10	2.99327e-10	6.78174e-10
100.702	9.32421e-11	1.44301e-10	2.3832e-10	2.9986e-10	6.77922e-10
100.807	9.31707e-11	1.44099e-10	2.37631e-10	2.99659e-10	6.76158e-10
100.912	9.33471e-11	1.44238e-10	2.37442e-10	2.99709e-10	6.73552e-10
101.017	9.28765e-11	1.4375e-10	2.37677e-10	2.98676e-10	6.76242e-10
101.121	9.30236e-11	1.43965e-10	2.37849e-10	2.98281e-10	6.75317e-10
101.226	9.30782e-11	1.43864e-10	2.36891e-10	2.98453e-10	6.69687e-10
101.331	9.36161e-11	1.43406e-10	2.36778e-10	2.98306e-10	6.72376e-10
101.436	9.29816e-11	1.43759e-10	2.37143e-10	2.97701e-10	6.70653e-10
101.541	9.33681e-11	1.43935e-10	2.36286e-10	2.97079e-10	6.6851e-10
101.645	9.30866e-11	1.43876e-10	2.36143e-10	2.97587e-10	6.68384e-10
101.75	9.32211e-11	1.42898e-10	2.35874e-10	2.96545e-10	6.65527e-10
101.855	9.29186e-11	1.43864e-10	2.3579e-10	2.96045e-10	6.65695e-10
101.96	9.28471e-11	1.43255e-10	2.35853e-10	2.96428e-10	6.6246e-10
102.064	9.34102e-11	1.43629e-10	2.35559e-10	2.96213e-10	6.63258e-10
102.169	9.28303e-11	1.43271e-10	2.35589e-10	2.95529e-10	6.60737e-10
102.274	9.3053e-11	1.43087e-10	2.34253e-10	2.94377e-10	6.6204e-10
102.379	9.31328e-11	1.43246e-10	2.34639e-10	2.95138e-10	6.60863e-10
102.483	9.30992e-11	1.43053e-10	2.34698e-10	2.94516e-10	6.63847e-10
102.588	9.32043e-11	1.43427e-10	2.34669e-10	2.94176e-10	6.60401e-10
102.693	9.25656e-11	1.42776e-10	2.33828e-10	2.94575e-10	6.56115e-10
102.798	9.33892e-11	1.43028e-10	2.34001e-10	2.93743e-10	6.61283e-10
102.903	9.27043e-11	1.42763e-10	2.34101e-10	2.9344e-10	6.57376e-10
103.007	9.28849e-11	1.4286e-10	2.33341e-10	2.93071e-10	6.52712e-10
103.112	9.29774e-11	1.42914e-10	2.33501e-10	2.93045e-10	6.51409e-10
103.217	9.29228e-11	1.42734e-10	2.33236e-10	2.92457e-10	6.54477e-10
103.322	9.31202e-11	1.4299e-10	2.33307e-10	2.91924e-10	6.53468e-10
103.426	9.28093e-11	1.42238e-10	2.32807e-10	2.91991e-10	6.5309e-10
103.531	9.32715e-11	1.42671e-10	2.32904e-10	2.92142e-10	6.4725e-10
103.636	9.25698e-11	1.42725e-10	2.33215e-10	2.9165e-10	6.46577e-10
103.741	9.28429e-11	1.42036e-10	2.31988e-10	2.91348e-10	6.4725e-10
103.845	9.29564e-11	1.42536e-10	2.32698e-10	2.90739e-10	6.43888e-10
103.95	9.27757e-11	1.42019e-10	2.3187e-10	2.91045e-10	6.44519e-10
104.055	9.30824e-11	1.4233e-10	2.31795e-10	2.9105e-10	6.46073e-10
104.16	9.29018e-11	1.41658e-10	2.3166e-10	2.90449e-10	6.43258e-10
104.265	9.28513e-11	1.42225e-10	2.30959e-10	2.90667e-10	6.42166e-10
104.369	9.24564e-11	1.42032e-10	2.31723e-10	2.90214e-10	6.42964e-10
104.474	9.27421e-11	1.41683e-10	2.30963e-10	2.89344e-10	6.38468e-10
104.579	9.28765e-11	1.42246e-10	2.31206e-10	2.89088e-10	6.3809e-10
104.684	9.25026e-11	1.41851e-10	2.30996e-10	2.88482e-10	6.3893e-10
104.788	9.33261e-11	1.42129e-10	2.30652e-10	2.87928e-10	6.34939e-10
104.893	9.24816e-11	1.41183e-10	2.30286e-10	2.87558e-10	6.33342e-10
104.998	9.32673e-11	1.41515e-10	2.30051e-10	2.87352e-10	6.35989e-10
105.103	9.22715e-11	1.41784e-10	2.30328e-10	2.87457e-10	6.34014e-10
105.207	9.29942e-11	1.41158e-10	2.29543e-10	2.86327e-10	6.31283e-10
105.312	9.27967e-11	1.41549e-10	2.29925e-10	2.86819e-10	6.30401e-10
105.417	9.25152e-11	1.41364e-10	2.29618e-10	2.86726e-10	6.32376e-10
105.522	9.26202e-11	1.41763e-10	2.30009e-10	2.86327e-10	6.32376e-10
105.627	9.25572e-11	1.41011e-10	2.29207e-10	2.86025e-10	6.23972e-10
105.731	9.28849e-11	1.41305e-10	2.28568e-10	2.85835e-10	6.26871e-10
105.836	9.23387e-11	1.41225e-10	2.29059e-10	2.85878e-10	6.27628e-10
105.941	9.25908e-11	1.41217e-10	2.28862e-10	2.84546e-10	6.25821e-10
106.046	9.28597e-11	1.41061e-10	2.28631e-10	2.84924e-10	6.21703e-10
106.15	9.27295e-11	1.40843e-10	2.2798e-10	2.84747e-10	6.22502e-10
106.255	9.27883e-11	1.4107e-10	2.28366e-10	2.84659e-10	6.23174e-10
106.36	9.25236e-11	1.40406e-10	2.27837e-10	2.83554e-10	6.20275e-10
106.465	9.28345e-11	1.41145e-10	2.27942e-10	2.8363e-10	6.1956e-10
106.569	9.17967e-11	1.40906e-10	2.27097e-10	2.84075e-10	6.19644e-10
106.674	9.23555e-11	1.4091e-10	2.27076e-10	2.82424e-10	6.18804e-10
106.779	9.27547e-11	1.40935e-10	2.27631e-10	2.82815e-10	6.18804e-10
106.884	9.2532e-11	1.40482e-10	2.27194e-10	2.82428e-10	6.17922e-10
106.988	9.23891e-11	1.41141e-10	2.27131e-10	2.81756e-10	6.13132e-10
107.093	9.22127e-11	1.40112e-10	2.26992e-10	2.81957e-10	6.12796e-10
107.198	9.29816e-11	1.40919e-10	2.27001e-10	2.81105e-10	6.15191e-10
107.303	9.18639e-11	1.40297e-10	2.26232e-10	2.81684e-10	6.12375e-10
107.407	9.22589e-11	1.40709e-10	2.25963e-10	2.81747e-10	6.11325e-10
107.512	9.22883e-11	1.40818e-10	2.26106e-10	2.81714e-10	6.12585e-10
107.617	9.22043e-11	1.4015e-10	2.25072e-10	2.81222e-10	6.13048e-10
107.722	9.22841e-11	1.4036e-10	2.24883e-10	2.80365e-10	6.11325e-10
107.827	9.23261e-11	1.39864e-10	2.25013e-10	2.80537e-10	6.06829e-10
107.931	9.27799e-11	1.40788e-10	2.2519e-10	2.80054e-10	6.06745e-10
108.036	9.20362e-11	1.39599e-10	2.24803e-10	2.80575e-10	6.05737e-10
108.141	9.20152e-11	1.39612e-10	2.24984e-10	2.79848e-10	6.07753e-10
108.246	9.23051e-11	1.3999e-10	2.24728e-10	2.79819e-10	6.04224e-10
108.35	9.22547e-11	1.39713e-10	2.23938e-10	2.79306e-10	6.04308e-10
108.455	9.18891e-11	1.39923e-10	2.24728e-10	2.7889e-10	6.02333e-10
108.56	9.22127e-11	1.40003e-10	2.23816e-10	2.78642e-10	6.00274e-10
108.665	9.23303e-11	1.40246e-10	2.23597e-10	2.78168e-10	6.00695e-10
108.769	9.22253e-11	1.39175e-10	2.2348e-10	2.78268e-10	5.983e-10
108.874	9.22463e-11	1.39377e-10	2.23459e-10	2.77382e-10	6.02333e-10
108.979	9.21665e-11	1.3999e-10	2.23177e-10	2.77739e-10	5.99014e-10
109.084	9.19185e-11	1.3944e-10	2.22623e-10	2.77403e-10	5.96955e-10
109.188	9.21749e-11	1.39641e-10	2.23282e-10	2.76953e-10	5.96577e-10
109.293	9.18891e-11	1.39133e-10	2.22673e-10	2.77063e-10	5.94434e-10
109.398	9.2469e-11	1.39561e-10	2.22522e-10	2.76445e-10	5.96241e-10
109.503	9.18681e-11	1.39175e-10	2.22102e-10	2.76899e-10	5.95526e-10
109.607	9.19816e-11	1.39356e-10	2.22303e-10	2.75974e-10	5.91997e-10
109.712	9.16244e-11	1.39129e-10	2.22047e-10	2.75647e-10	5.91535e-10
109.817	9.19774e-11	1.39255e-10	2.21572e-10	2.75907e-10	5.91745e-10
109.922	9.17841e-11	1.39116e-10	2.2156e-10	2.75874e-10	5.9477e-10
110.027	9.18681e-11	1.3891e-10	2.21534e-10	2.75113e-10	5.88972e-10
110.131	9.22505e-11	1.39515e-10	2.21102e-10	2.74432e-10	5.89518e-10
110.236	9.16959e-11	1.38469e-10	2.21068e-10	2.75109e-10	5.92543e-10
110.341	9.20782e-11	1.38919e-10	2.21072e-10	2.74058e-10	5.89434e-10
110.446	9.21202e-11	1.38919e-10	2.209e-10	2.73832e-10	5.86619e-10
110.55	9.18387e-11	1.3865e-10	2.2019e-10	2.73974e-10	5.87249e-10
110.655	9.17631e-11	1.38973e-10	2.21085e-10	2.73504e-10	5.86871e-10
110.76	9.19648e-11	1.38856e-10	2.2027e-10	2.73504e-10	5.85862e-10
110.865	9.2427e-11	1.38654e-10	2.20068e-10	2.72197e-10	5.80274e-10
110.969	9.19354e-11	1.38498e-10	2.2006e-10	2.73231e-10	5.86073e-10
111.074	9.20068e-11	1.38801e-10	2.19904e-10	2.72126e-10	5.85022e-10
111.179	9.22379e-11	1.38721e-10	2.19732e-10	2.71777e-10	5.81367e-10
111.284	9.18261e-11	1.38167e-10	2.19522e-10	2.72126e-10	5.79896e-10
111.388	9.18051e-11	1.38326e-10	2.19858e-10	2.72058e-10	5.82837e-10
111.493	9.16076e-11	1.38772e-10	2.1911e-10	2.71941e-10	5.8061e-10
111.598	9.23093e-11	1.38742e-10	2.19232e-10	2.71117e-10	5.77669e-10
111.703	9.17169e-11	1.38486e-10	2.18766e-10	2.70916e-10	5.78677e-10
111.808	9.18681e-11	1.39078e-10	2.18392e-10	2.71231e-10	5.76913e-10
111.912	9.17967e-11	1.38335e-10	2.18761e-10	2.70538e-10	5.77039e-10
112.017	9.19185e-11	1.3812e-10	2.179e-10	2.70298e-10	5.75904e-10
112.122	9.15194e-11	1.38175e-10	2.18425e-10	2.70273e-10	5.77333e-10
112.227	9.17631e-11	1.38162e-10	2.17736e-10	2.69949e-10	5.73551e-10
112.331	9.21833e-11	1.37923e-10	2.18039e-10	2.69294e-10	5.71829e-10
112.436	9.18303e-11	1.37364e-10	2.1785e-10	2.70101e-10	5.7519e-10
112.541	9.16622e-11	1.38557e-10	2.17467e-10	2.69176e-10	5.73005e-10
112.646	9.14017e-11	1.37738e-10	2.17324e-10	2.69231e-10	5.7019e-10
112.75	9.17169e-11	1.38112e-10	2.17514e-10	2.6889e-10	5.68719e-10
112.855	9.17883e-11	1.37818e-10	2.17308e-10	2.68496e-10	5.71451e-10
112.96	9.10782e-11	1.37885e-10	2.16719e-10	2.6871e-10	5.6935e-10
113.065	9.18933e-11	1.37524e-10	2.16724e-10	2.67479e-10	5.66492e-10
113.17	9.15068e-11	1.37574e-10	2.16753e-10	2.67828e-10	5.65652e-10
113.274	9.15908e-11	1.37961e-10	2.16904e-10	2.67466e-10	5.6893e-10
113.379	9.17547e-11	1.37503e-10	2.16652e-10	2.67617e-10	5.65064e-10
113.484	9.15782e-11	1.37885e-10	2.16056e-10	2.67458e-10	5.64097e-10
113.589	9.14311e-11	1.37259e-10	2.16854e-10	2.66752e-10	5.64434e-10
113.693	9.11538e-11	1.37427e-10	2.15522e-10	2.67012e-10	5.64812e-10
113.798	9.20152e-11	1.37482e-10	2.15782e-10	2.6605e-10	5.63383e-10
113.903	9.16286e-11	1.37309e-10	2.15883e-10	2.6637e-10	5.61829e-10
114.008	9.15404e-11	1.37246e-10	2.15778e-10	2.65538e-10	5.61492e-10
114.112	9.13807e-11	1.36809e-10	2.15602e-10	2.6579e-10	5.60736e-10
114.217	9.16286e-11	1.37167e-10	2.1506e-10	2.6563e-10	5.59602e-10
114.322	9.1658e-11	1.372e-10	2.15211e-10	2.64882e-10	5.61913e-10
114.427	9.10194e-11	1.3702e-10	2.14333e-10	2.65307e-10	5.58551e-10
114.531	9.14522e-11	1.3699e-10	2.14812e-10	2.64399e-10	5.55946e-10
114.636	9.12631e-11	1.36814e-10	2.14514e-10	2.64403e-10	5.57795e-10
114.741	9.12169e-11	1.37515e-10	2.14606e-10	2.6363e-10	5.55568e-10
114.846	9.12841e-11	1.3641e-10	2.14589e-10	2.64038e-10	5.54644e-10
114.951	9.13681e-11	1.3678e-10	2.14198e-10	2.63428e-10	5.53005e-10
115.055	9.17673e-11	1.37146e-10	2.14665e-10	2.63378e-10	5.55988e-10
115.16	9.08429e-11	1.36797e-10	2.1356e-10	2.63676e-10	5.54518e-10
115.265	9.16664e-11	1.36478e-10	2.13736e-10	2.63315e-10	5.52417e-10
115.37	9.16875e-11	1.3691e-10	2.13728e-10	2.62647e-10	5.52291e-10
115.474	9.14017e-11	1.3691e-10	2.13341e-10	2.62916e-10	5.50694e-10
115.579	9.12925e-11	1.36028e-10	2.12976e-10	2.61983e-10	5.50946e-10
115.684	9.13597e-11	1.36667e-10	2.12993e-10	2.61971e-10	5.47837e-10
115.789	9.15698e-11	1.36452e-10	2.13156e-10	2.61479e-10	5.47753e-10
115.893	9.09059e-11	1.36545e-10	2.12665e-10	2.62424e-10	5.47291e-10
115.998	9.12631e-11	1.36704e-10	2.13245e-10	2.61428e-10	5.45988e-10
116.103	9.11832e-11	1.3652e-10	2.12753e-10	2.61407e-10	5.4477e-10
116.208	9.11538e-11	1.36608e-10	2.11774e-10	2.60958e-10	5.46702e-10
116.313	9.12631e-11	1.36133e-10	2.12358e-10	2.60748e-10	5.47501e-10
116.417	9.08765e-11	1.36351e-10	2.12232e-10	2.60752e-10	5.45358e-10
116.522	9.1532e-11	1.36406e-10	2.11846e-10	2.60223e-10	5.42038e-10
116.627	9.06664e-11	1.36284e-10	2.11741e-10	2.60613e-10	5.41912e-10
116.732	9.11202e-11	1.3599e-10	2.11753e-10	2.59618e-10	5.41702e-10
116.836	9.11412e-11	1.36028e-10	2.11539e-10	2.59248e-10	5.40358e-10
116.941	9.14101e-11	1.36532e-10	2.11346e-10	2.60034e-10	5.42879e-10
117.046	9.10782e-11	1.36087e-10	2.11098e-10	2.5937e-10	5.38089e-10
117.151	9.08387e-11	1.36162e-10	2.10825e-10	2.59046e-10	5.36576e-10
117.255	9.16538e-11	1.35948e-10	2.10434e-10	2.58357e-10	5.39181e-10
117.36	9.1032e-11	1.35793e-10	2.10442e-10	2.59853e-10	5.37459e-10
117.465	9.12253e-11	1.36024e-10	2.11161e-10	2.58319e-10	5.35106e-10
117.57	9.0969e-11	1.35755e-10	2.10018e-10	2.58013e-10	5.33047e-10
117.675	9.11034e-11	1.35856e-10	2.10245e-10	2.57685e-10	5.36072e-10
117.779	9.14606e-11	1.35209e-10	2.10093e-10	2.5779e-10	5.31828e-10
117.884	9.07799e-11	1.35986e-10	2.10068e-10	2.57122e-10	5.29349e-10
117.989	9.14564e-11	1.35671e-10	2.09657e-10	2.56462e-10	5.33761e-10
118.094	9.08471e-11	1.35343e-10	2.09367e-10	2.57307e-10	5.35274e-10
118.198	9.09227e-11	1.35293e-10	2.09993e-10	2.5655e-10	5.31996e-10
118.303	9.12085e-11	1.35835e-10	2.09341e-10	2.5695e-10	5.28593e-10
118.408	9.12211e-11	1.35524e-10	2.09178e-10	2.55878e-10	5.30568e-10
118.513	9.11244e-11	1.3491e-10	2.09367e-10	2.55912e-10	5.31576e-10
118.618	9.09395e-11	1.35507e-10	2.09241e-10	2.56336e-10	5.2729e-10
118.722	9.11875e-11	1.35217e-10	2.08799e-10	2.54941e-10	5.27164e-10
118.827	9.08933e-11	1.34881e-10	2.08178e-10	2.5587e-10	5.27374e-10
118.932	9.11118e-11	1.34957e-10	2.09367e-10	2.55038e-10	5.28341e-10
119.037	9.10992e-11	1.35188e-10	2.08371e-10	2.54832e-10	5.24517e-10
119.141	9.08765e-11	1.35272e-10	2.08484e-10	2.54529e-10	5.24979e-10
119.246	9.10656e-11	1.34595e-10	2.08228e-10	2.5484e-10	5.2519e-10
119.351	9.04942e-11	1.3528e-10	2.07825e-10	2.54672e-10	5.24433e-10
119.456	9.10572e-11	1.34725e-10	2.07946e-10	2.53593e-10	5.25063e-10
119.56	9.07211e-11	1.34662e-10	2.07257e-10	2.54538e-10	5.23803e-10
119.665	9.06622e-11	1.34818e-10	2.07741e-10	2.53382e-10	5.22753e-10
119.77	9.10152e-11	1.34797e-10	2.07547e-10	2.52622e-10	5.21282e-10
119.875	9.12421e-11	1.34894e-10	2.07194e-10	2.52752e-10	5.20694e-10
119.979	9.10026e-11	1.34133e-10	2.07157e-10	2.52798e-10	5.20189e-10
120.084	9.03933e-11	1.34969e-10	2.07026e-10	2.52462e-10	5.18635e-10
120.189	9.1469e-11	1.34574e-10	2.06808e-10	2.5234e-10	5.17752e-10
120.294	9.10908e-11	1.34499e-10	2.06497e-10	2.52769e-10	5.19139e-10
120.398	9.06244e-11	1.34457e-10	2.06526e-10	2.51903e-10	5.19643e-10
120.503	9.07169e-11	1.3423e-10	2.06346e-10	2.52e-10	5.16576e-10
120.608	9.06748e-11	1.34364e-10	2.06426e-10	2.51811e-10	5.15231e-10
120.713	9.10572e-11	1.33856e-10	2.06274e-10	2.51353e-10	5.20189e-10
120.818	9.03429e-11	1.34709e-10	2.05652e-10	2.51551e-10	5.18719e-10
120.922	9.09017e-11	1.3415e-10	2.05913e-10	2.51025e-10	5.13467e-10
121.027	9.08261e-11	1.34553e-10	2.0585e-10	2.51273e-10	5.12416e-10
121.132	9.0553e-11	1.34347e-10	2.05673e-10	2.50517e-10	5.16702e-10
121.237	9.07967e-11	1.3423e-10	2.05018e-10	2.5042e-10	5.13509e-10
121.341	9.04563e-11	1.34137e-10	2.05367e-10	2.50773e-10	5.1103e-10
121.446	9.12841e-11	1.33688e-10	2.0522e-10	2.50156e-10	5.13719e-10
121.551	9.03471e-11	1.34385e-10	2.05547e-10	2.4995e-10	5.14223e-10
121.656	9.06412e-11	1.33801e-10	2.04648e-10	2.49664e-10	5.1229e-10
121.761	9.08093e-11	1.33873e-10	2.05165e-10	2.50433e-10	5.09895e-10
121.865	9.06622e-11	1.34339e-10	2.04972e-10	2.49231e-10	5.09265e-10
121.97	9.02253e-11	1.34011e-10	2.04493e-10	2.49e-10	5.10778e-10
122.075	9.0574e-11	1.33679e-10	2.04459e-10	2.48866e-10	5.07542e-10
122.18	9.13597e-11	1.34099e-10	2.048e-10	2.48874e-10	5.05567e-10
122.284	9.04563e-11	1.34129e-10	2.03997e-10	2.48748e-10	5.07752e-10
122.389	9.01706e-11	1.33877e-10	2.03825e-10	2.47416e-10	5.05105e-10
122.494	9.07211e-11	1.33549e-10	2.03825e-10	2.48735e-10	5.03509e-10
122.599	9.0616e-11	1.33784e-10	2.04148e-10	2.47513e-10	5.07836e-10
122.703	9.06832e-11	1.33625e-10	2.03241e-10	2.47672e-10	5.03256e-10
122.808	9.0011e-11	1.33381e-10	2.03392e-10	2.4745e-10	5.00021e-10
122.913	9.07463e-11	1.32873e-10	2.03207e-10	2.4708e-10	5.03887e-10
123.018	9.07211e-11	1.34339e-10	2.03186e-10	2.47332e-10	5.04601e-10
123.123	9.04269e-11	1.33175e-10	2.02976e-10	2.46257e-10	5.0166e-10
123.227	9.06034e-11	1.33368e-10	2.03127e-10	2.47286e-10	4.99097e-10
123.332	9.08345e-11	1.33641e-10	2.0343e-10	2.46446e-10	5.02374e-10
123.437	9.10782e-11	1.33549e-10	2.01812e-10	2.46063e-10	5.00567e-10
123.542	9.02799e-11	1.34045e-10	2.02346e-10	2.46223e-10	4.99223e-10
123.646	9.05236e-11	1.33015e-10	2.01997e-10	2.46278e-10	4.99349e-10
123.751	9.03891e-11	1.33415e-10	2.02804e-10	2.46303e-10	5.00189e-10
123.856	9.0532e-11	1.33167e-10	2.01858e-10	2.45387e-10	4.98467e-10
123.961	9.02e-11	1.32931e-10	2.02169e-10	2.44946e-10	4.95988e-10
124.065	9.04185e-11	1.33305e-10	2.02115e-10	2.45168e-10	4.96912e-10
124.17	9.07042e-11	1.33167e-10	2.01316e-10	2.44967e-10	4.96156e-10
124.275	9.0137e-11	1.33419e-10	2.01728e-10	2.45042e-10	4.94601e-10
124.38	9.04648e-11	1.32494e-10	2.01026e-10	2.44269e-10	4.90903e-10
124.485	9.06328e-11	1.33221e-10	2.01123e-10	2.44353e-10	4.93298e-10
124.589	9.05572e-11	1.32713e-10	2.0093e-10	2.44026e-10	4.97332e-10
124.694	9.04479e-11	1.32961e-10	2.00879e-10	2.44412e-10	4.91828e-10
124.799	9.00446e-11	1.32646e-10	2.00963e-10	2.43437e-10	4.9124e-10
124.904	9.05824e-11	1.32835e-10	2.00505e-10	2.44231e-10	4.91996e-10
125.008	9.01706e-11	1.32734e-10	2.01022e-10	2.43622e-10	4.88845e-10
125.113	9.04563e-11	1.32314e-10	2.00598e-10	2.43605e-10	4.88803e-10
125.218	9.02589e-11	1.33028e-10	2.00363e-10	2.43185e-10	4.86954e-10
125.323	9.05026e-11	1.32625e-10	2.0072e-10	2.4292e-10	4.88424e-10
125.427	9.05152e-11	1.32385e-10	2.00174e-10	2.42992e-10	4.86324e-10
125.532	9.00992e-11	1.32755e-10	2.00308e-10	2.42698e-10	4.86366e-10
125.637	9.06748e-11	1.32671e-10	1.99258e-10	2.42315e-10	4.85903e-10
125.742	9.00404e-11	1.32826e-10	2.00106e-10	2.42685e-10	4.84475e-10
125.846	9.04185e-11	1.31999e-10	1.99295e-10	2.42126e-10	4.83676e-10
125.951	9.03051e-11	1.32574e-10	1.99791e-10	2.4182e-10	4.86744e-10
126.056	8.98807e-11	1.32591e-10	1.99728e-10	2.41273e-10	4.86029e-10
126.161	9.05698e-11	1.32381e-10	1.99749e-10	2.41626e-10	4.8166e-10
126.266	9.00446e-11	1.32448e-10	1.99493e-10	2.41118e-10	4.80357e-10
126.37	9.0595e-11	1.32524e-10	1.9901e-10	2.40975e-10	4.81618e-10
126.475	9.01538e-11	1.32494e-10	1.98955e-10	2.41248e-10	4.82374e-10
126.58	9.03471e-11	1.31923e-10	1.98682e-10	2.40992e-10	4.80105e-10
126.685	9.03093e-11	1.32137e-10	1.98308e-10	2.40555e-10	4.7792e-10
126.789	9.00614e-11	1.3202e-10	1.98787e-10	2.40051e-10	4.81996e-10
126.894	9.02e-11	1.31906e-10	1.98396e-10	2.40597e-10	4.80441e-10
126.999	8.97673e-11	1.31936e-10	1.98896e-10	2.39858e-10	4.74265e-10
127.104	9.05782e-11	1.31999e-10	1.97858e-10	2.39769e-10	4.76155e-10
127.209	8.97463e-11	1.32331e-10	1.9835e-10	2.3982e-10	4.74727e-10
127.313	9.01118e-11	1.31431e-10	1.97556e-10	2.39824e-10	4.76239e-10
127.418	9.04395e-11	1.31738e-10	1.97753e-10	2.39517e-10	4.73382e-10
127.523	9.02e-11	1.31898e-10	1.97854e-10	2.38689e-10	4.7729e-10
127.628	9.02799e-11	1.3202e-10	1.98027e-10	2.39038e-10	4.75903e-10
127.732	8.99353e-11	1.31814e-10	1.97682e-10	2.38471e-10	4.725e-10
127.837	9.02295e-11	1.31805e-10	1.96753e-10	2.38702e-10	4.70189e-10
127.942	9.01286e-11	1.31713e-10	1.97657e-10	2.38421e-10	4.74853e-10
128.047	8.99479e-11	1.31549e-10	1.97027e-10	2.38076e-10	4.73004e-10
128.151	9.02337e-11	1.31612e-10	1.97169e-10	2.38009e-10	4.73256e-10
128.256	9.02379e-11	1.31541e-10	1.97199e-10	2.37765e-10	4.70399e-10
128.361	9.00992e-11	1.3149e-10	1.97006e-10	2.38383e-10	4.72752e-10
128.466	8.97925e-11	1.31398e-10	1.96943e-10	2.37706e-10	4.71828e-10
128.571	9.01412e-11	1.31146e-10	1.96052e-10	2.37341e-10	4.69685e-10
128.675	9.02e-11	1.31898e-10	1.96779e-10	2.37118e-10	4.68802e-10
128.78	8.97084e-11	1.3123e-10	1.95993e-10	2.37122e-10	4.6771e-10
128.885	8.99731e-11	1.31381e-10	1.96136e-10	2.37177e-10	4.6834e-10
128.99	9.00404e-11	1.31137e-10	1.96136e-10	2.3608e-10	4.70231e-10
129.094	9.01412e-11	1.31515e-10	1.95741e-10	2.36521e-10	4.6876e-10
129.199	8.94017e-11	1.3136e-10	1.96022e-10	2.36194e-10	4.65525e-10
129.304	8.99395e-11	1.31415e-10	1.95627e-10	2.35937e-10	4.65525e-10
129.409	9.01748e-11	1.3144e-10	1.95808e-10	2.36009e-10	4.66954e-10
129.513	8.97967e-11	1.3099e-10	1.95699e-10	2.35715e-10	4.6792e-10
129.618	8.98093e-11	1.31192e-10	1.9538e-10	2.35807e-10	4.61113e-10
129.723	8.96832e-11	1.31831e-10	1.95333e-10	2.34996e-10	4.62164e-10
129.828	9.02e-11	1.30822e-10	1.95388e-10	2.35786e-10	4.63676e-10
129.932	8.93219e-11	1.31049e-10	1.94909e-10	2.34971e-10	4.6418e-10
130.037	8.98387e-11	1.31099e-10	1.94875e-10	2.34988e-10	4.5918e-10
130.142	8.99101e-11	1.31465e-10	1.95695e-10	2.35169e-10	4.58802e-10
130.247	8.97126e-11	1.30805e-10	1.95127e-10	2.34471e-10	4.60189e-10
130.352	8.98555e-11	1.31368e-10	1.9448e-10	2.34169e-10	4.60105e-10
130.456	8.97252e-11	1.3102e-10	1.95039e-10	2.34232e-10	4.58928e-10
130.561	9.01706e-11	1.30885e-10	1.94472e-10	2.34639e-10	4.58844e-10
130.666	8.97463e-11	1.3099e-10	1.94817e-10	2.3358e-10	4.58046e-10
130.771	8.97883e-11	1.30436e-10	1.94014e-10	2.33454e-10	4.5834e-10
130.875	8.96958e-11	1.31104e-10	1.94749e-10	2.33681e-10	4.56533e-10
130.98	8.96832e-11	1.30629e-10	1.94279e-10	2.33257e-10	4.56323e-10
131.085	8.96748e-11	1.30457e-10	1.94056e-10	2.32811e-10	4.58004e-10
131.19	8.95446e-11	1.30847e-10	1.94438e-10	2.32614e-10	4.55609e-10
131.295	9.04774e-11	1.30969e-10	1.94077e-10	2.33181e-10	4.52626e-10
131.399	8.95278e-11	1.3065e-10	1.93564e-10	2.32072e-10	4.54432e-10
131.504	8.97e-11	1.29931e-10	1.92905e-10	2.32534e-10	4.53844e-10
131.609	8.99774e-11	1.30612e-10	1.9372e-10	2.32345e-10	4.54432e-10
131.714	8.95236e-11	1.30507e-10	1.93535e-10	2.32148e-10	4.50945e-10
131.818	8.94353e-11	1.29969e-10	1.93161e-10	2.31639e-10	4.5355e-10
131.923	8.949e-11	1.30423e-10	1.92968e-10	2.31454e-10	4.51953e-10
132.028	9.00194e-11	1.30423e-10	1.92804e-10	2.31723e-10	4.53382e-10
132.133	8.98177e-11	1.31003e-10	1.92623e-10	2.30841e-10	4.50357e-10
132.237	8.9658e-11	1.29927e-10	1.92354e-10	2.31043e-10	4.50525e-10
132.342	8.97673e-11	1.30797e-10	1.92943e-10	2.3111e-10	4.50651e-10
132.447	8.95656e-11	1.30129e-10	1.92859e-10	2.30576e-10	4.50903e-10
132.552	8.98723e-11	1.3007e-10	1.92653e-10	2.30383e-10	4.52668e-10
132.656	8.92967e-11	1.29923e-10	1.92636e-10	2.29795e-10	4.49769e-10
132.761	8.98723e-11	1.29994e-10	1.92359e-10	2.31009e-10	4.47794e-10
132.866	8.95152e-11	1.30616e-10	1.9185e-10	2.30198e-10	4.4792e-10
132.971	8.94731e-11	1.29642e-10	1.91262e-10	2.29812e-10	4.48508e-10
133.076	8.97799e-11	1.29898e-10	1.91686e-10	2.29564e-10	4.45399e-10
133.18	8.98723e-11	1.30566e-10	1.91426e-10	2.29492e-10	4.45651e-10
133.285	8.9721e-11	1.29965e-10	1.91901e-10	2.2977e-10	4.48424e-10
133.39	8.9616e-11	1.29889e-10	1.91745e-10	2.29631e-10	4.4771e-10
133.495	8.98471e-11	1.29894e-10	1.91346e-10	2.29135e-10	4.43676e-10
133.599	8.95656e-11	1.30272e-10	1.91405e-10	2.28816e-10	4.45147e-10
133.704	8.95656e-11	1.29566e-10	1.90749e-10	2.29093e-10	4.45861e-10
133.809	8.94773e-11	1.29738e-10	1.91497e-10	2.28698e-10	4.45105e-10
133.914	8.95068e-11	1.29637e-10	1.90712e-10	2.28446e-10	4.42289e-10
134.019	8.95614e-11	1.29847e-10	1.90787e-10	2.2861e-10	4.42163e-10
134.123	8.96916e-11	1.29881e-10	1.91018e-10	2.28513e-10	4.44306e-10
134.228	8.96706e-11	1.29074e-10	1.90354e-10	2.28614e-10	4.42247e-10
134.333	8.93639e-11	1.30318e-10	1.9064e-10	2.27728e-10	4.39726e-10
134.438	8.93639e-11	1.29398e-10	1.90359e-10	2.27715e-10	4.38214e-10
134.542	8.95614e-11	1.29726e-10	1.90796e-10	2.27917e-10	4.4271e-10
134.647	8.94773e-11	1.29688e-10	1.90081e-10	2.27169e-10	4.40483e-10
134.752	8.96118e-11	1.29259e-10	1.90308e-10	2.27005e-10	4.36533e-10
134.857	8.92589e-11	1.29768e-10	1.90111e-10	2.27337e-10	4.37583e-10
134.962	8.95782e-11	1.29079e-10	1.90077e-10	2.27396e-10	4.40819e-10
135.066	8.93891e-11	1.29398e-10	1.8967e-10	2.26303e-10	4.37794e-10
135.171	8.93429e-11	1.29146e-10	1.89674e-10	2.26959e-10	4.35483e-10
135.276	8.93597e-11	1.29293e-10	1.90237e-10	2.26715e-10	4.39096e-10
135.381	8.95026e-11	1.291e-10	1.89329e-10	2.2648e-10	4.3939e-10
135.485	8.96748e-11	1.28957e-10	1.89434e-10	2.264e-10	4.35483e-10
135.59	8.88681e-11	1.29486e-10	1.89182e-10	2.26022e-10	4.35315e-10
135.695	8.94017e-11	1.291e-10	1.89539e-10	2.2606e-10	4.36365e-10
135.8	8.90866e-11	1.29272e-10	1.89346e-10	2.25328e-10	4.37079e-10
135.904	8.93261e-11	1.28713e-10	1.88703e-10	2.25669e-10	4.34096e-10
136.009	8.93051e-11	1.2902e-10	1.8956e-10	2.25156e-10	4.33382e-10
136.114	8.94311e-11	1.29238e-10	1.88586e-10	2.24686e-10	4.32583e-10
136.219	8.96244e-11	1.29028e-10	1.88598e-10	2.24841e-10	4.30567e-10
136.323	8.87715e-11	1.29242e-10	1.88502e-10	2.24669e-10	4.30651e-10
136.428	8.91706e-11	1.28612e-10	1.88258e-10	2.25215e-10	4.32079e-10
136.533	8.92841e-11	1.29104e-10	1.88329e-10	2.24265e-10	4.2981e-10
136.638	8.9011e-11	1.28448e-10	1.87518e-10	2.24593e-10	4.28298e-10
136.743	8.93975e-11	1.28562e-10	1.8856e-10	2.24135e-10	4.29852e-10
136.847	8.92126e-11	1.28835e-10	1.88002e-10	2.24354e-10	4.32499e-10
136.952	8.98513e-11	1.2878e-10	1.87892e-10	2.23824e-10	4.27037e-10
137.057	8.89815e-11	1.28843e-10	1.8785e-10	2.23875e-10	4.2876e-10
137.162	8.92631e-11	1.28167e-10	1.87838e-10	2.23467e-10	4.28508e-10
137.266	8.94185e-11	1.2878e-10	1.87518e-10	2.23404e-10	4.2939e-10
137.371	8.90782e-11	1.28797e-10	1.87207e-10	2.23921e-10	4.26785e-10
137.476	8.92757e-11	1.28301e-10	1.87888e-10	2.23274e-10	4.27331e-10
137.581	8.92715e-11	1.28528e-10	1.8709e-10	2.23522e-10	4.27709e-10
137.685	8.98597e-11	1.2844e-10	1.87401e-10	2.22866e-10	4.27205e-10
137.79	8.89984e-11	1.28608e-10	1.87035e-10	2.22858e-10	4.23928e-10
137.895	8.90194e-11	1.282e-10	1.86615e-10	2.22627e-10	4.24096e-10
138	8.92294e-11	1.28663e-10	1.86518e-10	2.22543e-10	4.26785e-10
138.105	8.90488e-11	1.28524e-10	1.86628e-10	2.23282e-10	4.25483e-10
138.209	8.90866e-11	1.28104e-10	1.86838e-10	2.22202e-10	4.22415e-10
138.314	8.9011e-11	1.2802e-10	1.8625e-10	2.21946e-10	4.2355e-10
138.419	8.94858e-11	1.27969e-10	1.86287e-10	2.22093e-10	4.25062e-10
138.524	8.89815e-11	1.28717e-10	1.8606e-10	2.21736e-10	4.23466e-10
138.628	8.92547e-11	1.2831e-10	1.86359e-10	2.21707e-10	4.19894e-10
138.733	8.93135e-11	1.2757e-10	1.86334e-10	2.21005e-10	4.21407e-10
138.838	8.90488e-11	1.28356e-10	1.85712e-10	2.21585e-10	4.22205e-10
138.943	8.91118e-11	1.2786e-10	1.86216e-10	2.20467e-10	4.2023e-10
139.047	8.89353e-11	1.27919e-10	1.85552e-10	2.20879e-10	4.17541e-10
139.152	8.94605e-11	1.27591e-10	1.86157e-10	2.20892e-10	4.20398e-10
139.257	8.87673e-11	1.28478e-10	1.85817e-10	2.20576e-10	4.21197e-10
139.362	8.92336e-11	1.27784e-10	1.85418e-10	2.20177e-10	4.17121e-10
139.467	8.89647e-11	1.2773e-10	1.85203e-10	2.1985e-10	4.16701e-10
139.571	8.9053e-11	1.2794e-10	1.84985e-10	2.20186e-10	4.18592e-10
139.676	8.89689e-11	1.27915e-10	1.8546e-10	2.20186e-10	4.20861e-10
139.781	8.89059e-11	1.27759e-10	1.8485e-10	2.2019e-10	4.1544e-10
139.886	8.93723e-11	1.27108e-10	1.85157e-10	2.20051e-10	4.14642e-10
139.99	8.91034e-11	1.27663e-10	1.84934e-10	2.19858e-10	4.16407e-10
140.095	8.89353e-11	1.27583e-10	1.84787e-10	2.19618e-10	4.15398e-10
140.2	8.89479e-11	1.27549e-10	1.84611e-10	2.19098e-10	4.1418e-10
140.305	8.91916e-11	1.27419e-10	1.84729e-10	2.19114e-10	4.14516e-10
140.41	8.91412e-11	1.27583e-10	1.85086e-10	2.18955e-10	4.12667e-10
140.514	8.88723e-11	1.27894e-10	1.84157e-10	2.19408e-10	4.12877e-10
140.619	8.90866e-11	1.26835e-10	1.84602e-10	2.1861e-10	4.13298e-10
140.724	8.86748e-11	1.27566e-10	1.84527e-10	2.18669e-10	4.1355e-10
140.829	8.89353e-11	1.27587e-10	1.83918e-10	2.18707e-10	4.12121e-10
140.933	8.91034e-11	1.2741e-10	1.83493e-10	2.18572e-10	4.10566e-10
141.038	8.87967e-11	1.27079e-10	1.83796e-10	2.18408e-10	4.11491e-10
141.143	8.88807e-11	1.27154e-10	1.84418e-10	2.17627e-10	4.12163e-10
141.248	8.8742e-11	1.28129e-10	1.83422e-10	2.18492e-10	4.08718e-10
141.352	8.92757e-11	1.27356e-10	1.83703e-10	2.17648e-10	4.08045e-10
141.457	8.84605e-11	1.27284e-10	1.83792e-10	2.17673e-10	4.09096e-10
141.562	8.89605e-11	1.27352e-10	1.8375e-10	2.17892e-10	4.11407e-10
141.667	8.89941e-11	1.27326e-10	1.83972e-10	2.17514e-10	4.0544e-10
141.771	8.88051e-11	1.27251e-10	1.83292e-10	2.17341e-10	4.06239e-10
141.876	8.86076e-11	1.26881e-10	1.838e-10	2.16627e-10	4.06911e-10
141.981	8.8595e-11	1.27356e-10	1.82813e-10	2.17808e-10	4.07415e-10
142.086	8.93513e-11	1.27276e-10	1.82981e-10	2.16971e-10	4.0418e-10
142.19	8.8574e-11	1.27562e-10	1.8293e-10	2.16959e-10	4.05482e-10
142.295	8.88303e-11	1.26965e-10	1.82817e-10	2.16997e-10	4.08087e-10
142.4	8.90488e-11	1.26726e-10	1.83157e-10	2.16535e-10	4.05146e-10
142.505	8.89143e-11	1.27154e-10	1.82926e-10	2.16387e-10	4.03802e-10
142.61	8.87673e-11	1.26793e-10	1.82838e-10	2.15774e-10	4.01911e-10
142.714	8.85866e-11	1.2731e-10	1.82216e-10	2.17047e-10	4.06659e-10
142.819	8.94815e-11	1.26974e-10	1.82539e-10	2.15766e-10	4.04768e-10
142.924	8.8679e-11	1.27104e-10	1.82266e-10	2.16211e-10	4.03003e-10
143.029	8.89689e-11	1.266e-10	1.82174e-10	2.15951e-10	4.02541e-10
143.133	8.88345e-11	1.26953e-10	1.82136e-10	2.15312e-10	4.03423e-10
143.238	8.8721e-11	1.26797e-10	1.81926e-10	2.15472e-10	4.01827e-10
143.343	8.87757e-11	1.26352e-10	1.82266e-10	2.15186e-10	4.0065e-10
143.448	8.83681e-11	1.26961e-10	1.81691e-10	2.15278e-10	4.02331e-10
143.552	8.93093e-11	1.26738e-10	1.81892e-10	2.14782e-10	4.02919e-10
143.657	8.85992e-11	1.26583e-10	1.81493e-10	2.15068e-10	4.0002e-10
143.914	8.86496e-11	1.26637e-10	1.81136e-10	2.14749e-10	3.93275e-10
144.025	8.86412e-11	1.26377e-10	1.81506e-10	2.14568e-10	3.99535e-10
144.136	8.84143e-11	1.26822e-10	1.81262e-10	2.14665e-10	3.99456e-10
144.248	8.86538e-11	1.26389e-10	1.81796e-10	2.14467e-10	3.97573e-10
144.359	8.85698e-11	1.26394e-10	1.80901e-10	2.14614e-10	3.98069e-10
144.471	8.94143e-11	1.26058e-10	1.8109e-10	2.13602e-10	3.97531e-10
144.582	8.85236e-11	1.26415e-10	1.81048e-10	2.14198e-10	3.97351e-10
144.693	8.89185e-11	1.26436e-10	1.81115e-10	2.13728e-10	3.96775e-10
144.805	8.87168e-11	1.26251e-10	1.80317e-10	2.13434e-10	3.95737e-10
144.916	8.88051e-11	1.26604e-10	1.81187e-10	2.13358e-10	3.95876e-10
145.027	8.83765e-11	1.25612e-10	1.80964e-10	2.13535e-10	3.94447e-10
145.139	8.82546e-11	1.26654e-10	1.80069e-10	2.13635e-10	3.95098e-10
145.25	8.91958e-11	1.26074e-10	1.80628e-10	2.12682e-10	3.94687e-10
145.362	8.84353e-11	1.26074e-10	1.80628e-10	2.13341e-10	3.9443e-10
145.473	8.86202e-11	1.26242e-10	1.8072e-10	2.12925e-10	3.94212e-10
145.584	8.87042e-11	1.26137e-10	1.8043e-10	2.12602e-10	3.94065e-10
145.696	8.84647e-11	1.26331e-10	1.80044e-10	2.13018e-10	3.93237e-10
145.807	8.83429e-11	1.25751e-10	1.80556e-10	2.12951e-10	3.92792e-10
145.919	8.85236e-11	1.25881e-10	1.79443e-10	2.12774e-10	3.92556e-10
146.03	8.87925e-11	1.26247e-10	1.79737e-10	2.12329e-10	3.92086e-10
146.141	8.79353e-11	1.25709e-10	1.80338e-10	2.12816e-10	3.9122e-10
146.253	8.84605e-11	1.26104e-10	1.80031e-10	2.12085e-10	3.91388e-10
146.364	8.83513e-11	1.25612e-10	1.79724e-10	2.12169e-10	3.9067e-10
146.475	8.82504e-11	1.26255e-10	1.79548e-10	2.11883e-10	3.90195e-10
146.587	8.8263e-11	1.2539e-10	1.79972e-10	2.11509e-10	3.88859e-10
146.698	8.85068e-11	1.25835e-10	1.78968e-10	2.1193e-10	3.88905e-10
146.81	8.85824e-11	1.26125e-10	1.79334e-10	2.11081e-10	3.88178e-10
146.921	8.83387e-11	1.26116e-10	1.79174e-10	2.11787e-10	3.87481e-10
147.032	8.85488e-11	1.25671e-10	1.78716e-10	2.10934e-10	3.88569e-10
147.144	8.83891e-11	1.25768e-10	1.79329e-10	2.1111e-10	3.87741e-10
147.255	8.83009e-11	1.26095e-10	1.7888e-10	2.10711e-10	3.86397e-10
147.367	8.85152e-11	1.2581e-10	1.79313e-10	2.10934e-10	3.86279e-10
147.478	8.84605e-11	1.25591e-10	1.7859e-10	2.10501e-10	3.8585e-10
147.589	8.86538e-11	1.25726e-10	1.78939e-10	2.10459e-10	3.85666e-10
147.701	8.80235e-11	1.25923e-10	1.78737e-10	2.10934e-10	3.85838e-10
147.812	8.87462e-11	1.25847e-10	1.7851e-10	2.1014e-10	3.85086e-10
147.923	8.85025e-11	1.2515e-10	1.78292e-10	2.1014e-10	3.848e-10
148.035	8.84731e-11	1.26196e-10	1.78565e-10	2.10241e-10	3.84506e-10
148.146	8.87e-11	1.25221e-10	1.78783e-10	2.09867e-10	3.83464e-10
148.258	8.80656e-11	1.25553e-10	1.7796e-10	2.09749e-10	3.84208e-10
148.369	8.86454e-11	1.25768e-10	1.78334e-10	2.09463e-10	3.82888e-10
148.48	8.82126e-11	1.2523e-10	1.77943e-10	2.10001e-10	3.82464e-10
148.592	8.8553e-11	1.2544e-10	1.77535e-10	2.09278e-10	3.82191e-10
148.703	8.82084e-11	1.25083e-10	1.77842e-10	2.09337e-10	3.81699e-10
148.814	8.83891e-11	1.25511e-10	1.7796e-10	2.09018e-10	3.82468e-10
148.926	8.83765e-11	1.25566e-10	1.77863e-10	2.0872e-10	3.81871e-10
149.037	8.83051e-11	1.25175e-10	1.76968e-10	2.09409e-10	3.81094e-10
149.149	8.8553e-11	1.25318e-10	1.77733e-10	2.08846e-10	3.81018e-10
149.26	8.83513e-11	1.25116e-10	1.77632e-10	2.09274e-10	3.80086e-10
149.371	8.8658e-11	1.25457e-10	1.77149e-10	2.07862e-10	3.80317e-10
149.483	8.80151e-11	1.24742e-10	1.76813e-10	2.08476e-10	3.78821e-10
149.594	8.84689e-11	1.25377e-10	1.76884e-10	2.08329e-10	3.8038e-10
149.706	8.81958e-11	1.251e-10	1.7717e-10	2.08425e-10	3.78821e-10
149.817	8.82588e-11	1.24923e-10	1.76666e-10	2.08262e-10	3.78039e-10
149.928	8.8242e-11	1.25322e-10	1.76796e-10	2.07762e-10	3.77048e-10
150.04	8.78723e-11	1.25108e-10	1.77258e-10	2.08131e-10	3.77241e-10
150.151	8.88429e-11	1.25331e-10	1.76821e-10	2.0735e-10	3.77081e-10
150.262	8.77378e-11	1.24411e-10	1.76447e-10	2.07867e-10	3.76388e-10
150.374	8.83219e-11	1.24852e-10	1.76351e-10	2.07274e-10	3.76304e-10
150.485	8.83933e-11	1.25129e-10	1.76918e-10	2.07404e-10	3.75791e-10
150.597	8.83933e-11	1.24705e-10	1.75972e-10	2.07295e-10	3.75153e-10
150.708	8.80908e-11	1.24595e-10	1.76351e-10	2.0693e-10	3.7509e-10
150.819	8.82925e-11	1.24612e-10	1.76162e-10	2.07199e-10	3.74191e-10
150.931	8.8532e-11	1.24965e-10	1.75977e-10	2.06295e-10	3.7451e-10
151.042	8.77e-11	1.24268e-10	1.76103e-10	2.07031e-10	3.73123e-10
151.154	8.83765e-11	1.24772e-10	1.75897e-10	2.06426e-10	3.73258e-10
151.265	8.84773e-11	1.24848e-10	1.7596e-10	2.06341e-10	3.73027e-10
151.376	8.80656e-11	1.24709e-10	1.75309e-10	2.06211e-10	3.72565e-10
151.488	8.82757e-11	1.24843e-10	1.75901e-10	2.06589e-10	3.72451e-10
151.599	8.8242e-11	1.24377e-10	1.75409e-10	2.06081e-10	3.7209e-10
151.71	8.85068e-11	1.24869e-10	1.75737e-10	2.06262e-10	3.72052e-10
151.822	8.80824e-11	1.24293e-10	1.75283e-10	2.06236e-10	3.71531e-10
151.933	8.82714e-11	1.24516e-10	1.75775e-10	2.05421e-10	3.71367e-10
152.045	8.79773e-11	1.24986e-10	1.75153e-10	2.05291e-10	3.70476e-10
152.156	8.80572e-11	1.2473e-10	1.74859e-10	2.05808e-10	3.70123e-10
152.267	8.80656e-11	1.24684e-10	1.75695e-10	2.05388e-10	3.69459e-10
152.379	8.79857e-11	1.23911e-10	1.75166e-10	2.05182e-10	3.693e-10
152.49	8.81286e-11	1.25179e-10	1.7538e-10	2.04783e-10	3.68955e-10
152.601	8.77168e-11	1.24242e-10	1.75082e-10	2.05438e-10	3.67846e-10
152.713	8.82336e-11	1.24352e-10	1.7517e-10	2.04762e-10	3.6859e-10
152.824	8.79395e-11	1.24024e-10	1.74972e-10	2.04787e-10	3.68783e-10
152.936	8.80151e-11	1.24049e-10	1.74527e-10	2.04657e-10	3.67485e-10
153.047	8.81958e-11	1.24461e-10	1.75145e-10	2.0472e-10	3.66254e-10
153.158	8.8053e-11	1.23932e-10	1.74351e-10	2.04438e-10	3.66476e-10
153.27	8.78975e-11	1.24482e-10	1.74283e-10	2.0411e-10	3.66094e-10
153.381	8.79059e-11	1.24179e-10	1.74502e-10	2.04463e-10	3.66039e-10
153.493	8.86034e-11	1.24083e-10	1.7459e-10	2.04047e-10	3.65556e-10
153.604	8.78681e-11	1.2431e-10	1.74166e-10	2.03552e-10	3.64321e-10
153.715	8.79395e-11	1.23894e-10	1.74019e-10	2.03867e-10	3.64245e-10
153.827	8.79311e-11	1.24167e-10	1.74725e-10	2.03842e-10	3.64485e-10
153.938	8.78387e-11	1.23474e-10	1.74304e-10	2.03715e-10	3.64186e-10
154.049	8.78471e-11	1.23974e-10	1.73813e-10	2.03379e-10	3.63901e-10
154.161	8.77672e-11	1.23667e-10	1.73926e-10	2.03783e-10	3.6351e-10
154.272	8.83135e-11	1.23612e-10	1.74006e-10	2.0314e-10	3.63703e-10
154.384	8.77672e-11	1.23545e-10	1.73708e-10	2.03173e-10	3.62943e-10
154.495	8.78555e-11	1.23894e-10	1.73174e-10	2.0311e-10	3.63014e-10
154.606	8.82757e-11	1.23923e-10	1.73704e-10	2.03098e-10	3.62497e-10
154.718	8.79437e-11	1.23377e-10	1.73254e-10	2.02984e-10	3.62346e-10
154.829	8.79059e-11	1.2378e-10	1.73397e-10	2.02753e-10	3.62123e-10
154.94	8.77504e-11	1.23591e-10	1.73258e-10	2.02636e-10	3.61384e-10
155.052	8.85908e-11	1.23545e-10	1.73212e-10	2.01942e-10	3.61224e-10
155.163	8.7721e-11	1.23764e-10	1.73401e-10	2.02459e-10	3.60476e-10
155.275	8.81538e-11	1.23772e-10	1.72124e-10	2.02501e-10	3.60501e-10
155.386	8.79773e-11	1.24297e-10	1.73342e-10	2.02089e-10	3.60539e-10
155.497	8.79269e-11	1.23234e-10	1.72712e-10	2.02161e-10	3.59245e-10
155.609	8.79773e-11	1.23646e-10	1.72683e-10	2.02195e-10	3.58241e-10
155.72	8.82084e-11	1.23293e-10	1.72914e-10	2.01829e-10	3.57611e-10
155.832	8.81034e-11	1.23587e-10	1.73166e-10	2.01476e-10	3.57943e-10
155.943	8.73051e-11	1.2357e-10	1.73082e-10	2.01745e-10	3.5701e-10
156.054	8.77714e-11	1.23553e-10	1.723e-10	2.0122e-10	3.56985e-10
156.166	8.7721e-11	1.23881e-10	1.72775e-10	2.01018e-10	3.56985e-10
156.277	8.7616e-11	1.23377e-10	1.72233e-10	2.01295e-10	3.56501e-10
156.388	8.80824e-11	1.23532e-10	1.72792e-10	2.01346e-10	3.56371e-10
156.5	8.79731e-11	1.23196e-10	1.7283e-10	2.01501e-10	3.56287e-10
156.611	8.77672e-11	1.23469e-10	1.72199e-10	2.00367e-10	3.56048e-10
156.723	8.74059e-11	1.23503e-10	1.72225e-10	2.01308e-10	3.55615e-10
156.834	8.82378e-11	1.23545e-10	1.71952e-10	2.00342e-10	3.54514e-10
156.945	8.7637e-11	1.23818e-10	1.72905e-10	2.00346e-10	3.54434e-10
157.057	8.75866e-11	1.23532e-10	1.71754e-10	2.00653e-10	3.53917e-10
157.168	8.78051e-11	1.23406e-10	1.7204e-10	2.00569e-10	3.54287e-10
157.279	8.78219e-11	1.23293e-10	1.7196e-10	2.0009e-10	3.53909e-10
157.391	8.78303e-11	1.23238e-10	1.71704e-10	1.994e-10	3.53312e-10
157.502	8.73429e-11	1.23314e-10	1.71788e-10	2.00316e-10	3.53127e-10
157.614	8.79269e-11	1.22944e-10	1.71477e-10	1.99749e-10	3.51963e-10
157.725	8.79269e-11	1.23499e-10	1.72027e-10	1.99636e-10	3.52657e-10
157.836	8.75319e-11	1.23062e-10	1.71237e-10	1.9948e-10	3.51682e-10
157.948	8.74521e-11	1.23095e-10	1.71691e-10	1.99762e-10	3.5177e-10
158.059	8.79185e-11	1.23621e-10	1.71636e-10	1.99094e-10	3.51497e-10
158.17	8.78975e-11	1.23343e-10	1.713e-10	1.99127e-10	3.50762e-10
158.282	8.73387e-11	1.22986e-10	1.71006e-10	1.99581e-10	3.5106e-10
158.393	8.79731e-11	1.22881e-10	1.70746e-10	1.98644e-10	3.49854e-10
158.505	8.76496e-11	1.232e-10	1.71527e-10	1.99207e-10	3.50304e-10
158.616	8.77336e-11	1.22927e-10	1.7033e-10	1.99115e-10	3.49682e-10
158.727	8.77925e-11	1.22927e-10	1.70867e-10	1.98993e-10	3.49564e-10
158.839	8.76412e-11	1.23116e-10	1.70502e-10	1.984e-10	3.48741e-10
158.95	8.77546e-11	1.23175e-10	1.70325e-10	1.98787e-10	3.48068e-10
159.061	8.75572e-11	1.23179e-10	1.70099e-10	1.98896e-10	3.47707e-10
159.173	8.81244e-11	1.22675e-10	1.70473e-10	1.97749e-10	3.47287e-10
159.284	8.74353e-11	1.2328e-10	1.7096e-10	1.98144e-10	3.4761e-10
159.396	8.77588e-11	1.23121e-10	1.7033e-10	1.98136e-10	3.46669e-10
159.507	8.79185e-11	1.22743e-10	1.7001e-10	1.979e-10	3.46594e-10
159.618	8.74647e-11	1.23003e-10	1.70325e-10	1.98106e-10	3.45631e-10
159.73	8.75656e-11	1.22898e-10	1.70254e-10	1.98064e-10	3.45388e-10
159.841	8.75403e-11	1.23268e-10	1.69973e-10	1.98199e-10	3.45787e-10
159.952	8.77378e-11	1.22427e-10	1.69796e-10	1.97111e-10	3.45022e-10
160.064	8.72336e-11	1.22511e-10	1.7022e-10	1.98043e-10	3.45258e-10
160.175	8.80992e-11	1.22869e-10	1.69439e-10	1.97253e-10	3.44598e-10
160.287	8.75193e-11	1.22646e-10	1.69884e-10	1.97443e-10	3.44249e-10
160.398	8.77799e-11	1.22764e-10	1.69561e-10	1.97632e-10	3.43673e-10
160.509	8.75109e-11	1.22352e-10	1.69443e-10	1.97535e-10	3.43497e-10
160.621	8.73471e-11	1.22978e-10	1.69599e-10	1.97417e-10	3.42951e-10
160.732	8.77714e-11	1.22541e-10	1.69191e-10	1.96707e-10	3.42665e-10
160.843	8.70866e-11	1.22532e-10	1.69666e-10	1.97426e-10	3.42459e-10
160.955	8.79017e-11	1.22827e-10	1.68947e-10	1.96901e-10	3.42262e-10
161.066	8.78051e-11	1.22625e-10	1.69191e-10	1.96728e-10	3.41787e-10
161.177	8.73765e-11	1.22121e-10	1.69153e-10	1.96753e-10	3.41022e-10
161.289	8.74185e-11	1.22276e-10	1.69199e-10	1.96371e-10	3.40451e-10
161.4	8.74227e-11	1.22541e-10	1.69006e-10	1.96732e-10	3.40846e-10
161.512	8.74059e-11	1.22091e-10	1.69107e-10	1.96077e-10	3.40157e-10
161.623	8.66832e-11	1.22167e-10	1.68998e-10	1.97094e-10	3.40085e-10
161.734	8.79563e-11	1.22411e-10	1.68506e-10	1.96266e-10	3.39598e-10
161.846	8.75361e-11	1.22595e-10	1.69351e-10	1.96409e-10	3.39426e-10
161.957	8.75908e-11	1.22478e-10	1.68889e-10	1.96522e-10	3.38589e-10
162.068	8.73807e-11	1.2189e-10	1.68586e-10	1.96069e-10	3.3864e-10
162.18	8.76244e-11	1.22831e-10	1.68952e-10	1.96031e-10	3.3877e-10
162.291	8.7658e-11	1.2223e-10	1.68506e-10	1.95741e-10	3.37842e-10
162.403	8.73093e-11	1.22121e-10	1.68401e-10	1.95871e-10	3.3748e-10
162.514	8.79395e-11	1.21961e-10	1.6791e-10	1.95434e-10	3.37379e-10
162.625	8.76286e-11	1.22125e-10	1.68763e-10	1.95375e-10	3.36644e-10
162.737	8.72462e-11	1.22595e-10	1.6859e-10	1.95497e-10	3.36102e-10
162.848	8.73345e-11	1.22011e-10	1.67742e-10	1.95136e-10	3.35816e-10
162.959	8.75908e-11	1.22062e-10	1.68052e-10	1.94997e-10	3.36144e-10
163.071	8.74857e-11	1.21881e-10	1.67763e-10	1.94796e-10	3.36123e-10
163.182	8.74269e-11	1.22062e-10	1.67977e-10	1.95451e-10	3.35211e-10
163.294	8.77504e-11	1.21827e-10	1.67418e-10	1.94623e-10	3.35631e-10
163.405	8.70025e-11	1.2181e-10	1.68271e-10	1.94972e-10	3.34686e-10
163.516	8.78345e-11	1.22541e-10	1.67905e-10	1.94728e-10	3.34581e-10
163.628	8.73891e-11	1.21398e-10	1.67452e-10	1.94438e-10	3.33846e-10
163.739	8.71454e-11	1.22037e-10	1.67666e-10	1.9419e-10	3.34657e-10
163.85	8.75866e-11	1.21747e-10	1.67586e-10	1.93901e-10	3.33594e-10
163.962	8.76496e-11	1.21877e-10	1.67662e-10	1.94518e-10	3.34064e-10
164.073	8.75067e-11	1.21831e-10	1.67111e-10	1.93241e-10	3.32896e-10
164.184	8.6721e-11	1.21331e-10	1.6809e-10	1.9377e-10	3.32598e-10
164.296	8.72336e-11	1.22196e-10	1.66964e-10	1.93787e-10	3.32753e-10
164.407	8.73387e-11	1.21264e-10	1.67309e-10	1.9385e-10	3.31917e-10
164.519	8.72924e-11	1.22091e-10	1.67309e-10	1.9364e-10	3.31581e-10
164.63	8.68933e-11	1.21562e-10	1.67073e-10	1.93438e-10	3.30997e-10
164.741	8.70614e-11	1.21587e-10	1.67225e-10	1.93695e-10	3.31077e-10
164.853	8.75025e-11	1.21902e-10	1.66662e-10	1.92665e-10	3.30753e-10
164.964	8.67084e-11	1.21377e-10	1.66977e-10	1.9335e-10	3.30467e-10
165.076	8.76958e-11	1.22028e-10	1.66527e-10	1.92976e-10	3.30299e-10
165.187	8.73303e-11	1.21381e-10	1.66834e-10	1.93203e-10	3.29278e-10
165.298	8.7095e-11	1.21923e-10	1.66805e-10	1.92758e-10	3.29518e-10
165.41	8.71958e-11	1.21322e-10	1.66473e-10	1.92947e-10	3.29673e-10
165.521	8.72798e-11	1.2136e-10	1.66397e-10	1.92838e-10	3.29325e-10
165.632	8.75109e-11	1.21625e-10	1.6633e-10	1.92102e-10	3.28778e-10
165.744	8.68219e-11	1.21247e-10	1.66443e-10	1.9264e-10	3.28379e-10
165.855	8.79227e-11	1.21999e-10	1.65939e-10	1.92724e-10	3.28572e-10
165.966	8.71328e-11	1.21133e-10	1.66624e-10	1.92447e-10	3.27598e-10
166.078	8.75992e-11	1.21457e-10	1.66712e-10	1.92254e-10	3.2761e-10
166.189	8.73471e-11	1.21436e-10	1.66221e-10	1.92434e-10	3.27686e-10
166.301	8.71916e-11	1.21301e-10	1.66082e-10	1.92401e-10	3.27304e-10
166.412	8.73513e-11	1.21369e-10	1.66145e-10	1.92102e-10	3.27518e-10
166.523	8.69059e-11	1.21402e-10	1.66229e-10	1.92737e-10	3.26724e-10
166.635	8.77925e-11	1.22083e-10	1.65578e-10	1.92027e-10	3.26551e-10
166.746	8.67378e-11	1.21079e-10	1.66111e-10	1.91821e-10	3.25358e-10
166.857	8.7158e-11	1.21453e-10	1.66031e-10	1.91791e-10	3.25909e-10
166.969	8.71958e-11	1.21532e-10	1.65863e-10	1.91661e-10	3.25396e-10
167.08	8.73723e-11	1.21264e-10	1.65998e-10	1.91657e-10	3.25404e-10
167.191	8.72336e-11	1.21205e-10	1.65897e-10	1.91325e-10	3.25488e-10
167.303	8.71916e-11	1.20818e-10	1.65838e-10	1.91968e-10	3.24841e-10
167.414	8.74983e-11	1.21717e-10	1.65435e-10	1.91468e-10	3.24984e-10
167.526	8.69563e-11	1.21381e-10	1.65578e-10	1.91254e-10	3.24014e-10
167.637	8.68849e-11	1.20881e-10	1.65473e-10	1.90804e-10	3.23085e-10
167.748	8.76328e-11	1.21184e-10	1.65347e-10	1.91006e-10	3.23362e-10
167.86	8.69899e-11	1.21049e-10	1.657e-10	1.90728e-10	3.22816e-10
167.971	8.71286e-11	1.21238e-10	1.653e-10	1.9056e-10	3.22711e-10
168.082	8.72e-11	1.20688e-10	1.65107e-10	1.90472e-10	3.22593e-10
168.194	8.7179e-11	1.21146e-10	1.65006e-10	1.90048e-10	3.23026e-10
168.305	8.63176e-11	1.20743e-10	1.65095e-10	1.90396e-10	3.21816e-10
168.417	8.7074e-11	1.20764e-10	1.65321e-10	1.90535e-10	3.21921e-10
168.528	8.73639e-11	1.20743e-10	1.65048e-10	1.90073e-10	3.21829e-10
168.639	8.70403e-11	1.21432e-10	1.65267e-10	1.90077e-10	3.20824e-10
168.751	8.71118e-11	1.21091e-10	1.64872e-10	1.90098e-10	3.20472e-10
168.862	8.7221e-11	1.20331e-10	1.64742e-10	1.90686e-10	3.2003e-10
168.973	8.76286e-11	1.21112e-10	1.64683e-10	1.89863e-10	3.20467e-10
169.085	8.68135e-11	1.20927e-10	1.65246e-10	1.89884e-10	3.20257e-10
169.196	8.72294e-11	1.20642e-10	1.64527e-10	1.89514e-10	3.20358e-10
169.308	8.70277e-11	1.20911e-10	1.64834e-10	1.89556e-10	3.19614e-10
169.419	8.7137e-11	1.20848e-10	1.64779e-10	1.89619e-10	3.19417e-10
169.53	8.73177e-11	1.21356e-10	1.64784e-10	1.89787e-10	3.19396e-10
169.642	8.69227e-11	1.20066e-10	1.64321e-10	1.89787e-10	3.1803e-10
169.753	8.74269e-11	1.20507e-10	1.64053e-10	1.88817e-10	3.18749e-10
169.864	8.68933e-11	1.20499e-10	1.64842e-10	1.89586e-10	3.17417e-10
169.976	8.75277e-11	1.20587e-10	1.64124e-10	1.89056e-10	3.1735e-10
170.087	8.7221e-11	1.20511e-10	1.64574e-10	1.88901e-10	3.17278e-10
170.198	8.69773e-11	1.20575e-10	1.63826e-10	1.89258e-10	3.17182e-10
170.31	8.71874e-11	1.21171e-10	1.6433e-10	1.8909e-10	3.17148e-10
170.421	8.68597e-11	1.20091e-10	1.64006e-10	1.89014e-10	3.16287e-10
170.533	8.7095e-11	1.20423e-10	1.63943e-10	1.88375e-10	3.16396e-10
170.644	8.66622e-11	1.20806e-10	1.64393e-10	1.88846e-10	3.16509e-10
170.755	8.7679e-11	1.20453e-10	1.63729e-10	1.8867e-10	3.15833e-10
170.867	8.68177e-11	1.20583e-10	1.63683e-10	1.87981e-10	3.15387e-10
170.978	8.70572e-11	1.20457e-10	1.63662e-10	1.88329e-10	3.1503e-10
171.09	8.71328e-11	1.21112e-10	1.6391e-10	1.88245e-10	3.15245e-10
171.201	8.70025e-11	1.20016e-10	1.63473e-10	1.88077e-10	3.14492e-10
171.312	8.69353e-11	1.20646e-10	1.63141e-10	1.8751e-10	3.14421e-10
171.424	8.68471e-11	1.20785e-10	1.63809e-10	1.88027e-10	3.13929e-10
171.535	8.76496e-11	1.20167e-10	1.63099e-10	1.87401e-10	3.1364e-10
171.646	8.69311e-11	1.20549e-10	1.63511e-10	1.87691e-10	3.13198e-10
171.758	8.68429e-11	1.2002e-10	1.63174e-10	1.87922e-10	3.12564e-10
171.869	8.72084e-11	1.20432e-10	1.63557e-10	1.87367e-10	3.13686e-10
171.98	8.71118e-11	1.19927e-10	1.63313e-10	1.87199e-10	3.12211e-10
172.092	8.69269e-11	1.20251e-10	1.62691e-10	1.86913e-10	3.12703e-10
172.203	8.68513e-11	1.2031e-10	1.63258e-10	1.87611e-10	3.11661e-10
172.315	8.71958e-11	1.20154e-10	1.6267e-10	1.86993e-10	3.12421e-10
172.426	8.64311e-11	1.20478e-10	1.63242e-10	1.87027e-10	3.11711e-10
172.537	8.67714e-11	1.20234e-10	1.62758e-10	1.86859e-10	3.1111e-10
172.649	8.68261e-11	1.20541e-10	1.63111e-10	1.86539e-10	3.11165e-10
172.76	8.70235e-11	1.1981e-10	1.63095e-10	1.86943e-10	3.1077e-10
172.871	8.70866e-11	1.20465e-10	1.62607e-10	1.86497e-10	3.10576e-10
172.983	8.68933e-11	1.20184e-10	1.63015e-10	1.86985e-10	3.10442e-10
173.094	8.71916e-11	1.20062e-10	1.62153e-10	1.86308e-10	3.09509e-10
173.206	8.66328e-11	1.19776e-10	1.62767e-10	1.86712e-10	3.0985e-10
173.317	8.70235e-11	1.19638e-10	1.62628e-10	1.86468e-10	3.09299e-10
173.428	8.67e-11	1.20764e-10	1.62427e-10	1.86329e-10	3.09219e-10
173.54	8.6595e-11	1.19545e-10	1.62397e-10	1.85934e-10	3.08623e-10
173.651	8.68429e-11	1.20075e-10	1.62355e-10	1.86132e-10	3.0827e-10
173.762	8.69773e-11	1.20243e-10	1.62195e-10	1.86186e-10	3.08139e-10
173.874	8.71874e-11	1.1994e-10	1.61704e-10	1.85565e-10	3.07471e-10
173.985	8.66076e-11	1.20125e-10	1.62254e-10	1.86023e-10	3.07505e-10
174.097	8.75151e-11	1.19579e-10	1.62216e-10	1.85838e-10	3.07921e-10
174.208	8.68639e-11	1.20528e-10	1.61767e-10	1.85758e-10	3.06959e-10
174.319	8.65361e-11	1.19738e-10	1.61838e-10	1.85859e-10	3.06547e-10
174.431	8.71748e-11	1.19957e-10	1.62145e-10	1.85729e-10	3.07009e-10
174.542	8.72252e-11	1.20028e-10	1.6204e-10	1.85867e-10	3.06228e-10
174.653	8.70824e-11	1.19885e-10	1.6167e-10	1.84497e-10	3.06337e-10
174.765	8.65067e-11	1.19747e-10	1.6217e-10	1.85245e-10	3.06316e-10
174.876	8.72924e-11	1.19629e-10	1.61691e-10	1.85325e-10	3.05765e-10
174.988	8.7074e-11	1.20159e-10	1.61124e-10	1.84716e-10	3.05677e-10
175.099	8.6616e-11	1.19659e-10	1.6109e-10	1.85195e-10	3.04879e-10
175.21	8.6784e-11	1.19667e-10	1.61216e-10	1.85023e-10	3.04732e-10
175.322	8.6805e-11	1.19688e-10	1.61725e-10	1.85208e-10	3.0456e-10
175.433	8.69269e-11	1.19713e-10	1.60733e-10	1.84741e-10	3.03606e-10
175.544	8.62588e-11	1.19512e-10	1.6141e-10	1.84825e-10	3.04333e-10
175.656	8.72084e-11	1.19217e-10	1.60914e-10	1.84527e-10	3.03837e-10
175.767	8.67756e-11	1.20272e-10	1.61279e-10	1.84418e-10	3.04051e-10
175.878	8.65529e-11	1.19608e-10	1.61237e-10	1.84161e-10	3.02757e-10
175.99	8.64773e-11	1.19638e-10	1.60897e-10	1.84644e-10	3.02623e-10
176.101	8.65529e-11	1.19776e-10	1.61128e-10	1.84447e-10	3.02539e-10
176.213	8.67588e-11	1.19671e-10	1.60662e-10	1.84098e-10	3.02543e-10
176.324	8.65782e-11	1.19054e-10	1.6133e-10	1.84241e-10	3.01807e-10
176.435	8.71874e-11	1.19314e-10	1.60418e-10	1.84178e-10	3.01669e-10
176.547	8.63807e-11	1.19633e-10	1.60897e-10	1.84145e-10	3.02459e-10
176.658	8.71202e-11	1.19558e-10	1.60893e-10	1.84128e-10	3.0116e-10
176.769	8.68555e-11	1.19654e-10	1.60721e-10	1.83733e-10	3.01068e-10
176.881	8.67714e-11	1.19356e-10	1.60313e-10	1.83762e-10	3.01694e-10
176.992	8.66874e-11	1.19255e-10	1.60343e-10	1.83039e-10	3.00648e-10
177.104	8.68513e-11	1.19289e-10	1.60477e-10	1.84052e-10	3.00375e-10
177.215	8.70025e-11	1.18789e-10	1.59704e-10	1.83166e-10	2.99639e-10
177.326	8.63681e-11	1.19877e-10	1.60153e-10	1.83787e-10	3.00677e-10
177.438	8.71622e-11	1.1965e-10	1.59914e-10	1.83275e-10	2.99454e-10
177.549	8.6658e-11	1.19457e-10	1.60343e-10	1.83413e-10	2.99438e-10
177.66	8.63891e-11	1.19596e-10	1.60074e-10	1.82804e-10	2.99803e-10
177.772	8.68135e-11	1.1936e-10	1.60254e-10	1.82867e-10	2.99093e-10
177.883	8.69143e-11	1.19369e-10	1.60406e-10	1.83682e-10	2.98778e-10
177.995	8.67798e-11	1.19369e-10	1.59238e-10	1.82544e-10	2.98257e-10
178.106	8.62252e-11	1.19612e-10	1.59641e-10	1.83056e-10	2.98337e-10
178.217	8.70656e-11	1.19117e-10	1.59805e-10	1.83313e-10	2.9803e-10
178.329	8.69185e-11	1.19423e-10	1.59288e-10	1.8267e-10	2.98139e-10
178.44	8.64815e-11	1.19448e-10	1.59515e-10	1.82371e-10	2.97984e-10
178.551	8.66748e-11	1.19049e-10	1.59586e-10	1.82334e-10	2.97471e-10
178.663	8.65025e-11	1.19348e-10	1.59969e-10	1.82636e-10	2.97169e-10
178.774	8.69689e-11	1.1902e-10	1.58969e-10	1.81892e-10	2.9703e-10
178.885	8.63513e-11	1.19864e-10	1.59931e-10	1.81922e-10	2.96648e-10
178.997	8.70403e-11	1.18659e-10	1.59401e-10	1.82187e-10	2.95975e-10
179.108	8.64983e-11	1.19159e-10	1.59582e-10	1.82161e-10	2.96496e-10
179.22	8.67042e-11	1.19469e-10	1.59527e-10	1.81649e-10	2.95702e-10
179.331	8.69689e-11	1.19054e-10	1.59431e-10	1.81615e-10	2.95412e-10
179.442	8.6784e-11	1.1886e-10	1.59448e-10	1.81863e-10	2.9537e-10
179.554	8.67966e-11	1.18814e-10	1.59254e-10	1.81182e-10	2.94828e-10
179.665	8.63681e-11	1.19675e-10	1.59784e-10	1.81548e-10	2.95652e-10
179.776	8.69857e-11	1.18822e-10	1.59103e-10	1.81687e-10	2.94244e-10
179.888	8.62378e-11	1.18743e-10	1.59385e-10	1.81367e-10	2.94312e-10
179.999	8.6637e-11	1.18961e-10	1.59259e-10	1.81233e-10	2.94076e-10
180.111	8.62882e-11	1.19041e-10	1.58922e-10	1.81292e-10	2.93639e-10
180.222	8.63092e-11	1.18696e-10	1.58897e-10	1.81346e-10	2.93198e-10
180.333	8.66538e-11	1.18797e-10	1.58885e-10	1.80741e-10	2.93173e-10
180.445	8.64563e-11	1.19163e-10	1.5933e-10	1.81082e-10	2.93614e-10
180.556	8.68681e-11	1.18848e-10	1.58792e-10	1.80766e-10	2.92891e-10
180.667	8.6242e-11	1.1881e-10	1.58935e-10	1.80821e-10	2.92379e-10
180.779	8.65739e-11	1.18827e-10	1.58822e-10	1.81208e-10	2.92786e-10
180.89	8.66034e-11	1.19075e-10	1.58763e-10	1.8085e-10	2.91963e-10
181.001	8.62882e-11	1.18822e-10	1.5854e-10	1.80712e-10	2.92122e-10
181.113	8.65782e-11	1.18314e-10	1.58246e-10	1.80355e-10	2.91996e-10
181.224	8.65025e-11	1.19444e-10	1.59111e-10	1.81266e-10	2.92383e-10
181.336	8.70193e-11	1.18671e-10	1.58448e-10	1.80846e-10	2.91505e-10
181.447	8.58681e-11	1.18785e-10	1.58292e-10	1.80708e-10	2.91282e-10
181.558	8.65277e-11	1.18482e-10	1.58696e-10	1.81199e-10	2.91093e-10
181.67	8.67294e-11	1.18747e-10	1.58347e-10	1.80808e-10	2.90412e-10
181.781	8.62e-11	1.18738e-10	1.58414e-10	1.80359e-10	2.90433e-10
181.893	8.64605e-11	1.18192e-10	1.57792e-10	1.79527e-10	2.90017e-10
182.004	8.68471e-11	1.18944e-10	1.58397e-10	1.80598e-10	2.90345e-10
182.115	8.70908e-11	1.18621e-10	1.5799e-10	1.80178e-10	2.90219e-10
182.227	8.58008e-11	1.18629e-10	1.58065e-10	1.79741e-10	2.8919e-10
182.338	8.64521e-11	1.18251e-10	1.58057e-10	1.79926e-10	2.8916e-10
182.449	8.64269e-11	1.18297e-10	1.58179e-10	1.80157e-10	2.88938e-10
182.561	8.65739e-11	1.18743e-10	1.57553e-10	1.80418e-10	2.8932e-10
182.672	8.63261e-11	1.18129e-10	1.57801e-10	1.79939e-10	2.88278e-10
182.783	8.64899e-11	1.1886e-10	1.58212e-10	1.79947e-10	2.88484e-10
182.895	8.65824e-11	1.18402e-10	1.57536e-10	1.79502e-10	2.88509e-10
183.006	8.63176e-11	1.18297e-10	1.57834e-10	1.79981e-10	2.87811e-10
183.118	8.6679e-11	1.18259e-10	1.57658e-10	1.7946e-10	2.88106e-10
183.229	8.66622e-11	1.18545e-10	1.5725e-10	1.79552e-10	2.87744e-10
183.34	8.63597e-11	1.18738e-10	1.57523e-10	1.79435e-10	2.87769e-10
183.452	8.6742e-11	1.18108e-10	1.5728e-10	1.79048e-10	2.86534e-10
183.563	8.63387e-11	1.18528e-10	1.57763e-10	1.79884e-10	2.87303e-10
183.674	8.63975e-11	1.17961e-10	1.56927e-10	1.78914e-10	2.86883e-10
183.786	8.61118e-11	1.1831e-10	1.57502e-10	1.79464e-10	2.8629e-10
183.897	8.69941e-11	1.18688e-10	1.57196e-10	1.79203e-10	2.86353e-10
184.008	8.64185e-11	1.18474e-10	1.57179e-10	1.78939e-10	2.85736e-10
184.12	8.66874e-11	1.18566e-10	1.57069e-10	1.7896e-10	2.85887e-10
184.231	8.65151e-11	1.1807e-10	1.57204e-10	1.7904e-10	2.85811e-10
184.343	8.65403e-11	1.1865e-10	1.572e-10	1.79019e-10	2.85803e-10
184.454	8.62966e-11	1.17692e-10	1.56427e-10	1.7875e-10	2.85475e-10
184.565	8.61328e-11	1.18075e-10	1.57368e-10	1.78741e-10	2.84811e-10
184.677	8.68639e-11	1.18537e-10	1.56775e-10	1.78787e-10	2.85278e-10
184.788	8.62126e-11	1.1828e-10	1.56691e-10	1.78649e-10	2.84606e-10
184.9	8.6242e-11	1.17759e-10	1.56948e-10	1.78187e-10	2.8416e-10
185.011	8.69563e-11	1.18175e-10	1.56885e-10	1.78724e-10	2.83908e-10
185.122	8.64479e-11	1.1823e-10	1.56901e-10	1.78666e-10	2.84194e-10
185.234	8.63975e-11	1.17885e-10	1.56023e-10	1.77414e-10	2.83929e-10
185.345	8.64269e-11	1.18138e-10	1.56876e-10	1.78451e-10	2.82849e-10
185.456	8.67126e-11	1.18125e-10	1.56847e-10	1.77762e-10	2.83891e-10
185.568	8.58807e-11	1.17768e-10	1.56359e-10	1.7788e-10	2.83181e-10
185.679	8.60992e-11	1.1802e-10	1.56515e-10	1.7793e-10	2.82996e-10
185.79	8.62756e-11	1.18121e-10	1.56599e-10	1.78233e-10	2.82874e-10
185.902	8.67798e-11	1.17957e-10	1.56775e-10	1.78061e-10	2.82786e-10
186.013	8.65908e-11	1.17835e-10	1.56128e-10	1.77145e-10	2.8248e-10
186.125	8.63218e-11	1.18343e-10	1.56691e-10	1.77993e-10	2.81627e-10
186.236	8.68513e-11	1.17654e-10	1.56212e-10	1.77136e-10	2.8224e-10
186.347	8.59605e-11	1.1802e-10	1.56414e-10	1.77724e-10	2.82232e-10
186.459	8.63765e-11	1.18037e-10	1.55973e-10	1.77128e-10	2.81458e-10
186.57	8.60193e-11	1.18167e-10	1.56347e-10	1.77199e-10	2.8079e-10
186.681	8.62336e-11	1.1815e-10	1.5617e-10	1.77603e-10	2.81274e-10
186.793	8.65151e-11	1.17533e-10	1.55872e-10	1.76649e-10	2.81076e-10
186.904	8.61244e-11	1.18507e-10	1.5667e-10	1.77338e-10	2.80164e-10
187.016	8.65277e-11	1.17713e-10	1.56053e-10	1.76968e-10	2.79946e-10
187.127	8.60908e-11	1.17482e-10	1.56036e-10	1.7709e-10	2.80198e-10
187.238	8.69101e-11	1.17512e-10	1.56158e-10	1.76993e-10	2.80463e-10
187.35	8.62336e-11	1.17524e-10	1.55994e-10	1.76636e-10	2.79358e-10
187.461	8.61832e-11	1.17747e-10	1.55843e-10	1.76603e-10	2.79774e-10
187.572	8.65235e-11	1.1739e-10	1.5567e-10	1.76325e-10	2.79442e-10
187.684	8.60067e-11	1.18171e-10	1.55876e-10	1.77006e-10	2.79135e-10
187.795	8.62084e-11	1.17507e-10	1.55233e-10	1.76489e-10	2.79038e-10
187.906	8.63134e-11	1.17953e-10	1.55645e-10	1.76502e-10	2.79106e-10
188.018	8.69269e-11	1.17932e-10	1.55679e-10	1.76817e-10	2.79219e-10
188.129	8.63176e-11	1.17625e-10	1.55452e-10	1.76325e-10	2.77816e-10
188.241	8.6284e-11	1.17512e-10	1.55532e-10	1.76624e-10	2.78551e-10
188.352	8.68135e-11	1.17491e-10	1.55456e-10	1.75552e-10	2.78068e-10
188.463	8.66076e-11	1.18217e-10	1.55654e-10	1.76968e-10	2.77673e-10
188.575	8.63891e-11	1.17692e-10	1.54696e-10	1.75943e-10	2.77563e-10
188.686	8.61244e-11	1.17478e-10	1.55666e-10	1.76086e-10	2.77282e-10
188.797	8.65739e-11	1.17747e-10	1.55221e-10	1.76014e-10	2.77526e-10
188.909	8.59143e-11	1.17738e-10	1.55217e-10	1.75863e-10	2.76274e-10
189.02	8.61244e-11	1.17537e-10	1.54855e-10	1.75561e-10	2.7608e-10
189.132	8.62546e-11	1.17482e-10	1.54557e-10	1.75762e-10	2.76362e-10
189.243	8.6116e-11	1.17688e-10	1.55057e-10	1.76426e-10	2.76458e-10
189.354	8.62714e-11	1.16936e-10	1.54557e-10	1.75544e-10	2.76164e-10
189.466	8.61118e-11	1.17789e-10	1.54851e-10	1.75493e-10	2.76063e-10
189.577	8.64143e-11	1.17205e-10	1.55065e-10	1.75867e-10	2.75677e-10
189.688	8.5784e-11	1.17087e-10	1.54864e-10	1.75519e-10	2.75168e-10
189.8	8.63302e-11	1.17381e-10	1.54549e-10	1.75065e-10	2.75307e-10
189.911	8.63134e-11	1.17688e-10	1.54422e-10	1.75321e-10	2.74963e-10
190.023	8.60109e-11	1.17907e-10	1.55183e-10	1.75262e-10	2.74412e-10
190.134	8.67714e-11	1.17012e-10	1.54494e-10	1.74985e-10	2.74824e-10
190.245	8.62588e-11	1.17482e-10	1.54906e-10	1.75376e-10	2.74009e-10
190.357	8.64017e-11	1.17373e-10	1.54864e-10	1.75241e-10	2.74631e-10
190.468	8.58723e-11	1.16852e-10	1.54456e-10	1.75199e-10	2.73135e-10
190.579	8.61916e-11	1.17827e-10	1.54406e-10	1.74746e-10	2.74097e-10
190.691	8.62042e-11	1.17238e-10	1.54238e-10	1.74708e-10	2.73211e-10
190.802	8.60193e-11	1.17444e-10	1.5457e-10	1.74821e-10	2.73496e-10
190.914	8.62294e-11	1.16675e-10	1.53822e-10	1.74397e-10	2.73105e-10
191.025	8.61958e-11	1.17806e-10	1.54242e-10	1.74788e-10	2.729e-10
191.136	8.62504e-11	1.16995e-10	1.54259e-10	1.74594e-10	2.72639e-10
191.248	8.59101e-11	1.17062e-10	1.54124e-10	1.7443e-10	2.71816e-10
191.359	8.65487e-11	1.17247e-10	1.5391e-10	1.74401e-10	2.72412e-10
191.47	8.63302e-11	1.17381e-10	1.54007e-10	1.7433e-10	2.72076e-10
191.582	8.58891e-11	1.17075e-10	1.53927e-10	1.74989e-10	2.71614e-10
191.693	8.61664e-11	1.17196e-10	1.53645e-10	1.73716e-10	2.71715e-10
191.805	8.62504e-11	1.17852e-10	1.54053e-10	1.74367e-10	2.7174e-10
191.916	8.62126e-11	1.17146e-10	1.53712e-10	1.74178e-10	2.71664e-10
192.027	8.56118e-11	1.17079e-10	1.53687e-10	1.73935e-10	2.70635e-10
192.139	8.66538e-11	1.1707e-10	1.53507e-10	1.73905e-10	2.70845e-10
192.25	8.60908e-11	1.17138e-10	1.53914e-10	1.73691e-10	2.71009e-10
192.361	8.6242e-11	1.17003e-10	1.5391e-10	1.73972e-10	2.7021e-10
192.473	8.59857e-11	1.1668e-10	1.53347e-10	1.73498e-10	2.70471e-10
192.584	8.6221e-11	1.17587e-10	1.53801e-10	1.73817e-10	2.70345e-10
192.695	8.63302e-11	1.16671e-10	1.53965e-10	1.73586e-10	2.70433e-10
192.807	8.56118e-11	1.17117e-10	1.53557e-10	1.73943e-10	2.69349e-10
192.918	8.64185e-11	1.16995e-10	1.53431e-10	1.73838e-10	2.69719e-10
193.03	8.57588e-11	1.16991e-10	1.53057e-10	1.73867e-10	2.69631e-10
193.141	8.64101e-11	1.1694e-10	1.5357e-10	1.73859e-10	2.69223e-10
193.252	8.58386e-11	1.16541e-10	1.52603e-10	1.73019e-10	2.6882e-10
193.364	8.57252e-11	1.17016e-10	1.53275e-10	1.73409e-10	2.68832e-10
193.475	8.63639e-11	1.16579e-10	1.53549e-10	1.73418e-10	2.69097e-10
193.586	8.56874e-11	1.17058e-10	1.53334e-10	1.73346e-10	2.68231e-10
193.698	8.66202e-11	1.1694e-10	1.53107e-10	1.7351e-10	2.68778e-10
193.809	8.56496e-11	1.16827e-10	1.53196e-10	1.73325e-10	2.68131e-10
193.921	8.6137e-11	1.16869e-10	1.53263e-10	1.73283e-10	2.67719e-10
194.032	8.59773e-11	1.16663e-10	1.52662e-10	1.72489e-10	2.67715e-10
194.143	8.58681e-11	1.16852e-10	1.53023e-10	1.73338e-10	2.679e-10
194.255	8.61706e-11	1.15999e-10	1.5296e-10	1.72972e-10	2.67761e-10
194.366	8.63218e-11	1.16848e-10	1.52826e-10	1.72872e-10	2.67261e-10
194.477	8.59437e-11	1.16491e-10	1.52418e-10	1.72603e-10	2.67391e-10
194.589	8.55109e-11	1.16566e-10	1.52788e-10	1.72888e-10	2.67093e-10
194.7	8.60655e-11	1.16453e-10	1.53343e-10	1.72691e-10	2.66937e-10
194.812	8.59311e-11	1.16709e-10	1.52002e-10	1.72195e-10	2.66584e-10
194.923	8.57756e-11	1.16419e-10	1.52889e-10	1.72951e-10	2.66168e-10
195.034	8.59437e-11	1.1639e-10	1.52847e-10	1.72472e-10	2.66521e-10
195.146	8.61664e-11	1.16663e-10	1.52717e-10	1.72464e-10	2.65757e-10
195.257	8.63849e-11	1.16659e-10	1.52334e-10	1.72426e-10	2.6587e-10
195.368	8.53765e-11	1.16108e-10	1.52305e-10	1.72704e-10	2.664e-10
195.48	8.60235e-11	1.16415e-10	1.52721e-10	1.72136e-10	2.65244e-10
195.591	8.59437e-11	1.16709e-10	1.52082e-10	1.72225e-10	2.6574e-10
195.703	8.58345e-11	1.16986e-10	1.52511e-10	1.72342e-10	2.64916e-10
195.814	8.60025e-11	1.16369e-10	1.52292e-10	1.7167e-10	2.65005e-10
195.925	8.59815e-11	1.16907e-10	1.52221e-10	1.7204e-10	2.64702e-10
196.037	8.64311e-11	1.16566e-10	1.52074e-10	1.71573e-10	2.64891e-10
196.148	8.55235e-11	1.16533e-10	1.52158e-10	1.713e-10	2.64265e-10
196.259	8.62e-11	1.16293e-10	1.52691e-10	1.71582e-10	2.6395e-10
196.371	8.60403e-11	1.16407e-10	1.51738e-10	1.71733e-10	2.64143e-10
196.482	8.61916e-11	1.16436e-10	1.51759e-10	1.71867e-10	2.64244e-10
196.594	8.62042e-11	1.16117e-10	1.52086e-10	1.71309e-10	2.63946e-10
196.705	8.59143e-11	1.17012e-10	1.51994e-10	1.71573e-10	2.63164e-10
196.816	8.58386e-11	1.16129e-10	1.51956e-10	1.7159e-10	2.63895e-10
196.928	8.5637e-11	1.16428e-10	1.51511e-10	1.71174e-10	2.62664e-10
197.039	8.63681e-11	1.16301e-10	1.52465e-10	1.71431e-10	2.6258e-10
197.15	8.57924e-11	1.16226e-10	1.51599e-10	1.71199e-10	2.6174e-10
197.262	8.61748e-11	1.16251e-10	1.52028e-10	1.71342e-10	2.62866e-10
197.373	8.59815e-11	1.16159e-10	1.51452e-10	1.70834e-10	2.62677e-10
197.485	8.59689e-11	1.16877e-10	1.51574e-10	1.70977e-10	2.61946e-10
197.596	8.56622e-11	1.15713e-10	1.51431e-10	1.70855e-10	2.62025e-10
197.707	8.57e-11	1.16411e-10	1.5146e-10	1.71006e-10	2.6216e-10
197.819	8.64605e-11	1.1631e-10	1.51704e-10	1.70846e-10	2.62131e-10
197.93	8.53092e-11	1.16238e-10	1.51225e-10	1.70842e-10	2.61299e-10
198.041	8.59059e-11	1.16533e-10	1.51906e-10	1.70973e-10	2.61152e-10
198.153	8.6137e-11	1.16121e-10	1.51229e-10	1.70271e-10	2.61572e-10
198.264	8.59605e-11	1.16365e-10	1.51099e-10	1.70725e-10	2.60584e-10
198.375	8.58639e-11	1.15982e-10	1.51494e-10	1.70876e-10	2.60332e-10
198.487	8.5637e-11	1.16348e-10	1.50717e-10	1.70464e-10	2.60051e-10
198.598	8.61916e-11	1.16196e-10	1.51376e-10	1.70355e-10	2.60429e-10
198.71	8.55697e-11	1.15801e-10	1.50965e-10	1.70653e-10	2.6053e-10
198.821	8.60025e-11	1.1597e-10	1.51179e-10	1.70578e-10	2.60067e-10
198.932	8.60025e-11	1.15949e-10	1.51187e-10	1.69699e-10	2.59883e-10
199.044	8.58471e-11	1.16335e-10	1.51191e-10	1.70363e-10	2.59147e-10
199.155	8.58386e-11	1.15654e-10	1.51162e-10	1.70389e-10	2.59273e-10
199.266	8.56328e-11	1.16175e-10	1.50675e-10	1.70124e-10	2.58467e-10
199.378	8.64269e-11	1.15835e-10	1.51313e-10	1.69964e-10	2.59294e-10
199.489	8.55067e-11	1.16436e-10	1.50645e-10	1.70153e-10	2.58685e-10
199.601	8.61916e-11	1.16024e-10	1.51254e-10	1.70212e-10	2.58534e-10
199.712	8.59773e-11	1.15629e-10	1.51124e-10	1.69788e-10	2.58563e-10
199.823	8.58555e-11	1.15709e-10	1.50935e-10	1.69985e-10	2.58076e-10
199.935	8.59227e-11	1.15633e-10	1.50717e-10	1.70036e-10	2.58328e-10
200.046	8.55823e-11	1.1628e-10	1.50418e-10	1.69863e-10	2.57593e-10
200.157	8.59227e-11	1.16251e-10	1.51065e-10	1.69779e-10	2.58143e-10
200.269	8.5784e-11	1.1581e-10	1.50797e-10	1.69704e-10	2.58273e-10
200.38	8.62714e-11	1.15949e-10	1.5046e-10	1.698e-10	2.57374e-10
200.492	8.57798e-11	1.16289e-10	1.50658e-10	1.69229e-10	2.57013e-10
200.603	8.54017e-11	1.1581e-10	1.50641e-10	1.69515e-10	2.56635e-10
200.714	8.59857e-11	1.15806e-10	1.50725e-10	1.6922e-10	2.57164e-10
200.826	8.5826e-11	1.16096e-10	1.49948e-10	1.69368e-10	2.57042e-10
200.937	8.58345e-11	1.15764e-10	1.50696e-10	1.69552e-10	2.56471e-10
201.048	8.55655e-11	1.15428e-10	1.50519e-10	1.69363e-10	2.56618e-10
201.16	8.60193e-11	1.15835e-10	1.49763e-10	1.69288e-10	2.56509e-10
201.271	8.54227e-11	1.15528e-10	1.50574e-10	1.68985e-10	2.56715e-10
201.382	8.54941e-11	1.15608e-10	1.5041e-10	1.69506e-10	2.55866e-10
201.494	8.58429e-11	1.15415e-10	1.50402e-10	1.6883e-10	2.55912e-10
201.605	8.58555e-11	1.16037e-10	1.49708e-10	1.68834e-10	2.55887e-10
201.717	8.5679e-11	1.15154e-10	1.50166e-10	1.69141e-10	2.55546e-10
201.828	8.54983e-11	1.1568e-10	1.50191e-10	1.69431e-10	2.5503e-10
201.939	8.63176e-11	1.15877e-10	1.50124e-10	1.68884e-10	2.55051e-10
202.051	8.55949e-11	1.1552e-10	1.49952e-10	1.68708e-10	2.54929e-10
202.162	8.53344e-11	1.15365e-10	1.50225e-10	1.69015e-10	2.54446e-10
202.273	8.5637e-11	1.156e-10	1.50208e-10	1.68666e-10	2.54177e-10
202.385	8.5658e-11	1.15995e-10	1.49624e-10	1.68607e-10	2.54257e-10
202.496	8.54143e-11	1.15054e-10	1.49931e-10	1.68792e-10	2.54021e-10
202.608	8.5637e-11	1.15667e-10	1.49805e-10	1.68687e-10	2.54345e-10
202.719	8.61748e-11	1.1578e-10	1.4991e-10	1.68435e-10	2.54332e-10
202.83	8.55865e-11	1.15533e-10	1.49481e-10	1.67926e-10	2.54559e-10
202.942	8.56286e-11	1.15583e-10	1.49565e-10	1.68741e-10	2.53357e-10
203.053	8.59311e-11	1.15407e-10	1.50191e-10	1.6788e-10	2.53656e-10
203.164	8.55571e-11	1.16209e-10	1.49523e-10	1.68031e-10	2.53059e-10
203.276	8.58429e-11	1.15033e-10	1.49507e-10	1.68149e-10	2.53265e-10
203.387	8.55865e-11	1.15533e-10	1.49662e-10	1.68204e-10	2.53017e-10
203.499	8.59941e-11	1.15562e-10	1.49448e-10	1.67952e-10	2.52706e-10
203.61	8.53176e-11	1.15243e-10	1.49414e-10	1.67536e-10	2.52853e-10
203.721	8.57714e-11	1.15306e-10	1.48822e-10	1.68275e-10	2.52004e-10
203.833	8.55907e-11	1.15402e-10	1.49561e-10	1.67481e-10	2.52437e-10
203.944	8.56538e-11	1.1552e-10	1.48939e-10	1.68216e-10	2.52156e-10
204.055	8.56958e-11	1.15024e-10	1.49439e-10	1.67687e-10	2.52046e-10
204.167	8.53765e-11	1.15696e-10	1.49368e-10	1.67632e-10	2.52181e-10
204.278	8.57882e-11	1.15541e-10	1.49389e-10	1.67704e-10	2.51588e-10
204.39	8.53092e-11	1.15058e-10	1.492e-10	1.67809e-10	2.51798e-10
204.501	8.59689e-11	1.15365e-10	1.48935e-10	1.67994e-10	2.51004e-10
204.612	8.56496e-11	1.15793e-10	1.4962e-10	1.66973e-10	2.51378e-10
204.724	8.58218e-11	1.15495e-10	1.48826e-10	1.67607e-10	2.51093e-10
204.835	8.55613e-11	1.15226e-10	1.49267e-10	1.67683e-10	2.51118e-10
204.946	8.57798e-11	1.16163e-10	1.48897e-10	1.67036e-10	2.51013e-10
205.058	8.56454e-11	1.15432e-10	1.49103e-10	1.67422e-10	2.5074e-10
205.169	8.54605e-11	1.15474e-10	1.49183e-10	1.67242e-10	2.50467e-10
205.281	8.64605e-11	1.15428e-10	1.48683e-10	1.67263e-10	2.50143e-10
205.392	8.57378e-11	1.15327e-10	1.49149e-10	1.66855e-10	2.4995e-10
205.503	8.53302e-11	1.15617e-10	1.48586e-10	1.67288e-10	2.49849e-10
205.615	8.59101e-11	1.14999e-10	1.48876e-10	1.66973e-10	2.5008e-10
205.726	8.59227e-11	1.1523e-10	1.48692e-10	1.67086e-10	2.49836e-10
205.837	8.5805e-11	1.14957e-10	1.48502e-10	1.67153e-10	2.49731e-10
205.949	8.54227e-11	1.15142e-10	1.48734e-10	1.67069e-10	2.49819e-10
206.06	8.58975e-11	1.15306e-10	1.48671e-10	1.67288e-10	2.49231e-10
206.172	8.54689e-11	1.15075e-10	1.49221e-10	1.66414e-10	2.4903e-10
206.283	8.54437e-11	1.15323e-10	1.48738e-10	1.66998e-10	2.48824e-10
206.394	8.5742e-11	1.15028e-10	1.48818e-10	1.66943e-10	2.4866e-10
206.506	8.55529e-11	1.15596e-10	1.48818e-10	1.66603e-10	2.48244e-10
206.617	8.56286e-11	1.1497e-10	1.48918e-10	1.66582e-10	2.48488e-10
206.728	8.54815e-11	1.15201e-10	1.48687e-10	1.66578e-10	2.48382e-10
206.84	8.6305e-11	1.15356e-10	1.47973e-10	1.66931e-10	2.47975e-10
206.951	8.53639e-11	1.15146e-10	1.48637e-10	1.6617e-10	2.48097e-10
207.062	8.58302e-11	1.15033e-10	1.48595e-10	1.66578e-10	2.47975e-10
207.174	8.53008e-11	1.14928e-10	1.48486e-10	1.6609e-10	2.4729e-10
207.285	8.55067e-11	1.15507e-10	1.48481e-10	1.66569e-10	2.47731e-10
207.397	8.55571e-11	1.14722e-10	1.48683e-10	1.66229e-10	2.47559e-10
207.508	8.55571e-11	1.15217e-10	1.4857e-10	1.66124e-10	2.47895e-10
207.619	8.56034e-11	1.14684e-10	1.47931e-10	1.65826e-10	2.4629e-10
207.731	8.54143e-11	1.15087e-10	1.47965e-10	1.65989e-10	2.46887e-10
207.842	8.59479e-11	1.15033e-10	1.48267e-10	1.66376e-10	2.46223e-10
207.953	8.55991e-11	1.14776e-10	1.48036e-10	1.66065e-10	2.46614e-10
208.065	8.55655e-11	1.15255e-10	1.48032e-10	1.66263e-10	2.4658e-10
208.176	8.58008e-11	1.14654e-10	1.48112e-10	1.6612e-10	2.46559e-10
208.288	8.59395e-11	1.15096e-10	1.48343e-10	1.65523e-10	2.46206e-10
208.399	8.55613e-11	1.15129e-10	1.48061e-10	1.65616e-10	2.45832e-10
208.51	8.52504e-11	1.14734e-10	1.48019e-10	1.6567e-10	2.46013e-10
208.622	8.59731e-11	1.14898e-10	1.4796e-10	1.66355e-10	2.4537e-10
208.733	8.55151e-11	1.15121e-10	1.4812e-10	1.65544e-10	2.45361e-10
208.844	8.5679e-11	1.14886e-10	1.47671e-10	1.65674e-10	2.4534e-10
208.956	8.56748e-11	1.14474e-10	1.47855e-10	1.65683e-10	2.45151e-10
209.067	8.57126e-11	1.15596e-10	1.48423e-10	1.65842e-10	2.45441e-10
209.179	8.54479e-11	1.14751e-10	1.4765e-10	1.64863e-10	2.44399e-10
209.29	8.51622e-11	1.14802e-10	1.47893e-10	1.65246e-10	2.45193e-10
209.401	8.60151e-11	1.15049e-10	1.47788e-10	1.65809e-10	2.44966e-10
209.513	8.55739e-11	1.14894e-10	1.47784e-10	1.65191e-10	2.4416e-10
209.624	8.57126e-11	1.15112e-10	1.47297e-10	1.65317e-10	2.44374e-10
209.735	8.57126e-11	1.14436e-10	1.47267e-10	1.65061e-10	2.44555e-10
209.847	8.56328e-11	1.15171e-10	1.47755e-10	1.65263e-10	2.44265e-10
209.958	8.54731e-11	1.14995e-10	1.47473e-10	1.64842e-10	2.43786e-10
210.07	8.54311e-11	1.14684e-10	1.47078e-10	1.64922e-10	2.44248e-10
210.181	8.58765e-11	1.14684e-10	1.4728e-10	1.6541e-10	2.43861e-10
210.292	8.55067e-11	1.14747e-10	1.47402e-10	1.64721e-10	2.4329e-10
210.404	8.56916e-11	1.14726e-10	1.47481e-10	1.64679e-10	2.43303e-10
210.515	8.60361e-11	1.14587e-10	1.46843e-10	1.64817e-10	2.43105e-10
210.626	8.53765e-11	1.15339e-10	1.47931e-10	1.64994e-10	2.43235e-10
210.738	8.57588e-11	1.14629e-10	1.47103e-10	1.64796e-10	2.42845e-10
210.849	8.53386e-11	1.14684e-10	1.47234e-10	1.64847e-10	2.42983e-10
210.961	8.61118e-11	1.14776e-10	1.4704e-10	1.65031e-10	2.42576e-10
211.072	8.52714e-11	1.14507e-10	1.47402e-10	1.64553e-10	2.42719e-10
211.183	8.5616e-11	1.14974e-10	1.47343e-10	1.64742e-10	2.42429e-10
211.295	8.54689e-11	1.14306e-10	1.4657e-10	1.64359e-10	2.42286e-10
211.406	8.54227e-11	1.15112e-10	1.47099e-10	1.64473e-10	2.41874e-10
211.517	8.55235e-11	1.14192e-10	1.46629e-10	1.64326e-10	2.41769e-10
211.629	8.57756e-11	1.15049e-10	1.46801e-10	1.64015e-10	2.41836e-10
211.74	8.60445e-11	1.14516e-10	1.46536e-10	1.64263e-10	2.41853e-10
211.851	8.53134e-11	1.14327e-10	1.4678e-10	1.63716e-10	2.41445e-10
211.963	8.56244e-11	1.14646e-10	1.47129e-10	1.64405e-10	2.41349e-10
212.074	8.55067e-11	1.14696e-10	1.46355e-10	1.64288e-10	2.41513e-10
212.186	8.53597e-11	1.15058e-10	1.46549e-10	1.63947e-10	2.40954e-10
212.297	8.54983e-11	1.14075e-10	1.46902e-10	1.63981e-10	2.40643e-10
212.408	8.54899e-11	1.14612e-10	1.46351e-10	1.63557e-10	2.41084e-10
212.52	8.5826e-11	1.14709e-10	1.46385e-10	1.63931e-10	2.40601e-10
212.631	8.48428e-11	1.14239e-10	1.46486e-10	1.63544e-10	2.40445e-10
212.742	8.59185e-11	1.14306e-10	1.46582e-10	1.64359e-10	2.40303e-10
212.854	8.55865e-11	1.14549e-10	1.46112e-10	1.63779e-10	2.40361e-10
212.965	8.5637e-11	1.1476e-10	1.46469e-10	1.63389e-10	2.40055e-10
213.077	8.51622e-11	1.13915e-10	1.46708e-10	1.63704e-10	2.39559e-10
213.188	8.5616e-11	1.14781e-10	1.46339e-10	1.64065e-10	2.4005e-10
213.299	8.56118e-11	1.14432e-10	1.46566e-10	1.63872e-10	2.39597e-10
213.411	8.50613e-11	1.14398e-10	1.45826e-10	1.63258e-10	2.39861e-10
213.522	8.57756e-11	1.14461e-10	1.46776e-10	1.63771e-10	2.39454e-10
213.633	8.53092e-11	1.14562e-10	1.46385e-10	1.63679e-10	2.39219e-10
213.745	8.55445e-11	1.1439e-10	1.46259e-10	1.63498e-10	2.39076e-10
213.856	8.54227e-11	1.14289e-10	1.46166e-10	1.63229e-10	2.38605e-10
213.968	8.54059e-11	1.14705e-10	1.46095e-10	1.63439e-10	2.39261e-10
214.079	8.53092e-11	1.14217e-10	1.46255e-10	1.63498e-10	2.38588e-10
214.19	8.50025e-11	1.14369e-10	1.457e-10	1.63334e-10	2.38651e-10
214.302	8.58134e-11	1.14415e-10	1.46074e-10	1.63863e-10	2.38168e-10
214.413	8.53218e-11	1.1397e-10	1.45822e-10	1.6312e-10	2.37933e-10
214.524	8.52504e-11	1.13974e-10	1.45935e-10	1.63418e-10	2.38118e-10
214.636	8.54101e-11	1.14352e-10	1.46091e-10	1.63116e-10	2.37361e-10
214.747	8.52462e-11	1.1452e-10	1.45918e-10	1.62536e-10	2.3813e-10
214.858	8.54353e-11	1.13911e-10	1.45885e-10	1.632e-10	2.37168e-10
214.97	8.54059e-11	1.13932e-10	1.45473e-10	1.62973e-10	2.37256e-10
215.081	8.59059e-11	1.14297e-10	1.45692e-10	1.63435e-10	2.36761e-10
215.193	8.47546e-11	1.14196e-10	1.45662e-10	1.63019e-10	2.36899e-10
215.304	8.53933e-11	1.1418e-10	1.45725e-10	1.63195e-10	2.36895e-10
[truncated: 307 more rows]

## Sheet: Fig2d
Time	current		Vsd=0.3V
0.40968	8.07588e-11
0.52105	8.0931e-11
0.63242	8.16033e-11
0.74382	8.04352e-11
0.85519	8.10739e-11
0.96654	8.11453e-11
1.0779	8.12798e-11
1.18926	8.11999e-11
1.30061	8.09604e-11
1.412	8.13932e-11
1.52338	8.09436e-11
1.63476	8.09899e-11
1.74613	8.14142e-11
1.85752	8.13722e-11
1.96889	8.14184e-11
2.08026	8.10613e-11
2.19165	8.18764e-11
2.30301	8.09983e-11
2.41439	8.15445e-11
2.52577	8.13974e-11
2.63716	8.15697e-11
2.74854	8.1431e-11
2.85991	8.14941e-11
2.97127	8.14226e-11
3.08265	8.13092e-11
3.19401	8.17336e-11
3.30538	8.13008e-11
3.41675	8.16369e-11
3.52815	8.14436e-11
3.63954	8.15319e-11
3.75092	8.15487e-11
3.8623	8.12378e-11
3.97366	8.19478e-11
4.08502	8.16495e-11
4.19641	8.14394e-11
4.30779	8.1931e-11
4.41918	8.19058e-11
4.53055	8.20487e-11
4.64192	8.13344e-11
4.75329	8.19815e-11
4.86465	8.19437e-11
4.97603	8.19016e-11
5.08739	1.08221e-10
5.19874	1.23822e-10
5.31011	1.36146e-10
5.42147	1.46486e-10
5.53286	1.57029e-10
5.64424	1.66541e-10
5.75561	1.75793e-10
5.867	1.84579e-10
5.97838	1.92546e-10
6.08974	1.78373e-10
6.20112	1.71571e-10
6.3125	1.68125e-10
6.4239	1.65096e-10
6.53531	1.62457e-10
6.64668	1.60856e-10
6.75807	1.58886e-10
6.86944	1.57083e-10
6.98082	1.55478e-10
7.0922	1.54419e-10
7.20359	1.53012e-10
7.31498	1.52234e-10
7.42638	1.50953e-10
7.53777	1.50222e-10
7.64915	1.49499e-10
7.76055	1.48608e-10
7.87191	1.47835e-10
7.98329	1.47079e-10
8.09467	1.46142e-10
8.20604	1.45789e-10
8.31742	1.44898e-10
8.42883	1.44554e-10
8.54022	1.43365e-10
8.65162	1.4339e-10
8.76301	1.42839e-10
8.87438	1.42049e-10
8.98575	1.41478e-10
9.09712	1.41058e-10
9.2085	1.40957e-10
9.31989	1.39629e-10
9.43127	1.39839e-10
9.54265	1.39453e-10
9.65405	1.38911e-10
9.76541	1.38491e-10
9.87678	1.381e-10
9.98816	1.38322e-10
10.0995	1.37011e-10
10.2109	1.37096e-10
10.3223	1.36911e-10
10.4337	1.36255e-10
10.545	1.35621e-10
10.6564	1.35629e-10
10.7678	1.35675e-10
10.8791	1.34927e-10
10.9905	1.34612e-10
11.1019	1.34549e-10
11.2133	1.33919e-10
11.3246	1.34083e-10
11.436	1.33251e-10
11.5474	1.336e-10
11.6588	1.32587e-10
11.7701	1.32717e-10
11.8815	1.32293e-10
11.9929	1.31974e-10
12.1043	1.31793e-10
12.2156	1.31566e-10
12.327	1.31562e-10
12.4384	1.30961e-10
12.5498	1.31112e-10
12.6611	1.30394e-10
12.7725	1.30377e-10
12.8839	1.30175e-10
12.9953	1.29738e-10
13.1066	1.30137e-10
13.218	1.29373e-10
13.3294	1.2949e-10
13.4407	1.29041e-10
13.5521	1.28793e-10
13.6635	1.28583e-10
13.7749	1.28331e-10
13.8862	1.28864e-10
13.9976	1.27873e-10
14.109	1.28226e-10
14.2203	1.27793e-10
14.3317	1.27545e-10
14.4431	1.27545e-10
14.5545	1.27032e-10
14.6658	1.27041e-10
14.7772	1.26394e-10
14.8886	1.26873e-10
15	1.26621e-10
15.1113	1.26713e-10
15.2227	1.25881e-10
15.3341	1.26251e-10
15.4454	1.26263e-10
15.5568	1.25226e-10
15.6682	1.25158e-10
15.7796	1.25398e-10
15.8909	1.25079e-10
16.0023	1.2481e-10
16.1136	1.25158e-10
16.225	1.25142e-10
16.3364	1.23843e-10
16.4477	1.24705e-10
16.5591	1.24591e-10
16.6705	1.23911e-10
16.7819	1.24066e-10
16.8932	1.23965e-10
17.0046	1.24326e-10
17.116	1.23158e-10
17.2273	1.2378e-10
17.3387	1.23368e-10
17.4501	1.23419e-10
17.5615	1.22999e-10
17.6729	1.23041e-10
17.7842	1.22881e-10
17.8956	1.22297e-10
18.007	1.22805e-10
18.1183	1.2249e-10
18.2297	1.22511e-10
18.3411	1.22532e-10
18.4524	1.21995e-10
18.5638	1.22343e-10
18.6752	1.21537e-10
18.7866	1.22074e-10
18.898	1.21839e-10
19.0093	1.21801e-10
19.1207	1.21873e-10
19.232	1.21251e-10
19.3434	1.21272e-10
19.4548	1.20587e-10
19.5662	1.212e-10
19.6776	1.20612e-10
19.7889	1.20406e-10
19.9003	1.2057e-10
20.0117	1.20516e-10
20.1231	1.21011e-10
20.2344	1.19944e-10
20.3458	1.20184e-10
20.4572	1.202e-10
20.5685	1.20129e-10
20.68	1.20058e-10
20.7913	1.20037e-10
20.9027	1.19776e-10
21.0141	1.18982e-10
21.1255	1.19734e-10
21.2368	1.19158e-10
21.3482	1.19171e-10
21.4596	1.19431e-10
21.5709	1.18847e-10
21.6823	1.19221e-10
21.7937	1.18389e-10
21.9051	1.19058e-10
22.0165	1.18238e-10
22.1278	1.18658e-10
22.2392	1.18373e-10
22.3506	1.18352e-10
22.462	1.18574e-10
22.5733	1.17982e-10
22.6847	1.18507e-10
22.7961	1.17839e-10
22.9075	1.17814e-10
23.0188	1.17616e-10
23.1302	1.17406e-10
23.2416	1.17835e-10
23.3529	1.17087e-10
23.4643	1.17625e-10
23.5757	1.17436e-10
23.687	1.17049e-10
23.7984	1.17217e-10
23.9098	1.16881e-10
24.0212	1.16948e-10
24.1326	1.16322e-10
24.2439	1.17083e-10
24.3553	1.16696e-10
24.4667	1.16595e-10
24.578	1.16679e-10
24.6894	1.16801e-10
24.8008	1.16625e-10
24.9122	1.15986e-10
25.0235	1.16415e-10
25.1349	1.16184e-10
25.2463	1.16011e-10
25.3576	1.16108e-10
25.469	1.16007e-10
25.5804	1.16125e-10
25.6918	1.15078e-10
25.8031	1.15919e-10
25.9145	1.15671e-10
26.0259	1.15389e-10
26.1373	1.15247e-10
26.2487	1.15196e-10
26.36	1.15213e-10
26.4714	1.14919e-10
26.5828	1.15083e-10
26.6942	1.14742e-10
26.8056	1.15221e-10
26.9169	1.14894e-10
27.0283	1.14793e-10
27.1397	1.14654e-10
27.251	1.14461e-10
27.3624	1.14583e-10
27.4738	1.14221e-10
27.5851	1.14717e-10
27.6965	1.1436e-10
27.8079	1.13873e-10
27.9193	1.14184e-10
28.0306	1.13814e-10
28.142	1.14268e-10
28.2534	1.13658e-10
28.3648	1.13713e-10
28.4761	1.13936e-10
28.5875	1.13511e-10
28.6989	1.13587e-10
28.8102	1.13385e-10
28.9216	1.14184e-10
29.033	1.13091e-10
29.1443	1.13158e-10
29.2557	1.13209e-10
29.3671	1.13041e-10
29.4784	1.12957e-10
29.5898	1.12671e-10
29.7012	1.13339e-10
29.8126	1.12826e-10
29.924	1.12894e-10
30.0354	1.12835e-10
30.1467	1.12646e-10
30.2581	1.1265e-10
30.3695	1.12032e-10
30.4809	1.12898e-10
30.5922	1.12389e-10
30.7036	1.12427e-10
30.815	1.12482e-10
30.9263	1.12129e-10
31.0377	1.1215e-10
31.1491	1.11604e-10
31.2605	1.12247e-10
31.3718	1.1215e-10
31.4832	1.12297e-10
31.5946	1.1199e-10
31.7059	1.1194e-10
31.8173	1.12137e-10
31.9287	1.11591e-10
32.0401	1.11936e-10
32.1514	1.11683e-10
32.2628	1.11587e-10
32.3742	1.11553e-10
32.4855	1.11646e-10
32.5969	1.1128e-10
32.7083	1.11175e-10
32.8196	1.1186e-10
32.931	1.10608e-10
33.0424	1.11146e-10
33.1538	1.11242e-10
33.2651	1.11024e-10
33.3765	1.10889e-10
33.4879	1.10595e-10
33.5993	1.11318e-10
33.7106	1.1065e-10
33.822	1.107e-10
33.9334	1.11053e-10
34.0447	1.10368e-10
34.1561	1.10511e-10
34.2675	1.10419e-10
34.3789	1.10831e-10
34.4903	1.09978e-10
34.6016	1.10347e-10
34.713	1.10322e-10
34.8243	1.1012e-10
34.9357	1.10154e-10
35.047	1.10179e-10
35.1584	1.10545e-10
35.2698	1.09709e-10
35.3812	1.10036e-10
35.4926	1.09982e-10
35.6039	1.09894e-10
35.7153	1.09856e-10
35.8267	1.09461e-10
35.938	1.10272e-10
36.0494	1.09356e-10
36.1608	1.09423e-10
36.2722	1.09654e-10
36.3835	1.09356e-10
36.4949	1.09394e-10
36.6063	1.09049e-10
36.7177	1.09532e-10
36.829	1.09322e-10
36.9404	1.09331e-10
37.0518	1.09116e-10
37.1631	1.09053e-10
37.2745	1.09238e-10
37.3859	1.08885e-10
37.4973	1.09717e-10
37.6086	1.0873e-10
37.72	1.08923e-10
37.8314	1.08957e-10
37.9427	1.08709e-10
38.0541	1.09154e-10
38.1654	1.08478e-10
38.2768	1.09011e-10
38.3882	1.08763e-10
38.4996	1.08406e-10
38.611	1.08662e-10
38.7223	1.08347e-10
38.8337	1.08259e-10
38.9451	1.08108e-10
39.0565	1.08683e-10
39.1678	1.08133e-10
39.2792	1.08179e-10
39.3906	1.08183e-10
39.502	1.08112e-10
39.6133	1.07927e-10
39.7247	1.07595e-10
39.8361	1.08003e-10
39.9474	1.07919e-10
40.0588	1.07809e-10
40.1701	1.07852e-10
40.2815	1.07562e-10
40.3929	1.0773e-10
40.5043	1.07478e-10
40.6156	1.08125e-10
40.727	1.07179e-10
40.8384	1.07448e-10
40.9498	1.07078e-10
41.0611	1.0741e-10
41.1725	1.07368e-10
41.2839	1.0728e-10
41.3953	1.07566e-10
41.5067	1.072e-10
41.618	1.06894e-10
41.7294	1.07204e-10
41.8408	1.07078e-10
41.9521	1.06982e-10
42.0635	1.067e-10
42.1749	1.07482e-10
42.2862	1.06713e-10
42.3976	1.06667e-10
42.509	1.06297e-10
42.6204	1.06662e-10
42.7317	1.06633e-10
42.8431	1.06419e-10
42.9545	1.06927e-10
43.0658	1.06192e-10
43.1772	1.06784e-10
43.2886	1.06272e-10
43.4	1.06297e-10
43.5114	1.06683e-10
43.6227	1.06633e-10
43.7341	1.06578e-10
43.8455	1.06066e-10
43.9568	1.06524e-10
44.0682	1.0612e-10
44.1796	1.06074e-10
44.291	1.06305e-10
44.4023	1.06209e-10
44.5137	1.06591e-10
44.6251	1.05528e-10
44.7365	1.06305e-10
44.8479	1.06116e-10
44.9593	1.05826e-10
45.0706	1.06011e-10
45.182	1.05784e-10
45.2933	1.06238e-10
45.4047	1.05419e-10
45.5161	1.05822e-10
45.6275	1.05402e-10
45.7388	1.05574e-10
45.8502	1.05431e-10
45.9616	1.05469e-10
46.073	1.05633e-10
46.1844	1.05381e-10
46.2957	1.05818e-10
46.4071	1.05259e-10
46.5185	1.05389e-10
46.6298	1.05301e-10
46.7412	1.05452e-10
46.8526	1.05116e-10
46.964	1.04973e-10
47.0753	1.05499e-10
47.1867	1.04751e-10
47.298	1.05108e-10
47.4094	1.05209e-10
47.5208	1.04919e-10
47.6322	1.04793e-10
47.7435	1.04541e-10
47.8549	1.05053e-10
47.9663	1.04209e-10
48.0777	1.04772e-10
48.189	1.0494e-10
48.3004	1.04671e-10
48.4118	1.04545e-10
48.5231	1.04267e-10
48.6345	1.05112e-10
48.7459	1.04024e-10
48.8573	1.04213e-10
48.9686	1.04465e-10
49.08	1.04192e-10
49.1914	1.04171e-10
49.3028	1.04263e-10
49.4141	1.04772e-10
49.5255	1.03637e-10
49.6369	1.04213e-10
49.7483	1.04158e-10
49.8596	1.04284e-10
49.971	1.04196e-10
50.0824	1.03868e-10
50.1937	1.04158e-10
50.3051	1.03868e-10
50.4165	1.04066e-10
50.5279	1.04041e-10
50.6392	1.03839e-10
50.7506	1.04028e-10
50.862	1.03814e-10
50.9734	1.03599e-10
51.0847	1.03318e-10
51.1961	1.04036e-10
51.3075	1.03566e-10
51.4188	1.03083e-10
51.5302	1.03793e-10
51.6416	1.03629e-10
51.7529	1.03511e-10
51.8643	1.03293e-10
51.9757	1.03826e-10
52.087	1.03435e-10
52.1984	1.0336e-10
52.3098	1.03608e-10
52.4211	1.03314e-10
52.5325	1.03099e-10
52.6439	1.03011e-10
52.7553	1.03393e-10
52.8667	1.03036e-10
52.9781	1.03171e-10
53.0894	1.03087e-10
53.2008	1.03238e-10
53.3122	1.03045e-10
53.4235	1.03078e-10
53.5349	1.0307e-10
53.6463	1.02902e-10
53.7577	1.02965e-10
53.8691	1.03167e-10
53.9805	1.02696e-10
54.0918	1.02784e-10
54.2032	1.02902e-10
54.3146	1.02889e-10
54.4259	1.02444e-10
54.5373	1.02977e-10
54.6487	1.02608e-10
54.76	1.02629e-10
54.8714	1.02591e-10
54.9828	1.02679e-10
55.0942	1.02503e-10
55.2055	1.02179e-10
55.3169	1.02935e-10
55.4283	1.02587e-10
55.5397	1.02213e-10
55.651	1.02318e-10
55.7624	1.02511e-10
55.8738	1.02431e-10
55.9851	1.02188e-10
56.0965	1.02776e-10
56.2079	1.02083e-10
56.3193	1.02078e-10
56.4306	1.01847e-10
56.542	1.02414e-10
56.6534	1.01965e-10
56.7647	1.01801e-10
56.8761	1.02209e-10
56.9875	1.0194e-10
57.0989	1.02024e-10
57.2103	1.02036e-10
57.3217	1.01914e-10
57.433	1.01914e-10
57.5444	1.02125e-10
57.6558	1.0207e-10
57.7671	1.01406e-10
57.8785	1.01881e-10
57.9899	1.01893e-10
58.1013	1.01402e-10
58.2126	1.01351e-10
58.324	1.01893e-10
58.4354	1.01881e-10
58.5468	1.01272e-10
58.6581	1.02032e-10
58.7695	1.01759e-10
58.8809	1.01402e-10
58.9922	1.01238e-10
59.1036	1.01473e-10
59.215	1.01713e-10
59.3264	1.00822e-10
59.4377	1.01402e-10
59.5491	1.01381e-10
59.6604	1.01062e-10
59.7718	1.00973e-10
59.8832	1.01116e-10
59.9946	1.01456e-10
60.106	1.00843e-10
60.2173	1.01402e-10
60.3287	1.0099e-10
60.4401	1.01137e-10
60.5514	1.01053e-10
60.6628	1.00872e-10
60.7742	1.01133e-10
60.8856	1.00721e-10
60.9969	1.01036e-10
61.1083	1.00679e-10
61.2197	1.00839e-10
61.3311	1.00998e-10
61.4425	1.0078e-10
61.5538	1.00574e-10
61.6652	1.00675e-10
61.7765	1.01066e-10
61.8879	1.00108e-10
61.9993	1.00788e-10
62.1107	1.00994e-10
62.2221	1.0078e-10
62.3334	1.00007e-10
62.4448	1.00625e-10
62.5562	1.00965e-10
62.6676	9.99649e-11
62.779	1.00351e-10
62.8903	1.0015e-10
63.0017	1.00431e-10
63.1131	1.00204e-10
63.2245	1.00213e-10
63.3358	1.00717e-10
63.4472	1.00179e-10
63.5586	1.00482e-10
63.6699	1.00204e-10
63.7813	1.00267e-10
63.8927	1.00498e-10
64.004	1.00133e-10
64.1154	1.00209e-10
64.2268	1.0004e-10
64.3381	1.00171e-10
64.4495	9.99354e-11
64.5609	1.00171e-10
64.6723	1.00339e-10
64.7836	9.97842e-11
64.895	9.96581e-11
65.0064	9.98262e-11
65.1178	1.00179e-10
65.2291	9.95657e-11
65.3405	9.97548e-11
65.4519	9.98808e-11
65.5633	9.99522e-11
65.6746	9.97548e-11
65.786	9.93136e-11
65.8974	1.00057e-10
66.0088	9.94438e-11
66.1201	9.95699e-11
66.2315	9.95153e-11
66.3429	9.98052e-11
66.4543	9.94396e-11
66.5656	9.92758e-11
66.677	9.98094e-11
66.7884	9.88976e-11
66.8997	9.9717e-11
67.0111	9.92296e-11
67.1225	9.94606e-11
67.2339	9.95657e-11
67.3452	9.96287e-11
67.4566	9.95111e-11
67.5679	9.89775e-11
67.6793	9.95867e-11
67.7907	9.90111e-11
67.9021	9.9385e-11
68.0134	9.93724e-11
68.1248	9.89859e-11
68.2362	9.93976e-11
68.3475	9.88766e-11
68.4589	9.93808e-11
68.5703	9.90069e-11
68.6817	9.87926e-11
68.793	9.89943e-11
68.9044	9.93556e-11
69.0158	9.90657e-11
69.1272	9.88472e-11
69.2385	9.93388e-11
69.3499	9.90783e-11
69.4613	9.89901e-11
69.5726	9.89018e-11
69.684	9.89396e-11
69.7954	9.90321e-11
69.9068	9.85069e-11
70.0181	9.88388e-11
70.1295	9.84228e-11
70.2408	9.88388e-11
70.3522	9.85825e-11
70.4636	9.82926e-11
70.575	9.90363e-11
70.6863	9.84396e-11
70.7977	9.86413e-11
70.9091	9.7885e-11
71.0205	9.85111e-11
71.1318	9.8301e-11
71.2432	9.82169e-11
71.3546	9.84228e-11
71.4659	9.88682e-11
71.5773	9.85153e-11
71.6887	9.79312e-11
71.8	9.86371e-11
71.9114	9.82001e-11
72.0228	9.80279e-11
72.1342	9.77926e-11
72.2455	9.84732e-11
72.3569	9.85657e-11
72.4682	9.76539e-11
72.5796	9.85279e-11
72.691	9.8322e-11
72.8024	9.79186e-11
72.9138	9.80867e-11
73.0251	9.82716e-11
73.1365	9.8322e-11
73.2478	9.77758e-11
73.3592	9.85195e-11
73.4706	9.79144e-11
73.582	9.8343e-11
73.6933	9.80741e-11
73.8047	9.78052e-11
73.9161	9.79858e-11
74.0275	9.7843e-11
74.1388	9.8343e-11
74.2502	9.74774e-11
74.3615	9.77842e-11
74.4729	9.76749e-11
74.5843	9.73976e-11
74.6957	9.78766e-11
74.807	9.77337e-11
74.9184	9.78976e-11
75.0298	9.68178e-11
75.1412	9.76371e-11
75.2526	9.78682e-11
75.3639	9.7469e-11
75.4753	9.7427e-11
75.5866	9.78388e-11
75.698	9.77043e-11
75.8094	9.699e-11
75.9208	9.75152e-11
76.0321	9.73472e-11
76.1435	9.70909e-11
76.2549	9.71455e-11
76.3662	9.74942e-11
76.4776	9.75531e-11
76.589	9.67842e-11
76.7004	9.75993e-11
76.8118	9.73262e-11
76.9231	9.73388e-11
77.0345	9.71791e-11
77.1459	9.72421e-11
77.2572	9.74228e-11
77.3686	9.69942e-11
77.48	9.73976e-11
77.5913	9.70741e-11
77.7027	9.74228e-11
77.8141	9.71245e-11
77.9254	9.69312e-11
78.0368	9.69606e-11
78.1482	9.70363e-11
78.2596	9.72043e-11
78.3709	9.66875e-11
78.4823	9.69396e-11
78.5937	9.73304e-11
78.705	9.67589e-11
78.8164	9.68262e-11
78.9278	9.67043e-11
79.0392	9.71749e-11
79.1506	9.64564e-11
79.2619	9.67842e-11
79.3733	9.67505e-11
79.4847	9.66791e-11
79.5961	9.66287e-11
79.7074	9.67463e-11
79.8188	9.69522e-11
79.9302	9.63388e-11
80.0416	9.66413e-11
80.1529	9.66707e-11
80.2643	9.65531e-11
80.3757	9.65236e-11
80.4871	9.66413e-11
80.5984	9.6927e-11
80.7098	9.63934e-11
80.8212	9.65026e-11
80.9326	9.6448e-11
81.044	9.61371e-11
81.1553	9.64942e-11
81.2667	9.62295e-11
81.3781	9.65278e-11
81.4895	9.60993e-11
81.6008	9.68472e-11
81.7122	9.61707e-11
81.8236	9.60657e-11
81.9349	9.62169e-11
82.0463	9.61917e-11
82.1577	9.61707e-11
82.269	9.599e-11
82.3804	9.66791e-11
82.4918	9.6032e-11
82.6032	9.63136e-11
82.7145	9.6364e-11
82.8259	9.6469e-11
82.9373	9.59102e-11
83.0487	9.58514e-11
83.16	9.63934e-11
83.2714	9.56875e-11
83.3828	9.59018e-11
83.4941	9.6053e-11
83.6055	9.59564e-11
83.7169	9.61581e-11
83.8282	9.57547e-11
83.9396	9.59942e-11
84.051	9.54018e-11
84.1624	9.60657e-11
84.2737	9.55615e-11
84.3851	9.58388e-11
84.4965	9.58724e-11
84.6079	9.60825e-11
84.7192	9.60488e-11
84.8306	9.55362e-11
84.942	9.56539e-11
85.0533	9.55488e-11
85.1647	9.549e-11
85.2761	9.55488e-11
85.3875	9.53892e-11
85.4989	9.58934e-11
85.6102	9.54186e-11
85.7216	9.60993e-11
85.833	9.59186e-11
85.9443	9.53093e-11
86.0557	9.5532e-11
86.1671	9.52295e-11
86.2785	9.54144e-11
86.3898	9.50152e-11
86.5012	9.61959e-11
86.6126	9.55741e-11
86.7239	9.56161e-11
86.8353	9.57463e-11
86.9467	9.54102e-11
87.0581	9.53934e-11
87.1695	9.48345e-11
87.2808	9.56371e-11
87.3922	9.55446e-11
87.5036	9.53093e-11
87.615	9.54144e-11
87.7263	9.50867e-11
87.8377	9.53346e-11
87.9491	9.51413e-11
88.0604	9.56749e-11
88.1718	9.4906e-11
88.2832	9.51875e-11
88.3946	9.51749e-11
88.5059	9.50152e-11
88.6173	9.51455e-11
88.7287	9.50152e-11
88.84	9.52883e-11
88.9514	9.4511e-11
89.0627	9.52043e-11
89.1741	9.49816e-11
89.2855	9.49438e-11
89.3969	9.50572e-11
89.5082	9.51329e-11
89.6196	9.5448e-11
89.731	9.45867e-11
89.8423	9.47883e-11
89.9537	9.4948e-11
90.0651	9.48009e-11
90.1764	9.48177e-11
90.2878	9.48429e-11
90.3992	9.50152e-11
90.5105	9.42967e-11
90.6219	9.49396e-11
90.7333	9.46917e-11
90.8447	9.45278e-11
90.956	9.48724e-11
91.0674	9.47043e-11
91.1788	9.48177e-11
91.2901	9.41917e-11
91.4015	9.5053e-11
91.5129	9.49102e-11
91.6243	9.47547e-11
91.7356	9.47925e-11
91.847	9.4553e-11
91.9584	9.45194e-11
92.0698	9.44438e-11
92.1811	9.47547e-11
92.2925	9.45824e-11
92.4039	9.42967e-11
92.5153	9.47463e-11
92.6267	9.43892e-11
92.738	9.42841e-11
92.8494	9.39102e-11
92.9608	9.49396e-11
93.0721	9.38766e-11
93.1835	9.42043e-11
93.2949	9.48303e-11
93.4062	9.41833e-11
93.5176	9.40488e-11
93.629	9.42799e-11
93.7404	9.46791e-11
93.8517	9.39438e-11
93.9631	9.39312e-11
94.0745	9.43892e-11
94.1858	9.42673e-11
94.2972	9.40824e-11
94.4086	9.39396e-11
94.5199	9.46623e-11
94.6313	9.34774e-11
94.7427	9.4364e-11
94.8541	9.42295e-11
94.9655	9.40068e-11
95.0768	9.41749e-11
95.1882	9.38303e-11
95.2995	9.43051e-11
95.4109	9.36623e-11
95.5223	9.38051e-11
95.6337	9.36581e-11
95.745	9.38471e-11
95.8564	9.41203e-11
95.9678	9.3969e-11
96.0791	9.40656e-11
96.1905	9.34942e-11
96.3019	9.39816e-11
96.4133	9.38177e-11
96.5246	9.3574e-11
96.636	9.37589e-11
96.7474	9.41119e-11
96.8587	9.36875e-11
96.9701	9.32925e-11
97.0815	9.42631e-11
97.1929	9.38345e-11
97.3042	9.35278e-11
97.4156	9.37883e-11
97.5269	9.39312e-11
97.6383	9.38387e-11
97.7497	9.32169e-11
97.8611	9.399e-11
97.9724	9.39102e-11
98.0838	9.32841e-11
98.1952	9.35152e-11
98.3066	9.3574e-11
98.4179	9.36245e-11
98.5293	9.31917e-11
98.6407	9.37883e-11
98.7521	9.34606e-11
98.8635	9.36665e-11
98.9748	9.34648e-11
99.0862	9.36875e-11
99.1976	9.35782e-11
99.3089	9.33219e-11
99.4203	9.37799e-11
99.5317	9.34438e-11
99.6431	9.36203e-11
99.7545	9.37211e-11
99.8658	9.31581e-11
99.9772	9.34438e-11
100.089	9.33892e-11
100.2	9.3553e-11
100.311	9.32421e-11
100.423	9.31707e-11
100.534	9.33471e-11
100.645	9.28765e-11
100.757	9.30236e-11
100.868	9.30782e-11
100.98	9.36161e-11
101.091	9.29816e-11
101.202	9.33681e-11
101.314	9.30866e-11
101.425	9.32211e-11
101.536	9.29186e-11
101.648	9.28471e-11
101.759	9.34102e-11
101.871	9.28303e-11
101.982	9.3053e-11
102.093	9.31328e-11
102.205	9.30992e-11
102.316	9.32043e-11
102.427	9.25656e-11
102.539	9.33892e-11
102.65	9.27043e-11
102.761	9.28849e-11
102.873	9.29774e-11
102.984	9.29228e-11
103.096	9.31202e-11
103.207	9.28093e-11
103.318	9.32715e-11
103.43	9.25698e-11
103.541	9.28429e-11
103.652	9.29564e-11
103.764	9.27757e-11
103.875	9.30824e-11
103.987	9.29018e-11
104.098	9.28513e-11
104.209	9.24564e-11
104.321	9.27421e-11
104.432	9.28765e-11
104.543	9.25026e-11
104.655	9.33261e-11
104.766	9.24816e-11
104.878	9.32673e-11
104.989	9.22715e-11
105.1	9.29942e-11
105.212	9.27967e-11
105.323	9.25152e-11
105.434	9.26202e-11
105.546	9.25572e-11
105.657	9.28849e-11
105.769	9.23387e-11
105.88	9.25908e-11
105.991	9.28597e-11
106.103	9.27295e-11
106.214	9.27883e-11
106.325	9.25236e-11
106.437	9.28345e-11
106.548	9.17967e-11
106.66	9.23555e-11
106.771	9.27547e-11
106.882	9.2532e-11
106.994	9.23891e-11
107.105	9.22127e-11
107.216	9.29816e-11
107.328	9.18639e-11
107.439	9.22589e-11
107.55	9.22883e-11
107.662	9.22043e-11
107.773	9.22841e-11
107.885	9.23261e-11
107.996	9.27799e-11
108.107	9.20362e-11
108.219	9.20152e-11
108.33	9.23051e-11
108.441	9.22547e-11
108.553	9.18891e-11
108.664	9.22127e-11
108.776	9.23303e-11
108.887	9.22253e-11
108.998	9.22463e-11
109.11	9.21665e-11
109.221	9.19185e-11
109.332	9.21749e-11
109.444	9.18891e-11
109.555	9.2469e-11
109.667	9.18681e-11
109.778	9.19816e-11
109.889	9.16244e-11
110.001	9.19774e-11
110.112	9.17841e-11
110.223	9.18681e-11
110.335	9.22505e-11
110.446	9.16959e-11
110.558	9.20782e-11
110.669	9.21202e-11
110.78	9.18387e-11
110.892	9.17631e-11
111.003	9.19648e-11
111.114	9.2427e-11
111.226	9.19354e-11
111.337	9.20068e-11
111.449	9.22379e-11
111.56	9.18261e-11
111.671	9.18051e-11
111.783	9.16076e-11
111.894	9.23093e-11
112.005	9.17169e-11
112.117	9.18681e-11
112.228	9.17967e-11
112.339	9.19185e-11
112.451	9.15194e-11
112.562	9.17631e-11
112.674	9.21833e-11
112.785	9.18303e-11
112.896	9.16622e-11
113.008	9.14017e-11
113.119	9.17169e-11
113.23	9.17883e-11
113.342	9.10782e-11
113.453	9.18933e-11
113.565	9.15068e-11
113.676	9.15908e-11
113.787	9.17547e-11
113.899	9.15782e-11
114.01	9.14311e-11
114.121	9.11538e-11
114.233	9.20152e-11
114.344	9.16286e-11
114.456	9.15404e-11
114.567	9.13807e-11
114.678	9.16286e-11
114.79	9.1658e-11
114.901	9.10194e-11
115.012	9.14522e-11
115.124	9.12631e-11
115.235	9.12169e-11
115.347	9.12841e-11
115.458	9.13681e-11
115.569	9.17673e-11
115.681	9.08429e-11
115.792	9.16664e-11
115.903	9.16875e-11
116.015	9.14017e-11
116.126	9.12925e-11
116.237	9.13597e-11
116.349	9.15698e-11
116.46	9.09059e-11
116.572	9.12631e-11
116.683	9.11832e-11
116.794	9.11538e-11
116.906	9.12631e-11
117.017	9.08765e-11
117.128	9.1532e-11
117.24	9.06664e-11
117.351	9.11202e-11
117.463	9.11412e-11
117.574	9.14101e-11
117.685	9.10782e-11
117.797	9.08387e-11
117.908	9.16538e-11
118.019	9.1032e-11
118.131	9.12253e-11
118.242	9.0969e-11
118.354	9.11034e-11
118.465	9.14606e-11
118.576	9.07799e-11
118.688	9.14564e-11
118.799	9.08471e-11
118.91	9.09227e-11
119.022	9.12085e-11
119.133	9.12211e-11
119.245	9.11244e-11
119.356	9.09395e-11
119.467	9.11875e-11
119.579	9.08933e-11
119.69	9.11118e-11
119.801	9.10992e-11
119.913	9.08765e-11
120.024	9.10656e-11
120.136	9.04942e-11
120.247	9.10572e-11
120.358	9.07211e-11
120.47	9.06622e-11
120.581	9.10152e-11
120.692	9.12421e-11
120.804	9.10026e-11
120.915	9.03933e-11
121.027	9.1469e-11
121.138	9.10908e-11
121.249	9.06244e-11
121.361	9.07169e-11
121.472	9.06748e-11
121.583	9.10572e-11
121.695	9.03429e-11
121.806	9.09017e-11
121.918	9.08261e-11
122.029	9.0553e-11
122.14	9.07967e-11
122.252	9.04563e-11
122.363	9.12841e-11
122.474	9.03471e-11
122.586	9.06412e-11
122.697	9.08093e-11
122.809	9.06622e-11
122.92	9.02253e-11
123.031	9.0574e-11
123.143	9.13597e-11
123.254	9.04563e-11
123.365	9.01706e-11
123.477	9.07211e-11
123.588	9.0616e-11
123.699	9.06832e-11
123.811	9.0011e-11
123.922	9.07463e-11
124.034	9.07211e-11
124.145	9.04269e-11
124.256	9.06034e-11
124.368	9.08345e-11
124.479	9.10782e-11
124.59	9.02799e-11
124.702	9.05236e-11
124.813	9.03891e-11
124.925	9.0532e-11
125.036	9.02e-11
125.147	9.04185e-11
125.259	9.07042e-11
125.37	9.0137e-11
125.481	9.04648e-11
125.593	9.06328e-11
125.704	9.05572e-11
125.816	9.04479e-11
125.927	9.00446e-11
126.038	9.05824e-11
126.15	9.01706e-11
126.261	9.04563e-11
126.372	9.02589e-11
126.484	9.05026e-11
126.595	9.05152e-11
126.707	9.00992e-11
126.818	9.06748e-11
126.929	9.00404e-11
127.041	9.04185e-11
127.152	9.03051e-11
127.263	8.98807e-11
127.375	9.05698e-11
127.486	9.00446e-11
127.598	9.0595e-11
127.709	9.01538e-11
127.82	9.03471e-11
127.932	9.03093e-11
128.043	9.00614e-11
128.155	9.02e-11
128.266	8.97673e-11
128.377	9.05782e-11
128.489	8.97463e-11
128.6	9.01118e-11
128.711	9.04395e-11
128.823	9.02e-11
128.934	9.02799e-11
129.045	8.99353e-11
129.157	9.02295e-11
129.268	9.01286e-11
129.38	8.99479e-11
129.491	9.02337e-11
129.602	9.02379e-11
129.714	9.00992e-11
129.825	8.97925e-11
129.937	9.01412e-11
130.048	9.02e-11
130.159	8.97084e-11
130.271	8.99731e-11
130.382	9.00404e-11
130.493	9.01412e-11
130.605	8.94017e-11
130.716	8.99395e-11
130.828	9.01748e-11
130.939	8.97967e-11
131.05	8.98093e-11
131.162	8.96832e-11
131.273	9.02e-11
131.384	8.93219e-11
131.496	8.98387e-11
131.607	8.99101e-11
131.718	8.97126e-11
131.83	8.98555e-11
131.941	8.97252e-11
132.053	9.01706e-11
132.164	8.97463e-11
132.275	8.97883e-11
132.387	8.96958e-11
132.498	8.96832e-11
132.609	8.96748e-11
132.721	8.95446e-11
132.832	9.04774e-11
132.944	8.95278e-11
133.055	8.97e-11
133.166	8.99774e-11
133.278	8.95236e-11
133.389	8.94353e-11
133.5	8.949e-11
133.612	9.00194e-11
133.723	8.98177e-11
133.834	8.9658e-11
133.946	8.97673e-11
134.057	8.95656e-11
134.169	8.98723e-11
134.28	8.92967e-11
134.391	8.98723e-11
134.503	8.95152e-11
134.614	8.94731e-11
134.725	8.97799e-11
134.837	8.98723e-11
134.948	8.9721e-11
135.06	8.9616e-11
135.171	8.98471e-11
135.282	8.95656e-11
135.394	8.95656e-11
135.505	8.94773e-11
135.616	8.95068e-11
135.728	8.95614e-11
135.839	8.96916e-11
135.95	8.96706e-11
136.062	8.93639e-11
136.173	8.93639e-11
136.285	8.95614e-11
136.396	8.94773e-11
136.507	8.96118e-11
136.619	8.92589e-11
136.73	8.95782e-11
136.841	8.93891e-11
136.953	8.93429e-11
137.064	8.93597e-11
137.176	8.95026e-11
137.287	8.96748e-11
137.398	8.88681e-11
137.51	8.94017e-11
137.621	8.90866e-11
137.732	8.93261e-11
137.844	8.93051e-11
137.955	8.94311e-11
138.066	8.96244e-11
138.178	8.87715e-11
138.289	8.91706e-11
138.401	8.92841e-11
138.512	8.9011e-11
138.623	8.93975e-11
138.735	8.92126e-11
138.846	8.98513e-11
138.957	8.89815e-11
139.069	8.92631e-11
139.18	8.94185e-11
139.292	8.90782e-11
139.403	8.92757e-11
139.514	8.92715e-11
139.626	8.98597e-11
139.737	8.89984e-11
139.849	8.90194e-11
139.96	8.92294e-11
140.071	8.90488e-11
140.183	8.90866e-11
140.294	8.9011e-11
140.405	8.94858e-11
140.517	8.89815e-11
140.628	8.92547e-11
140.74	8.93135e-11
140.851	8.90488e-11
140.962	8.91118e-11
141.074	8.89353e-11
141.185	8.94605e-11
141.296	8.87673e-11
141.408	8.92336e-11
141.519	8.89647e-11
141.631	8.9053e-11
141.742	8.89689e-11
141.853	8.89059e-11
141.965	8.93723e-11
142.076	8.91034e-11
142.187	8.89353e-11
142.299	8.89479e-11
142.41	8.91916e-11
142.522	8.91412e-11
142.633	8.88723e-11
142.744	8.90866e-11
142.856	8.86748e-11
142.967	8.89353e-11
143.078	8.91034e-11
143.19	8.87967e-11
143.301	8.88807e-11
143.413	8.8742e-11
143.524	8.92757e-11
143.635	8.84605e-11
143.747	8.89605e-11
143.858	8.89941e-11
143.969	8.88051e-11
144.081	8.86076e-11
144.192	8.8595e-11
144.303	8.93513e-11
144.415	8.8574e-11
144.526	8.88303e-11
144.638	8.90488e-11
144.749	8.89143e-11
144.86	8.87673e-11
144.972	8.85866e-11
145.083	8.94815e-11
145.194	8.8679e-11
145.306	8.89689e-11
145.417	8.88345e-11
145.529	8.8721e-11
145.64	8.87757e-11
145.751	8.83681e-11
145.863	8.93093e-11
145.974	8.85992e-11
146.085	8.86496e-11
146.197	8.86412e-11
146.308	8.84143e-11
146.419	8.86538e-11
146.531	8.85698e-11
146.642	8.94143e-11
146.754	8.85236e-11
146.865	8.89185e-11
146.976	8.87168e-11
147.088	8.88051e-11
147.199	8.83765e-11
147.31	8.82546e-11
147.422	8.91958e-11
147.533	8.84353e-11
147.645	8.86202e-11
147.756	8.87042e-11
147.867	8.84647e-11
147.979	8.83429e-11
148.09	8.85236e-11
148.201	8.87925e-11
148.313	8.79353e-11
148.424	8.84605e-11
148.536	8.83513e-11
148.647	8.82504e-11
148.758	8.8263e-11
148.87	8.85068e-11
148.981	8.85824e-11
149.092	8.83387e-11
149.204	8.85488e-11
149.315	8.83891e-11
149.427	8.83009e-11
149.538	8.85152e-11
149.649	8.84605e-11
149.761	8.86538e-11
149.872	8.80235e-11
149.983	8.87462e-11
150.095	8.85025e-11
150.206	8.84731e-11
150.317	8.87e-11
150.429	8.80656e-11
150.54	8.86454e-11
150.652	8.82126e-11
150.763	8.8553e-11
150.874	8.82084e-11
150.986	8.83891e-11
151.097	8.83765e-11
151.208	8.83051e-11
151.32	8.8553e-11
151.431	8.83513e-11
151.543	8.8658e-11
151.654	8.80151e-11
151.765	8.84689e-11
151.877	8.81958e-11
151.988	8.82588e-11
152.099	8.8242e-11
152.211	8.78723e-11
152.322	8.88429e-11
152.434	8.77378e-11
152.545	8.83219e-11
152.656	8.83933e-11
152.768	8.83933e-11
152.879	8.80908e-11
152.99	8.82925e-11
153.102	8.8532e-11
153.213	8.77e-11
153.324	8.83765e-11
153.436	8.84773e-11
153.547	8.80656e-11
153.659	8.82757e-11
153.77	8.8242e-11
153.881	8.85068e-11
153.993	8.80824e-11
154.104	8.82714e-11
154.215	8.79773e-11
154.327	8.80572e-11
154.438	8.80656e-11
154.55	8.79857e-11
154.661	8.81286e-11
154.772	8.77168e-11
154.884	8.82336e-11
154.995	8.79395e-11
155.106	8.80151e-11
155.218	8.81958e-11
155.329	8.8053e-11
155.441	8.78975e-11
155.552	8.79059e-11
155.663	8.86034e-11
155.775	8.78681e-11
155.886	8.79395e-11
155.997	8.79311e-11
156.109	8.78387e-11
156.22	8.78471e-11
156.332	8.77672e-11
156.443	8.83135e-11
156.554	8.77672e-11
156.666	8.78555e-11
156.777	8.82757e-11
156.888	8.79437e-11
157	8.79059e-11
157.111	8.77504e-11
157.223	8.85908e-11
157.334	8.7721e-11
157.445	8.81538e-11
157.557	8.79773e-11
157.668	8.79269e-11
157.779	8.79773e-11
157.891	8.82084e-11
158.002	8.81034e-11
158.114	8.73051e-11
158.225	8.77714e-11
158.336	8.7721e-11
158.448	8.7616e-11
158.559	8.80824e-11
158.67	8.79731e-11
158.782	8.77672e-11
158.893	8.74059e-11
159.005	8.82378e-11
159.116	8.7637e-11
159.227	8.75866e-11
159.339	8.78051e-11
159.45	8.78219e-11
159.561	8.78303e-11
159.673	8.73429e-11
159.784	8.79269e-11
159.896	8.79269e-11
160.007	8.75319e-11
160.118	8.74521e-11
160.23	8.79185e-11
160.341	8.78975e-11
160.452	8.73387e-11
160.564	8.79731e-11
160.675	8.76496e-11
160.787	8.77336e-11
160.898	8.77925e-11
161.009	8.76412e-11
161.121	8.77546e-11
161.232	8.75572e-11
161.343	8.81244e-11
161.455	8.74353e-11
161.566	8.77588e-11
161.677	8.79185e-11
161.789	8.74647e-11
161.9	8.75656e-11
162.012	8.75403e-11
162.123	8.77378e-11
162.234	8.72336e-11
162.346	8.80992e-11
162.457	8.75193e-11
162.568	8.77799e-11
162.68	8.75109e-11
162.791	8.73471e-11
162.902	8.77714e-11
163.014	8.70866e-11
163.125	8.79017e-11
163.237	8.78051e-11
163.348	8.73765e-11
163.459	8.74185e-11
163.571	8.74227e-11
163.682	8.74059e-11
163.793	8.66832e-11
163.905	8.79563e-11
164.016	8.75361e-11
164.128	8.75908e-11
164.239	8.73807e-11
164.35	8.76244e-11
164.462	8.7658e-11
164.573	8.73093e-11
164.684	8.79395e-11
164.796	8.76286e-11
164.907	8.72462e-11
165.019	8.73345e-11
165.13	8.75908e-11
165.241	8.74857e-11
165.353	8.74269e-11
165.464	8.77504e-11
165.575	8.70025e-11
165.687	8.78345e-11
165.798	8.73891e-11
165.909	8.71454e-11
166.021	8.75866e-11
166.132	8.76496e-11
166.244	8.75067e-11
166.355	8.6721e-11
166.466	8.72336e-11
166.578	8.73387e-11
166.689	8.72924e-11
166.8	8.68933e-11
166.912	8.70614e-11
167.023	8.75025e-11
167.135	8.67084e-11
167.246	8.76958e-11
167.357	8.73303e-11
167.469	8.7095e-11
167.58	8.71958e-11
167.691	8.72798e-11
167.803	8.75109e-11
167.914	8.68219e-11
168.026	8.79227e-11
168.137	8.71328e-11
168.248	8.75992e-11
168.36	8.73471e-11
168.471	8.71916e-11
168.582	8.73513e-11
168.694	8.69059e-11
168.805	8.77925e-11
168.916	8.67378e-11
169.028	8.7158e-11
169.139	8.71958e-11
169.251	8.73723e-11
169.362	8.72336e-11
169.473	8.71916e-11
169.585	8.74983e-11
169.696	8.69563e-11
169.807	8.68849e-11
169.919	8.76328e-11
170.03	8.69899e-11
170.142	8.71286e-11
170.253	8.72e-11
170.364	8.7179e-11
170.476	8.63176e-11
170.587	8.7074e-11
170.698	8.73639e-11
170.81	8.70403e-11
170.921	8.71118e-11
171.033	8.7221e-11
171.144	8.76286e-11
171.255	8.68135e-11
171.367	8.72294e-11
171.478	8.70277e-11
171.589	8.7137e-11
171.701	8.73177e-11
171.812	8.69227e-11
171.924	8.74269e-11
172.035	8.68933e-11
172.146	8.75277e-11
172.258	8.7221e-11
172.369	8.69773e-11
172.481	8.71874e-11
172.592	8.68597e-11
172.703	8.7095e-11
172.815	8.66622e-11
172.926	8.7679e-11
173.037	8.68177e-11
173.149	8.70572e-11
173.26	8.71328e-11
173.372	8.70025e-11
173.483	8.69353e-11
173.594	8.68471e-11
173.706	8.76496e-11
173.817	8.69311e-11
173.928	8.68429e-11
174.04	8.72084e-11
174.151	8.71118e-11
174.263	8.69269e-11
174.374	8.68513e-11
174.485	8.71958e-11
174.597	8.64311e-11
174.708	8.67714e-11
174.819	8.68261e-11
174.931	8.70235e-11
175.042	8.70866e-11
175.154	8.68933e-11
175.265	8.71916e-11
175.376	8.66328e-11
175.488	8.70235e-11
175.599	8.67e-11
175.71	8.6595e-11
175.822	8.68429e-11
175.933	8.69773e-11
176.045	8.71874e-11
176.156	8.66076e-11
176.267	8.75151e-11
176.379	8.68639e-11
176.49	8.65361e-11
176.601	8.71748e-11
176.713	8.72252e-11
176.824	8.70824e-11
176.936	8.65067e-11
177.047	8.72924e-11
177.158	8.7074e-11
177.27	8.6616e-11
177.381	8.6784e-11
177.492	8.6805e-11
177.604	8.69269e-11
177.715	8.62588e-11
177.826	8.72084e-11
177.938	8.67756e-11
178.049	8.65529e-11
178.161	8.64773e-11
178.272	8.65529e-11
178.383	8.67588e-11
178.495	8.65782e-11
178.606	8.71874e-11
178.717	8.63807e-11
178.829	8.71202e-11
178.94	8.68555e-11
179.052	8.67714e-11
179.163	8.66874e-11
179.274	8.68513e-11
179.386	8.70025e-11
179.497	8.63681e-11
179.608	8.71622e-11
179.72	8.6658e-11
179.831	8.63891e-11
179.943	8.68135e-11
180.054	8.69143e-11
180.165	8.67798e-11
180.277	8.62252e-11
180.388	8.70656e-11
180.499	8.69185e-11
180.611	8.64815e-11
180.722	8.66748e-11
180.833	8.65025e-11
180.945	8.69689e-11
181.056	8.63513e-11
181.168	8.70403e-11
181.279	8.64983e-11
181.39	8.67042e-11
181.502	8.69689e-11
181.613	8.6784e-11
181.724	8.67966e-11
181.836	8.63681e-11
181.947	8.69857e-11
182.059	8.62378e-11
182.17	8.6637e-11
182.281	8.62882e-11
182.393	8.63092e-11
182.504	8.66538e-11
182.615	8.64563e-11
182.727	8.68681e-11
182.838	8.6242e-11
182.95	8.65739e-11
183.061	8.66034e-11
183.172	8.62882e-11
183.284	8.65782e-11
183.395	8.65025e-11
183.506	8.70193e-11
183.618	8.58681e-11
183.729	8.65277e-11
183.841	8.67294e-11
183.952	8.62e-11
184.063	8.64605e-11
184.175	8.68471e-11
184.286	8.70908e-11
184.397	8.58008e-11
184.509	8.64521e-11
184.62	8.64269e-11
184.732	8.65739e-11
184.843	8.63261e-11
184.954	8.64899e-11
185.066	8.65824e-11
185.177	8.63176e-11
185.288	8.6679e-11
185.4	8.66622e-11
185.511	8.63597e-11
185.622	8.6742e-11
185.734	8.63387e-11
185.845	8.63975e-11
185.957	8.61118e-11
186.068	8.69941e-11
186.179	8.64185e-11
186.291	8.66874e-11
186.402	8.65151e-11
186.513	8.65403e-11
186.625	8.62966e-11
186.736	8.61328e-11
186.848	8.68639e-11
186.959	8.62126e-11
187.07	8.6242e-11
187.182	8.69563e-11
187.293	8.64479e-11
187.404	8.63975e-11
187.516	8.64269e-11
187.627	8.67126e-11
187.739	8.58807e-11
187.85	8.60992e-11
187.961	8.62756e-11
188.073	8.67798e-11
188.184	8.65908e-11
188.295	8.63218e-11
188.407	8.68513e-11
188.518	8.59605e-11
188.63	8.63765e-11
188.741	8.60193e-11
188.852	8.62336e-11
188.964	8.65151e-11
189.075	8.61244e-11
189.186	8.65277e-11
189.298	8.60908e-11
189.409	8.69101e-11
189.52	8.62336e-11
189.632	8.61832e-11
189.743	8.65235e-11
189.855	8.60067e-11
189.966	8.62084e-11
190.077	8.63134e-11
190.189	8.69269e-11
190.3	8.63176e-11
190.411	8.6284e-11
190.523	8.68135e-11
190.634	8.66076e-11
190.746	8.63891e-11
190.857	8.61244e-11
190.968	8.65739e-11
191.08	8.59143e-11
191.191	8.61244e-11
191.302	8.62546e-11
191.414	8.6116e-11
191.525	8.62714e-11
191.637	8.61118e-11
191.748	8.64143e-11
191.859	8.5784e-11
191.971	8.63302e-11
192.082	8.63134e-11
192.193	8.60109e-11
192.305	8.67714e-11
192.416	8.62588e-11
192.528	8.64017e-11
192.639	8.58723e-11
192.75	8.61916e-11
192.862	8.62042e-11
192.973	8.60193e-11
193.084	8.62294e-11
193.196	8.61958e-11
193.307	8.62504e-11
193.419	8.59101e-11
193.53	8.65487e-11
193.641	8.63302e-11
193.753	8.58891e-11
193.864	8.61664e-11
193.975	8.62504e-11
194.087	8.62126e-11
194.198	8.56118e-11
194.31	8.66538e-11
194.421	8.60908e-11
194.532	8.6242e-11
194.644	8.59857e-11
194.755	8.6221e-11
194.866	8.63302e-11
194.978	8.56118e-11
195.089	8.64185e-11
195.2	8.57588e-11
195.312	8.64101e-11
195.423	8.58386e-11
195.535	8.57252e-11
195.646	8.63639e-11
195.757	8.56874e-11
195.869	8.66202e-11
195.98	8.56496e-11
196.091	8.6137e-11
196.203	8.59773e-11
196.314	8.58681e-11
196.426	8.61706e-11
196.537	8.63218e-11
196.648	8.59437e-11
196.76	8.55109e-11
196.871	8.60655e-11
196.982	8.59311e-11
197.094	8.57756e-11
197.205	8.59437e-11
197.317	8.61664e-11
197.428	8.63849e-11
197.539	8.53765e-11
197.651	8.60235e-11
197.762	8.59437e-11
197.873	8.58345e-11
197.985	8.60025e-11
198.096	8.59815e-11
198.208	8.64311e-11
198.319	8.55235e-11
198.43	8.62e-11
198.542	8.60403e-11
198.653	8.61916e-11
198.764	8.62042e-11
198.876	8.59143e-11
198.987	8.58386e-11
199.099	8.5637e-11
199.21	8.63681e-11
199.321	8.57924e-11
199.433	8.61748e-11
199.544	8.59815e-11
199.655	8.59689e-11
199.767	8.56622e-11
199.878	8.57e-11
199.99	8.64605e-11
200.101	8.53092e-11
200.212	8.59059e-11
200.324	8.6137e-11
200.435	8.59605e-11
200.546	8.58639e-11
200.658	8.5637e-11
200.769	8.61916e-11
200.881	8.55697e-11
200.992	8.60025e-11
201.103	8.60025e-11
201.215	8.58471e-11
201.326	8.58386e-11
201.437	8.56328e-11
201.549	8.64269e-11
201.66	8.55067e-11
201.772	8.61916e-11
201.883	8.59773e-11
201.994	8.58555e-11
202.106	8.59227e-11
202.217	8.55823e-11
202.328	8.59227e-11
202.44	8.5784e-11
202.551	8.62714e-11
202.662	8.57798e-11
202.774	8.54017e-11
202.885	8.59857e-11
202.997	8.5826e-11
203.108	8.58345e-11
203.219	8.55655e-11
203.331	8.60193e-11
203.442	8.54227e-11
203.553	8.54941e-11
203.665	8.58429e-11
203.776	8.58555e-11
203.888	8.5679e-11
203.999	8.54983e-11
204.11	8.63176e-11
204.222	8.55949e-11
204.333	8.53344e-11
204.444	8.5637e-11
204.556	8.5658e-11
204.667	8.54143e-11
204.779	8.5637e-11
204.89	8.61748e-11
205.001	8.55865e-11
205.113	8.56286e-11
205.224	8.59311e-11
205.335	8.55571e-11
205.447	8.58429e-11
205.558	8.55865e-11
205.669	8.59941e-11
205.781	8.53176e-11
205.892	8.57714e-11
206.004	8.55907e-11
206.115	8.56538e-11
206.226	8.56958e-11
206.338	8.53765e-11
206.449	8.57882e-11
206.56	8.53092e-11
206.672	8.59689e-11
206.783	8.56496e-11
206.895	8.58218e-11
207.006	8.55613e-11
207.117	8.57798e-11
207.229	8.56454e-11
207.34	8.54605e-11
207.451	8.64605e-11
207.563	8.57378e-11
207.674	8.53302e-11
207.786	8.59101e-11
207.897	8.59227e-11
208.008	8.5805e-11
208.12	8.54227e-11
208.231	8.58975e-11
208.342	8.54689e-11
208.454	8.54437e-11
208.565	8.5742e-11
208.677	8.55529e-11
208.788	8.56286e-11
208.899	8.54815e-11
209.011	8.6305e-11
209.122	8.53639e-11
209.233	8.58302e-11
209.345	8.53008e-11
209.456	8.55067e-11
209.568	8.55571e-11
209.679	8.55571e-11
209.79	8.56034e-11
209.902	8.54143e-11
210.013	8.59479e-11
210.124	8.55991e-11
210.236	8.55655e-11
210.347	8.58008e-11
210.458	8.59395e-11
210.57	8.55613e-11
210.681	8.52504e-11
210.793	8.59731e-11
210.904	8.55151e-11
211.015	8.5679e-11
211.127	8.56748e-11
211.238	8.57126e-11
211.349	8.54479e-11
211.461	8.51622e-11
211.572	8.60151e-11
211.684	8.55739e-11
211.795	8.57126e-11
211.906	8.57126e-11
212.018	8.56328e-11
212.129	8.54731e-11
212.24	8.54311e-11
212.352	8.58765e-11
212.463	8.55067e-11
212.575	8.56916e-11
212.686	8.60361e-11
212.797	8.53765e-11
212.909	8.57588e-11
213.02	8.53386e-11
213.131	8.61118e-11
213.243	8.52714e-11
213.354	8.5616e-11
213.466	8.54689e-11
213.577	8.54227e-11
213.688	8.55235e-11
213.8	8.57756e-11
213.911	8.60445e-11
214.022	8.53134e-11
214.134	8.56244e-11
214.245	8.55067e-11
214.356	8.53597e-11
214.468	8.54983e-11
214.579	8.54899e-11
214.691	8.5826e-11
214.802	8.48428e-11
214.913	8.59185e-11
215.025	8.55865e-11
215.136	8.5637e-11
215.247	8.51622e-11
215.359	8.5616e-11
215.47	8.56118e-11
215.582	8.50613e-11
215.693	8.57756e-11
215.804	8.53092e-11
215.916	8.55445e-11
216.027	8.54227e-11
216.138	8.54059e-11
216.25	8.53092e-11
216.361	8.50025e-11
216.472	8.58134e-11
216.584	8.53218e-11
216.695	8.52504e-11
216.807	8.54101e-11
216.918	8.52462e-11
217.029	8.54353e-11
217.141	8.54059e-11
217.252	8.59059e-11
217.363	8.47546e-11
217.475	8.53933e-11
217.586	8.55907e-11
217.698	8.54941e-11
217.809	8.53807e-11
217.92	8.5242e-11
218.032	8.57168e-11
218.143	8.50403e-11
218.254	8.54185e-11
218.366	8.54143e-11
218.477	8.48975e-11
218.589	8.5326e-11
218.7	8.50865e-11
218.811	8.56706e-11
218.923	8.49269e-11
219.034	8.52378e-11
219.145	8.51916e-11
219.257	8.52e-11
219.368	8.5158e-11
219.48	8.50907e-11
219.591	8.57714e-11
219.702	8.50067e-11
219.814	8.5784e-11
219.925	8.5284e-11
220.036	8.53092e-11
220.148	8.52294e-11
220.259	8.53134e-11
220.37	8.52672e-11
220.482	8.50571e-11
220.593	8.53134e-11
220.705	8.50277e-11
220.816	8.50613e-11
220.927	8.53302e-11
221.039	8.51832e-11
221.15	8.52294e-11
221.261	8.49899e-11
221.373	8.57084e-11
221.484	8.54815e-11
221.596	8.50193e-11
221.707	8.53765e-11
221.818	8.54017e-11
221.93	8.50235e-11
222.041	8.51033e-11
222.152	8.57126e-11
222.264	8.54353e-11
222.375	8.5137e-11
222.487	8.5158e-11
222.598	8.54605e-11
222.709	8.53092e-11
222.821	8.48386e-11
222.932	8.54647e-11
[truncated: 1,331 more rows]

## Sheet: Fig2e
									Vsd=0.3V
Time	AI	Time	AI	Time	AI	Time	AI
1.5106	9.58957e-11	0.91983	8.5942e-11	1.51059	9.63494e-11	1.51049	8.97234e-11
1.72159	9.582e-11	1.13081	8.37907e-11	1.72157	9.83368e-11	1.72146	9.66309e-11
1.93257	1.00585e-10	1.34179	8.83033e-11	1.93256	1.01059e-10	1.93245	9.2715e-11
2.14353	9.65259e-11	1.55278	8.4984e-11	2.14354	9.7904e-11	2.14343	9.80763e-11
2.3545	9.94965e-11	1.76378	8.87445e-11	2.35453	1.01938e-10	2.3544	9.4278e-11
2.56546	9.79251e-11	1.97475	8.75218e-11	2.56551	9.83578e-11	2.56538	9.82318e-11
2.77643	9.9299e-11	2.18573	8.81016e-11	2.77649	1.02656e-10	2.77636	9.60931e-11
2.98741	1.00551e-10	2.39671	8.90596e-11	2.98747	1.0066e-10	2.98733	9.70721e-11
3.19838	9.85385e-11	2.60769	8.75554e-11	3.19847	1.0119e-10	3.19833	9.81645e-11
3.40934	1.01736e-10	2.81866	9.12528e-11	3.40944	1.02753e-10	3.40932	9.76982e-11
3.62032	9.75595e-11	3.02966	8.79251e-11	3.62042	1.00429e-10	3.6203	9.95847e-11
3.83131	1.02165e-10	3.24065	9.20554e-11	3.83138	1.04904e-10	3.83125	9.67948e-11
4.0423	9.99544e-11	3.45163	8.82655e-11	4.04235	1.00047e-10	4.04223	1.00614e-10
4.25328	1.01295e-10	3.66261	9.23579e-11	4.25331	1.04429e-10	4.25319	9.66772e-11
4.46426	1.01597e-10	3.87358	8.8631e-11	4.46428	1.00711e-10	4.46418	1.01622e-10
4.67523	1.00564e-10	4.08454	9.23831e-11	4.67524	1.0377e-10	4.67516	9.77066e-11
4.8862	1.029e-10	4.2955	9.13201e-11	4.88622	1.0361e-10	4.88615	1.00047e-10
5.09717	9.94671e-11	4.50648	9.15974e-11	5.0972	1.02933e-10	5.09714	9.982e-11
5.30814	1.0403e-10	4.71746	9.29797e-11	5.30821	1.05728e-10	5.30813	9.90805e-11
5.51913	9.98284e-11	4.92846	9.06646e-11	5.51918	1.01929e-10	5.51909	1.01534e-10
5.73014	1.03186e-10	5.13943	9.4278e-11	5.73017	1.06202e-10	5.73007	9.89166e-11
5.94113	1.01358e-10	5.35043	9.04839e-11	5.94115	1.0237e-10	5.94106	1.02778e-10
6.1521	1.01912e-10	5.5614	9.55343e-11	6.15212	1.06328e-10	6.15202	9.84251e-11
6.36307	1.0316e-10	5.77237	9.09545e-11	6.36311	1.04408e-10	6.36299	1.02917e-10
6.57403	1.01421e-10	5.98334	9.55259e-11	6.57409	1.05127e-10	6.57399	9.92444e-11
6.785	1.04568e-10	6.19433	9.311e-11	6.78508	1.05564e-10	6.78499	1.0269e-10
6.99598	1.0032e-10	6.40529	9.4299e-11	6.99606	1.04337e-10	6.99596	1.01354e-10
7.20696	1.04967e-10	6.61628	9.45007e-11	7.20705	1.07324e-10	7.20695	1.01509e-10
7.41792	1.01379e-10	6.82727	9.41814e-11	7.41804	1.03198e-10	7.41791	1.02555e-10
7.6289	1.0416e-10	7.03826	9.59377e-11	7.62902	1.07866e-10	7.62887	1.00694e-10
7.83989	1.03404e-10	7.24923	9.28411e-11	7.84	1.04232e-10	7.83983	1.04404e-10
8.05088	1.0274e-10	7.46021	9.69419e-11	8.05099	1.06526e-10	8.05081	1.00291e-10
8.26187	1.05278e-10	7.67118	9.34041e-11	8.26197	1.06038e-10	8.26177	1.05215e-10
8.47285	1.02408e-10	7.88216	9.78032e-11	8.47296	1.0627e-10	8.47276	1.00711e-10
8.68382	1.06005e-10	8.09312	9.40217e-11	8.68394	1.07643e-10	8.68373	1.04929e-10
8.89478	1.02686e-10	8.30408	9.60889e-11	8.89492	1.04938e-10	8.89469	1.02291e-10
9.10574	1.06156e-10	8.51504	9.5715e-11	9.10589	1.08799e-10	9.10567	1.03984e-10
9.31673	1.04009e-10	8.72603	9.59503e-11	9.31686	1.04316e-10	9.31666	1.0424e-10
9.52773	1.04744e-10	8.93701	9.70553e-11	9.52782	1.09152e-10	9.52766	1.03265e-10
9.73872	1.05345e-10	9.148	9.49209e-11	9.73878	1.06685e-10	9.73864	1.04942e-10
9.94971	1.03778e-10	9.35898	9.87906e-11	9.94975	1.07627e-10	9.94962	1.0216e-10
10.1607	1.06555e-10	9.56996	9.42318e-11	10.1607	1.0837e-10	10.1606	1.0645e-10
10.3716	1.02963e-10	9.78094	9.91729e-11	10.3718	1.06387e-10	10.3716	1.02265e-10
10.5826	1.07038e-10	9.99192	9.52696e-11	10.5827	1.09143e-10	10.5825	1.07106e-10
10.7936	1.03253e-10	10.2029	9.9404e-11	10.7937	1.05673e-10	10.7935	1.02765e-10
11.0046	1.06555e-10	10.4139	9.68032e-11	11.0047	1.10148e-10	11.0045	1.04845e-10
11.2156	1.05417e-10	10.6248	9.78158e-11	11.2156	1.05782e-10	11.2155	1.04791e-10
11.4266	1.05749e-10	10.8358	9.79251e-11	11.4266	1.09379e-10	11.4265	1.04408e-10
11.6375	1.0724e-10	11.0468	9.79251e-11	11.6376	1.07774e-10	11.6375	1.0695e-10
11.8485	1.0377e-10	11.2578	9.99923e-11	11.8486	1.08694e-10	11.8484	1.03564e-10
12.0595	1.084e-10	11.4688	9.65847e-11	12.0596	1.09883e-10	12.0594	1.069e-10
12.2705	1.04307e-10	11.6798	1.0087e-10	12.2706	1.07047e-10	12.2704	1.03278e-10
12.4814	1.08496e-10	11.8908	9.67486e-11	12.4816	1.10652e-10	12.4813	1.0769e-10
12.6924	1.05564e-10	12.1017	1.00904e-10	12.6925	1.06673e-10	12.6923	1.04883e-10
12.9034	1.06593e-10	12.3127	9.78998e-11	12.9035	1.10975e-10	12.9033	1.06505e-10
13.1144	1.06833e-10	12.5237	9.96267e-11	13.1145	1.07362e-10	13.1143	1.06017e-10
13.3254	1.06173e-10	12.7347	9.91015e-11	13.3255	1.10299e-10	13.3253	1.05719e-10
13.5364	1.08606e-10	12.9457	9.87864e-11	13.5365	1.0966e-10	13.5363	1.07984e-10
13.7473	1.05223e-10	13.1567	1.00656e-10	13.7475	1.08769e-10	13.7472	1.04938e-10
13.9583	1.08345e-10	13.3676	9.79124e-11	13.9584	1.11677e-10	13.9582	1.08984e-10
14.1693	1.04858e-10	13.5786	1.01984e-10	14.1694	1.0769e-10	14.1692	1.03963e-10
14.3803	1.08501e-10	13.7896	9.83074e-11	14.3804	1.12013e-10	14.3802	1.08732e-10
14.5912	1.07001e-10	14.0005	1.01677e-10	14.5914	1.08093e-10	14.5911	1.05379e-10
14.8022	1.07648e-10	14.2115	9.81855e-11	14.8024	1.11337e-10	14.8021	1.07585e-10
15.0132	1.08101e-10	14.4225	1.01165e-10	15.0134	1.09291e-10	15.0131	1.0761e-10
15.2242	1.0582e-10	14.6335	1.00375e-10	15.2243	1.10097e-10	15.2241	1.06085e-10
15.4352	1.51395e-10	14.8445	1.0095e-10	15.4353	1.1098e-10	15.4351	1.08496e-10
15.6461	1.74756e-10	15.0554	1.02291e-10	15.6463	1.09643e-10	15.646	1.49975e-10
15.8571	1.99706e-10	15.2664	9.90805e-11	15.8573	1.12383e-10	15.857	1.85034e-10
16.0681	2.12432e-10	15.4774	1.02828e-10	16.0682	1.08017e-10	16.068	2.00122e-10
16.2791	2.27852e-10	15.6884	9.90721e-11	16.2792	1.12547e-10	16.2789	2.19348e-10
16.4901	2.09512e-10	15.8994	1.03085e-10	16.4902	1.08694e-10	16.4899	2.28714e-10
16.7011	1.92916e-10	16.1104	9.96981e-11	16.7012	1.12454e-10	16.7009	2.02559e-10
16.9121	1.86639e-10	16.3213	1.02375e-10	16.9122	1.75592e-10	16.9119	1.90584e-10
17.123	1.78357e-10	16.5323	1.00732e-10	17.1232	1.97659e-10	17.1229	1.82605e-10
17.334	1.77954e-10	16.7433	1.01677e-10	17.3341	2.1647e-10	17.3339	1.8013e-10
17.545	2.18655e-10	16.9543	1.02707e-10	17.5451	2.27684e-10	17.5449	1.72584e-10
17.756	2.43907e-10	17.1653	1.00501e-10	17.7561	2.16874e-10	17.7559	1.73458e-10
17.967	2.55617e-10	17.3762	1.04236e-10	17.9671	1.98155e-10	17.9669	1.66937e-10
18.178	2.68604e-10	17.5872	9.94376e-11	18.1781	1.9271e-10	18.1778	1.68929e-10
18.389	2.80516e-10	17.7981	1.04391e-10	18.3891	1.84265e-10	18.3888	1.63929e-10
18.5999	2.38567e-10	18.0091	1.0082e-10	18.6001	1.81311e-10	18.5998	1.63408e-10
18.8109	2.29415e-10	18.2202	1.04232e-10	18.8111	1.7813e-10	18.8108	1.62357e-10
19.0219	2.17743e-10	18.4311	1.0253e-10	19.0221	1.74122e-10	19.0218	1.58651e-10
19.2329	2.16252e-10	18.6421	1.0295e-10	19.2331	1.74197e-10	19.2328	1.60668e-10
19.4439	2.40176e-10	18.8531	1.0316e-10	19.4441	1.67916e-10	19.4438	1.55626e-10
19.6548	2.71482e-10	19.0641	1.02543e-10	19.655	1.6971e-10	19.6547	1.58601e-10
19.8658	2.86726e-10	19.275	1.05072e-10	19.866	1.64677e-10	19.8657	1.53719e-10
20.0768	2.98873e-10	19.486	1.01148e-10	20.077	1.66504e-10	20.0767	1.56391e-10
20.2878	3.11406e-10	19.697	1.05139e-10	20.288	1.63504e-10	20.2877	1.52862e-10
20.4987	2.87722e-10	19.908	1.0098e-10	20.499	1.62374e-10	20.4987	1.52723e-10
20.7097	2.67579e-10	20.119	1.05236e-10	20.71	1.62139e-10	20.7097	1.52929e-10
20.9207	2.5213e-10	20.33	1.0316e-10	20.921	1.5834e-10	20.9207	1.50315e-10
21.1317	2.48768e-10	20.5409	1.04118e-10	21.1319	1.61773e-10	21.1316	1.52404e-10
21.3427	2.39113e-10	20.752	1.04408e-10	21.3429	1.56315e-10	21.3426	1.47362e-10
21.5537	2.90944e-10	20.9629	1.02702e-10	21.5539	1.59303e-10	21.5536	1.51391e-10
21.7646	3.11411e-10	21.1739	1.05648e-10	21.7649	1.54824e-10	21.7646	1.47009e-10
21.9756	3.23726e-10	21.3849	1.0169e-10	21.9759	1.56122e-10	21.9756	1.50088e-10
22.1866	3.38217e-10	21.5958	1.06459e-10	22.1869	1.55256e-10	22.1866	1.47542e-10
22.3975	3.44246e-10	21.8068	1.02753e-10	22.3978	1.53765e-10	22.3975	1.47093e-10
22.6085	3.04881e-10	22.0178	1.06022e-10	22.6088	1.55303e-10	22.6085	1.47227e-10
22.8195	2.85789e-10	22.2288	1.03963e-10	22.8198	1.50971e-10	22.8195	1.45042e-10
23.0304	2.79159e-10	22.4398	1.0448e-10	23.0308	1.54286e-10	23.0305	1.48307e-10
23.2414	2.68957e-10	22.6507	1.05173e-10	23.2418	1.49727e-10	23.2415	1.43668e-10
23.4524	2.78768e-10	22.8617	1.04408e-10	23.4528	1.53635e-10	23.4525	1.46668e-10
23.6634	3.30528e-10	23.0727	1.06517e-10	23.6637	1.50517e-10	23.6635	1.4245e-10
23.8744	3.46108e-10	23.2837	1.02559e-10	23.8747	1.5066e-10	23.8745	1.45156e-10
24.0853	3.61696e-10	23.4947	1.07349e-10	24.0857	1.50433e-10	24.0855	1.4395e-10
24.2963	3.66713e-10	23.7057	1.03173e-10	24.2967	1.47891e-10	24.2965	1.43706e-10
24.5073	3.47961e-10	23.9166	1.07727e-10	24.5077	1.51067e-10	24.5074	1.44349e-10
24.7183	3.18389e-10	24.1276	1.04904e-10	24.7187	1.46362e-10	24.7184	1.4132e-10
24.9292	3.09675e-10	24.3386	1.05185e-10	24.9296	1.50584e-10	24.9294	1.44824e-10
25.1402	2.97692e-10	24.5496	1.05492e-10	25.1406	1.46168e-10	25.1404	1.39916e-10
25.3512	2.90713e-10	24.7606	1.04379e-10	25.3516	1.47862e-10	25.3514	1.44538e-10
25.5622	3.42024e-10	24.9716	1.0798e-10	25.5626	1.46983e-10	25.5624	1.39639e-10
25.7732	3.63805e-10	25.1825	1.03728e-10	25.7736	1.46559e-10	25.7734	1.42038e-10
25.9842	3.81036e-10	25.3935	1.07765e-10	25.9846	1.47546e-10	25.9843	1.4092e-10
26.1952	3.88145e-10	25.6045	1.03782e-10	26.1956	1.44559e-10	26.1953	1.40618e-10
26.4062	4.03485e-10	25.8154	1.07601e-10	26.4065	1.47811e-10	26.4063	1.41878e-10
26.6172	3.52074e-10	26.0264	1.05698e-10	26.6175	1.42967e-10	26.6173	1.39177e-10
26.8282	3.37368e-10	26.2374	1.06837e-10	26.8285	1.47378e-10	26.8283	1.42572e-10
27.0392	3.24847e-10	26.4484	1.06265e-10	27.0395	1.44051e-10	27.0393	1.37895e-10
27.2502	3.15726e-10	26.6594	1.05375e-10	27.2505	1.45055e-10	27.2503	1.42299e-10
27.4611	3.10499e-10	26.8703	1.07765e-10	27.4615	1.45093e-10	27.4612	1.37547e-10
27.6721	3.01356e-10	27.0813	1.04606e-10	27.6725	1.43185e-10	27.6722	1.40652e-10
27.8831	2.99818e-10	27.2923	1.09236e-10	27.8834	1.94349e-10	27.8832	1.39584e-10
28.0941	2.90995e-10	27.5033	1.04988e-10	28.0944	2.15567e-10	28.0942	1.38832e-10
28.3051	2.9078e-10	27.7142	1.08047e-10	28.3054	2.36915e-10	28.3052	1.40248e-10
28.516	2.83167e-10	27.9252	1.05929e-10	28.5164	2.46411e-10	28.5162	1.37097e-10
28.727	2.82516e-10	28.1362	1.06866e-10	28.7274	2.63167e-10	28.7271	1.40689e-10
28.938	2.78234e-10	28.3471	1.07261e-10	28.9384	2.27693e-10	28.9381	1.36988e-10
29.149	2.74697e-10	28.5581	1.06795e-10	29.1493	2.16563e-10	29.1491	1.405e-10
29.36	2.73558e-10	28.7691	1.08505e-10	29.3604	2.1008e-10	29.3601	1.36e-10
29.5709	2.67676e-10	28.9801	1.0503e-10	29.5714	2.0247e-10	29.5711	1.38782e-10
29.7819	2.69764e-10	29.1911	1.09291e-10	29.7823	2.01441e-10	29.7821	1.37736e-10
29.9929	2.6247e-10	29.402	1.56941e-10	29.9933	1.93496e-10	29.993	1.37542e-10
30.2039	2.63974e-10	29.613	1.87874e-10	30.2043	1.95328e-10	30.204	1.39055e-10
30.4148	2.58176e-10	29.824	2.03504e-10	30.4153	1.89118e-10	30.415	1.35647e-10
30.6258	2.58819e-10	30.035	2.20962e-10	30.6263	1.89181e-10	30.626	1.3937e-10
30.8368	2.56062e-10	30.246	2.33605e-10	30.8373	1.86449e-10	30.837	1.34963e-10
31.0478	2.53184e-10	30.457	2.01525e-10	31.0483	1.84706e-10	31.048	1.39005e-10
31.2588	2.52924e-10	30.668	1.93248e-10	31.2593	1.83798e-10	31.259	1.35194e-10
31.4698	2.48352e-10	30.8789	1.82176e-10	31.4702	1.79857e-10	31.4699	1.37677e-10
31.6807	2.51025e-10	31.09	1.81517e-10	31.6812	1.8234e-10	31.6809	1.36421e-10
31.8917	2.45151e-10	31.301	1.73206e-10	31.8922	1.76744e-10	31.8919	1.36206e-10
32.1027	2.4781e-10	31.5119	1.73912e-10	32.1032	1.79895e-10	32.1029	1.3787e-10
32.3137	2.42655e-10	31.7229	1.68454e-10	32.3142	1.75492e-10	32.3139	1.349e-10
32.5246	2.42768e-10	31.9339	1.68727e-10	32.5252	1.75563e-10	32.5249	1.38769e-10
32.7356	2.41004e-10	32.1449	1.65849e-10	32.7362	1.75025e-10	32.7358	1.33626e-10
32.9466	2.38941e-10	32.3559	1.64063e-10	32.9471	1.73471e-10	32.9468	1.37933e-10
33.1576	2.39907e-10	32.5669	1.63286e-10	33.1582	1.74668e-10	33.1578	1.33912e-10
33.3686	2.35041e-10	32.7779	1.59227e-10	33.3691	1.69756e-10	33.3688	1.37185e-10
33.5795	2.3734e-10	32.9888	1.62009e-10	33.5801	1.73029e-10	33.5797	1.35916e-10
33.7905	2.32344e-10	33.1998	1.56584e-10	33.7911	1.6837e-10	33.7907	1.35967e-10
34.0015	2.35117e-10	33.4108	1.58979e-10	34.0021	1.71882e-10	34.0017	1.36618e-10
34.2124	2.31042e-10	33.6218	1.54277e-10	34.2131	1.68836e-10	34.2127	1.3416e-10
34.4234	2.31596e-10	33.8328	1.55429e-10	34.4241	1.68651e-10	34.4237	1.37635e-10
34.6344	2.2955e-10	34.0438	1.54307e-10	34.6351	1.67571e-10	34.6347	1.33063e-10
34.8454	2.28079e-10	34.2548	1.52807e-10	34.846	1.66307e-10	34.8456	1.37467e-10
35.0564	2.29403e-10	34.4657	1.53895e-10	35.057	1.68198e-10	35.0566	1.33328e-10
35.2674	2.24739e-10	34.6767	1.49765e-10	35.268	1.63996e-10	35.2676	1.36131e-10
35.4783	2.28004e-10	34.8877	1.52668e-10	35.479	1.67546e-10	35.4785	1.34757e-10
35.6893	2.22357e-10	35.0987	1.48496e-10	35.69	1.62235e-10	35.6895	1.35135e-10
35.9003	2.25739e-10	35.3097	1.51525e-10	35.901	1.65244e-10	35.9005	1.35996e-10
36.1113	2.21084e-10	35.5207	2.07214e-10	36.112	1.63399e-10	36.1115	1.33555e-10
36.3223	2.22231e-10	35.7317	2.29928e-10	36.323	1.63433e-10	36.3225	1.36723e-10
36.5333	2.21256e-10	35.9426	2.44348e-10	36.534	1.63798e-10	36.5335	1.32719e-10
36.7443	2.2e-10	36.1536	2.5752e-10	36.745	1.60479e-10	36.7444	1.36954e-10
36.9553	2.21071e-10	36.3646	2.44188e-10	36.956	1.63626e-10	36.9554	1.33021e-10
37.1663	2.16428e-10	36.5756	2.22353e-10	37.1669	1.59815e-10	37.1664	1.36521e-10
37.3773	2.19655e-10	36.7866	2.17613e-10	37.3779	1.6303e-10	37.3774	1.34055e-10
37.5882	2.14802e-10	36.9976	2.06197e-10	37.5889	1.59126e-10	37.5884	1.34471e-10
37.7992	2.1834e-10	37.2086	2.05075e-10	37.7999	1.60786e-10	37.7994	1.34736e-10
38.0102	2.13886e-10	37.4196	1.97853e-10	38.0109	1.59681e-10	38.0104	1.33479e-10
38.2212	2.14748e-10	37.6306	1.97084e-10	38.2219	1.58849e-10	38.2213	1.36093e-10
38.4322	2.13664e-10	37.8415	1.93202e-10	38.4329	1.6113e-10	38.4323	1.32215e-10
38.6432	2.12651e-10	38.0525	1.91139e-10	38.6439	1.5695e-10	38.6433	1.36773e-10
38.8542	2.13802e-10	38.2635	1.89004e-10	38.8549	1.81597e-10	38.8543	1.32089e-10
39.0651	2.1e-10	38.4745	1.84597e-10	39.0659	2.22407e-10	39.0653	1.36315e-10
39.2761	2.12991e-10	38.6855	1.87328e-10	39.2769	2.46764e-10	39.2763	1.32921e-10
39.4871	2.07802e-10	38.8965	1.80752e-10	39.4878	2.59117e-10	39.4872	1.34731e-10
39.6981	2.11743e-10	39.1075	1.83466e-10	39.6988	2.73239e-10	39.6982	1.33929e-10
39.9091	2.07222e-10	39.3184	1.78357e-10	39.9098	2.55852e-10	39.9092	1.33992e-10
40.1201	2.09453e-10	39.5294	1.78521e-10	40.1208	2.3455e-10	40.1202	1.34963e-10
40.331	2.07844e-10	39.7404	1.77097e-10	40.3318	2.28222e-10	40.3311	1.32572e-10
40.542	2.06508e-10	39.9514	1.75958e-10	40.5428	2.17823e-10	40.5421	1.36307e-10
40.753	2.08e-10	40.1624	1.75933e-10	40.7537	2.16928e-10	40.7531	1.31908e-10
40.964	2.04865e-10	40.3734	1.72521e-10	40.9648	2.09529e-10	40.9641	1.35513e-10
41.175	2.07466e-10	40.5844	1.74739e-10	41.1758	2.1026e-10	41.1751	1.31782e-10
41.386	2.0318e-10	40.7953	1.6929e-10	41.3867	2.04781e-10	41.386	1.3524e-10
41.597	2.05798e-10	41.0063	1.73029e-10	41.5977	2.0305e-10	41.597	1.33194e-10
41.8079	2.01941e-10	41.2173	1.68643e-10	41.8087	2.01458e-10	41.808	1.34345e-10
42.0189	2.04306e-10	41.4283	2.0768e-10	42.0198	1.97403e-10	42.019	1.34097e-10
42.2299	2.03092e-10	41.6393	2.40575e-10	42.2307	1.99201e-10	42.23	1.32345e-10
42.4409	2.01945e-10	41.8503	2.58096e-10	42.4417	1.93344e-10	42.441	1.35215e-10
42.6519	2.03643e-10	42.0612	2.73953e-10	42.6527	1.95626e-10	42.6519	1.31526e-10
42.8629	1.98756e-10	42.2722	2.83575e-10	42.8637	1.90559e-10	42.8629	1.35492e-10
43.0739	2.02907e-10	42.4832	2.56903e-10	43.0747	1.91651e-10	43.0739	1.3129e-10
43.2848	1.98349e-10	42.6942	2.37924e-10	43.2857	1.89832e-10	43.2849	1.35126e-10
43.4959	2.01643e-10	42.9052	2.33752e-10	43.4967	1.88643e-10	43.4958	1.30992e-10
43.7069	1.97731e-10	43.1162	2.23743e-10	43.7077	1.87954e-10	43.7068	1.34509e-10
43.9179	1.99164e-10	43.3272	2.21046e-10	43.9187	1.84945e-10	43.9178	1.33286e-10
44.1288	1.97996e-10	43.5381	2.16899e-10	44.1296	1.87227e-10	44.1288	1.33265e-10
44.3398	1.97596e-10	43.7491	2.12445e-10	44.3406	1.82492e-10	44.3398	1.33971e-10
44.5508	1.99193e-10	43.9601	2.11315e-10	44.5516	1.86029e-10	44.5508	1.31782e-10
44.7617	1.95012e-10	44.1711	2.05685e-10	44.7626	1.80933e-10	44.7617	1.34912e-10
44.9728	1.98764e-10	44.3821	2.07113e-10	44.9736	1.8245e-10	44.9727	1.31143e-10
45.1838	1.94214e-10	44.5931	2.00819e-10	45.1846	1.80899e-10	45.1837	1.35505e-10
45.3947	1.9755e-10	44.8041	2.03412e-10	45.3956	1.8e-10	45.3947	1.30866e-10
45.6057	1.93949e-10	45.0151	1.98042e-10	45.6066	1.81214e-10	45.6057	1.35273e-10
45.8167	1.96222e-10	45.226	1.97349e-10	45.8175	1.7716e-10	45.8167	1.31349e-10
46.0277	1.94689e-10	45.437	1.96496e-10	46.0285	1.80408e-10	46.0277	1.33849e-10
46.2387	1.9363e-10	45.648	1.93773e-10	46.2395	1.75332e-10	46.2387	1.33131e-10
46.4497	1.94966e-10	45.859	1.94693e-10	46.4505	1.79433e-10	46.4497	1.32084e-10
46.6606	1.91491e-10	46.07	1.8997e-10	46.6615	1.74945e-10	46.6607	1.33975e-10
46.8716	1.95012e-10	46.2809	1.92521e-10	46.8725	1.76601e-10	46.8716	1.83899e-10
47.0826	1.90996e-10	46.4919	1.87231e-10	47.0835	1.75391e-10	47.0826	2.13214e-10
47.2936	1.94353e-10	46.7029	1.89996e-10	47.2945	1.73916e-10	47.2936	2.25726e-10
47.5046	1.9037e-10	46.9139	1.8692e-10	47.5055	1.75387e-10	47.5046	2.44537e-10
47.7156	1.91933e-10	47.1249	1.86109e-10	47.7165	1.72429e-10	47.7156	2.52067e-10
47.9266	1.91231e-10	47.3359	1.86189e-10	47.9275	1.75668e-10	47.9265	2.19874e-10
48.1375	1.90878e-10	47.5469	2.42083e-10	48.1385	1.70618e-10	48.1375	2.06617e-10
48.3485	1.91361e-10	47.7579	2.68487e-10	48.3495	1.7437e-10	48.3485	2.0113e-10
48.5595	1.88109e-10	47.9688	2.81007e-10	48.5604	1.69912e-10	48.5595	1.96138e-10
48.7705	1.91874e-10	48.1798	2.98625e-10	48.7714	1.71584e-10	48.7705	1.91294e-10
48.9815	1.8755e-10	48.3908	3.05709e-10	48.9824	1.7105e-10	48.9815	1.89949e-10
49.1925	1.91554e-10	48.6018	2.65487e-10	49.1934	1.6995e-10	49.1925	1.84365e-10
49.4035	1.87454e-10	48.8128	2.51793e-10	49.4044	1.71277e-10	49.4035	1.86189e-10
49.6144	1.88899e-10	49.0238	2.4476e-10	49.6154	1.68063e-10	49.6145	1.79765e-10
49.8254	1.87882e-10	49.2347	2.40197e-10	49.8264	1.71055e-10	49.8254	1.81592e-10
50.0365	1.87664e-10	49.4457	2.32865e-10	50.0373	2.22147e-10	50.0364	1.76126e-10
50.2474	1.88828e-10	49.6567	2.32453e-10	50.2483	2.51848e-10	50.2474	1.78155e-10
50.4584	1.85882e-10	49.8676	2.24479e-10	50.4593	2.64772e-10	50.4584	1.74878e-10
50.6694	1.89323e-10	50.0786	2.25504e-10	50.6703	2.80839e-10	50.6694	1.74492e-10
50.8804	1.84189e-10	50.2896	2.19697e-10	50.8813	2.92297e-10	50.8804	1.73588e-10
51.0914	1.88592e-10	50.5006	2.19302e-10	51.0923	2.5281e-10	51.0914	1.70891e-10
51.3024	1.83937e-10	50.7116	2.16533e-10	51.3032	2.42533e-10	51.3024	1.72466e-10
51.5134	1.87231e-10	50.9226	2.14336e-10	51.5142	2.32907e-10	51.5134	1.67794e-10
51.7243	1.8547e-10	51.1336	2.13664e-10	51.7252	2.30319e-10	51.7244	1.71097e-10
51.9353	1.84992e-10	51.3446	2.08899e-10	51.9362	2.22126e-10	51.9353	1.6579e-10
52.1463	1.86021e-10	51.5556	2.1163e-10	52.1472	2.22218e-10	52.1463	1.69214e-10
52.3573	1.83739e-10	51.7666	2.05962e-10	52.3582	2.15491e-10	52.3573	1.645e-10
52.5683	1.86386e-10	51.9776	2.08298e-10	52.5692	2.16932e-10	52.5683	1.66429e-10
52.7793	1.82794e-10	52.1886	2.04348e-10	52.7801	2.11823e-10	52.7793	1.64487e-10
52.9902	1.86218e-10	52.3996	2.03475e-10	52.9911	2.10054e-10	52.9903	1.64315e-10
53.2012	1.81471e-10	52.6106	2.02811e-10	53.2022	2.08462e-10	53.2013	1.64391e-10
53.4122	1.85265e-10	52.8216	2.00529e-10	53.4131	2.0534e-10	53.4122	1.61807e-10
53.6232	1.82492e-10	53.0326	2.01979e-10	53.6241	2.06895e-10	53.6232	1.63924e-10
53.8342	1.83298e-10	53.2435	1.96664e-10	53.8351	2.01201e-10	53.8342	1.59777e-10
54.0452	1.83479e-10	53.4545	2.37508e-10	54.0461	2.04075e-10	54.0452	1.63689e-10
54.2562	1.81752e-10	53.6655	2.67163e-10	54.2571	1.98067e-10	54.2562	1.59198e-10
54.4671	1.83542e-10	53.8765	2.91079e-10	54.4681	2.01134e-10	54.4672	1.62765e-10
54.6781	1.80151e-10	54.0874	3.03953e-10	54.6791	1.97147e-10	54.6782	1.58168e-10
54.8891	1.84025e-10	54.2984	3.17045e-10	54.89	1.97706e-10	54.8892	1.60332e-10
55.1001	1.79966e-10	54.5094	2.96688e-10	55.101	1.96302e-10	55.1002	1.58677e-10
55.3111	1.83374e-10	54.7204	2.71487e-10	55.312	1.93353e-10	55.3112	1.58114e-10
55.5221	1.7934e-10	54.9314	2.65171e-10	55.523	1.94823e-10	55.5221	1.59488e-10
55.7331	1.81429e-10	55.1424	2.53634e-10	55.734	1.91227e-10	55.7331	1.56626e-10
55.944	1.80769e-10	55.3533	2.52209e-10	55.945	1.94021e-10	55.9441	1.59135e-10
56.155	1.80126e-10	55.5643	2.43798e-10	56.156	1.89004e-10	56.1551	1.55076e-10
56.3661	1.8213e-10	55.7753	2.42302e-10	56.3669	1.91815e-10	56.3661	1.58345e-10
56.577	1.78084e-10	55.9863	2.38327e-10	56.578	1.87151e-10	56.5771	1.54303e-10
56.788	1.81739e-10	56.1973	2.35466e-10	56.789	1.89576e-10	56.788	1.58151e-10
56.999	1.77227e-10	56.4083	2.34222e-10	57	1.87933e-10	56.999	1.54483e-10
57.21	1.81466e-10	56.6193	2.28642e-10	57.2109	1.87609e-10	57.21	1.55223e-10
57.421	1.77227e-10	56.8302	2.30117e-10	57.4219	1.8708e-10	57.421	1.55303e-10
57.632	1.79756e-10	57.0412	2.23844e-10	57.6329	1.84576e-10	57.632	1.53962e-10
57.843	1.77786e-10	57.2522	2.26075e-10	57.8439	1.86676e-10	57.843	1.5608e-10
58.0539	1.78697e-10	57.4631	2.20684e-10	58.0549	1.82702e-10	58.054	1.52702e-10
58.2649	1.79365e-10	57.6741	2.20865e-10	58.2659	1.86109e-10	58.2649	1.55807e-10
58.4759	1.77218e-10	57.8851	2.1955e-10	58.4769	1.81895e-10	58.4759	1.51151e-10
58.6869	1.79345e-10	58.0961	2.16445e-10	58.6878	1.84571e-10	58.6869	1.55147e-10
58.8979	1.75252e-10	58.3071	2.17462e-10	58.8988	1.80891e-10	58.8979	1.51202e-10
59.1089	1.79618e-10	58.5181	2.12945e-10	59.1098	1.82382e-10	59.1089	1.54189e-10
59.3199	1.75092e-10	58.729	2.15811e-10	59.3208	1.81571e-10	59.3199	1.52009e-10
59.5308	1.78891e-10	58.94	2.10168e-10	59.5318	1.80613e-10	59.5309	1.52168e-10
59.7418	1.75609e-10	59.151	2.12516e-10	59.7428	1.81521e-10	59.7419	1.52693e-10
59.9528	1.76874e-10	59.362	2.08706e-10	59.9538	1.77983e-10	59.9529	1.51374e-10
60.1638	1.76307e-10	59.573	2.65684e-10	60.1648	1.81403e-10	60.1639	1.53345e-10
60.3748	1.75353e-10	59.784	2.92877e-10	60.3758	1.76828e-10	60.3749	1.49546e-10
60.5858	1.77235e-10	59.9949	3.08999e-10	60.5868	1.80807e-10	60.5858	1.53441e-10
60.7968	1.74315e-10	60.2059	3.25755e-10	60.7977	1.76185e-10	60.7968	1.48803e-10
61.0078	1.77597e-10	60.4169	3.33242e-10	61.0087	2.21722e-10	61.0078	1.52698e-10
61.2188	1.73597e-10	60.6279	2.98423e-10	61.2197	2.50226e-10	61.2188	1.48807e-10
61.4297	1.76916e-10	60.8389	2.79692e-10	61.4307	2.70327e-10	61.4299	1.51299e-10
61.6407	1.72866e-10	61.0499	2.74684e-10	61.6417	2.86646e-10	61.6408	1.50118e-10
61.8517	1.75651e-10	61.2608	2.64949e-10	61.8527	2.98108e-10	61.8518	1.50038e-10
62.0627	1.73975e-10	61.4718	2.60243e-10	62.0636	2.74302e-10	62.0628	1.50177e-10
62.2737	1.74735e-10	61.6828	2.56848e-10	62.2746	2.53415e-10	62.2738	1.48429e-10
62.4847	1.74933e-10	61.8938	2.50856e-10	62.4856	2.4884e-10	62.4848	1.51349e-10
62.6957	1.73601e-10	62.1047	2.51125e-10	62.6965	2.3742e-10	62.6958	1.47168e-10
62.9067	1.75832e-10	62.3157	2.43852e-10	62.9075	2.3763e-10	62.9068	1.51345e-10
63.1177	1.72231e-10	62.5267	2.44819e-10	63.1185	2.29205e-10	63.1178	1.46294e-10
63.3287	1.7613e-10	62.7377	2.38474e-10	63.3295	2.28714e-10	63.3287	1.50677e-10
63.5397	1.71693e-10	62.9487	2.39613e-10	63.5405	2.24815e-10	63.5397	1.47e-10
63.7507	1.75307e-10	63.1597	2.36071e-10	63.7515	2.2192e-10	63.7507	1.49269e-10
63.9617	1.72639e-10	63.3706	2.34369e-10	63.9624	2.20789e-10	63.9617	1.48467e-10
64.1727	1.73429e-10	63.5816	2.33495e-10	64.1735	2.16928e-10	64.1727	1.48084e-10
64.3837	1.73395e-10	63.7926	2.28756e-10	64.3845	2.17596e-10	64.3837	1.4908e-10
64.5946	1.72378e-10	64.0036	2.30962e-10	64.5955	2.11542e-10	64.5947	1.46912e-10
64.8056	1.7384e-10	64.2146	2.25088e-10	64.8065	2.14453e-10	64.8057	1.50097e-10
65.0166	1.7092e-10	64.4256	2.28e-10	65.0174	2.08718e-10	65.0167	1.45689e-10
65.2276	1.7445e-10	64.6365	2.22735e-10	65.2284	2.11777e-10	65.2277	1.49395e-10
65.4386	1.69899e-10	64.8475	2.23903e-10	65.4394	2.06731e-10	65.4387	1.45143e-10
65.6496	1.74458e-10	65.0585	2.21853e-10	65.6504	2.07432e-10	65.6496	1.49257e-10
65.8605	1.70025e-10	65.2694	2.20479e-10	65.8614	2.05155e-10	65.8606	1.46647e-10
66.0715	1.72618e-10	65.4804	2.20495e-10	66.0724	2.03701e-10	66.0716	1.47626e-10
66.2825	1.71538e-10	65.6914	2.1771e-10	66.2834	2.04302e-10	66.2826	1.46971e-10
66.4935	1.71878e-10	65.9024	2.19365e-10	66.4944	2.01176e-10	66.4936	1.45664e-10
66.7045	1.72546e-10	66.1134	2.13689e-10	66.7054	2.0276e-10	66.7046	1.48034e-10
66.9155	1.70139e-10	66.3244	2.17222e-10	66.9164	1.97655e-10	66.9156	1.4492e-10
67.1265	1.7308e-10	66.5353	2.12437e-10	67.1273	2.01407e-10	67.1266	1.49425e-10
67.3375	1.68395e-10	66.7463	2.14558e-10	67.3383	1.96601e-10	67.3376	1.43706e-10
67.5485	1.73311e-10	66.9573	2.12567e-10	67.5494	1.99424e-10	67.5486	1.47782e-10
67.7595	1.68592e-10	67.1683	2.10991e-10	67.7603	1.96344e-10	67.7596	1.44307e-10
67.9704	1.72727e-10	67.3793	2.10874e-10	67.9713	1.9579e-10	67.9706	1.47139e-10
68.1814	1.68958e-10	67.5903	2.08479e-10	68.1823	1.95559e-10	68.1816	1.45437e-10
68.3924	1.70719e-10	67.8013	2.10886e-10	68.3933	1.94008e-10	68.3926	1.45773e-10
68.6034	1.7042e-10	68.0122	2.06592e-10	68.6043	1.95891e-10	68.6035	1.46147e-10
68.8144	1.69769e-10	68.2232	2.09319e-10	68.8153	1.91672e-10	68.8145	1.4411e-10
69.0254	1.7092e-10	68.4342	2.0429e-10	69.0263	1.94407e-10	69.0255	1.47702e-10
69.2363	1.68756e-10	68.6452	2.06281e-10	69.2372	1.8971e-10	69.2365	1.43467e-10
69.4473	1.71399e-10	68.8562	2.05748e-10	69.4482	1.92983e-10	69.4475	1.47736e-10
69.6583	1.67513e-10	69.0672	2.03811e-10	69.6592	1.8884e-10	69.6586	1.43269e-10
69.8693	1.71483e-10	69.2782	2.05138e-10	69.8702	1.91134e-10	69.8695	1.46862e-10
70.0803	1.67592e-10	69.4892	2.01323e-10	70.0812	1.89164e-10	70.0805	1.43072e-10
70.2913	1.70815e-10	69.7002	2.04113e-10	70.2922	1.88483e-10	70.2915	1.46324e-10
70.5023	1.6834e-10	69.9112	1.99962e-10	70.5032	1.89613e-10	70.5025	1.44261e-10
70.7133	1.69294e-10	70.1221	2.03462e-10	70.7142	1.86113e-10	70.7134	1.45202e-10
70.9243	1.69311e-10	70.3331	1.99e-10	70.9252	1.89668e-10	70.9244	1.46042e-10
71.1353	1.67861e-10	70.5441	2.01785e-10	71.1362	1.8487e-10	71.1354	1.4311e-10
71.3463	1.7063e-10	70.755	1.9879e-10	71.3471	1.88433e-10	71.3464	1.46647e-10
71.5572	1.66723e-10	70.966	1.99033e-10	71.5581	1.84084e-10	71.5574	1.42576e-10
71.7682	1.70395e-10	71.177	1.9937e-10	71.7691	1.87357e-10	71.7684	1.46761e-10
71.9792	1.66387e-10	71.388	1.96588e-10	71.9801	1.84424e-10	71.9794	1.4279e-10
72.1902	1.69576e-10	71.599	1.99529e-10	72.1911	2.48735e-10	72.1904	1.45866e-10
72.4012	1.6655e-10	71.81	1.94651e-10	72.4021	2.72029e-10	72.4014	1.42551e-10
72.6122	1.68651e-10	72.021	1.98151e-10	72.613	2.87802e-10	72.6124	1.44618e-10
72.8232	1.67462e-10	72.232	1.94088e-10	72.824	3.03444e-10	72.8234	1.44231e-10
73.0342	1.67567e-10	72.443	1.97353e-10	73.035	3.12755e-10	73.0344	1.435e-10
73.2452	1.68786e-10	72.654	1.94138e-10	73.246	2.72466e-10	73.2454	1.45236e-10
73.4562	1.65941e-10	72.8649	1.95054e-10	73.457	2.56361e-10	73.4564	1.4187e-10
73.6672	1.70076e-10	73.0759	1.94172e-10	73.6679	2.5284e-10	73.6673	1.45668e-10
73.8781	1.64908e-10	73.287	1.93075e-10	73.8789	2.42264e-10	73.8783	1.41614e-10
74.0891	1.68987e-10	73.498	1.94744e-10	74.0899	2.41609e-10	74.0893	1.455e-10
74.3001	1.64878e-10	73.7089	1.9087e-10	74.3009	2.37004e-10	74.3003	1.41509e-10
74.5111	1.67794e-10	73.9199	1.94546e-10	74.5119	2.33529e-10	74.5113	1.45168e-10
74.7221	1.66517e-10	74.1309	1.89248e-10	74.7229	2.31873e-10	74.7223	1.4282e-10
74.9331	1.6713e-10	74.3419	1.93231e-10	74.9338	2.26907e-10	74.9333	1.43652e-10
75.1441	1.66555e-10	74.5529	1.89559e-10	75.1448	2.28033e-10	75.1443	1.44173e-10
75.3551	1.65504e-10	74.7639	1.90773e-10	75.3558	2.22172e-10	75.3553	1.42664e-10
75.5661	1.68109e-10	74.9749	1.90685e-10	75.5668	2.24407e-10	75.5663	1.44479e-10
75.7771	1.64437e-10	75.1859	1.8926e-10	75.7778	2.18991e-10	75.7773	1.40925e-10
75.9881	1.68782e-10	75.3969	1.89916e-10	75.9888	2.20823e-10	75.9883	1.45051e-10
76.1991	1.64189e-10	75.6079	1.87727e-10	76.1998	2.16432e-10	76.1993	1.40576e-10
76.4101	1.67983e-10	75.8189	1.91155e-10	76.4108	2.1579e-10	76.4102	1.45626e-10
76.621	1.64899e-10	76.0298	1.8616e-10	76.6218	2.14785e-10	76.6212	1.40547e-10
76.832	1.66361e-10	76.2408	1.90181e-10	76.8328	2.12857e-10	76.8322	1.43408e-10
77.043	1.66206e-10	76.4518	1.85626e-10	77.0438	2.13348e-10	77.0432	1.42563e-10
77.254	1.64971e-10	76.6628	1.87727e-10	77.2548	2.09096e-10	77.2542	1.42526e-10
77.465	1.665e-10	76.8738	1.87042e-10	77.4657	2.11685e-10	77.4652	1.43639e-10
77.676	1.63933e-10	77.0848	1.86748e-10	77.6767	2.06411e-10	77.6762	1.41979e-10
77.887	1.66975e-10	77.2958	1.87134e-10	77.8877	2.09533e-10	77.8871	1.4392e-10
78.098	1.63303e-10	77.5068	1.85109e-10	78.0987	2.0426e-10	78.0981	2.02794e-10
78.309	1.66706e-10	77.7178	1.87109e-10	78.3097	2.06172e-10	78.3091	2.29638e-10
78.52	1.62878e-10	77.9287	1.82857e-10	78.5207	2.04164e-10	78.5201	2.41327e-10
78.731	1.65874e-10	78.1397	1.87996e-10	78.7317	2.03907e-10	78.7311	2.58806e-10
78.942	1.64109e-10	78.3507	1.82332e-10	78.9427	2.04416e-10	78.9421	2.51218e-10
79.153	1.64429e-10	78.5617	1.86571e-10	79.1536	2.01281e-10	79.153	2.25848e-10
79.364	1.65714e-10	78.7727	1.82697e-10	79.3646	2.0337e-10	79.364	2.15563e-10
79.5749	1.63072e-10	78.9837	1.84323e-10	79.5756	1.98748e-10	79.575	2.09731e-10
79.7859	1.66521e-10	79.1947	1.84013e-10	79.7866	2.02126e-10	79.786	2.05802e-10
79.9969	1.6242e-10	79.4057	1.82744e-10	79.9976	1.9742e-10	79.997	1.99756e-10
80.2079	1.65752e-10	79.6167	1.83714e-10	80.2086	2.00861e-10	80.208	2.00004e-10
80.4189	1.62172e-10	79.8277	1.81508e-10	80.4196	1.97857e-10	80.419	1.93155e-10
80.6298	1.66147e-10	80.0386	1.83996e-10	80.6305	1.97428e-10	80.63	1.94924e-10
80.8408	1.63357e-10	80.2496	1.80445e-10	80.8415	1.97193e-10	80.841	1.89206e-10
81.0519	1.64202e-10	80.4606	1.84143e-10	81.0525	1.95811e-10	81.052	1.91277e-10
81.2628	1.64298e-10	80.6716	1.79878e-10	81.2635	1.97197e-10	81.263	1.86336e-10
81.4738	1.62618e-10	80.8826	1.83546e-10	81.4745	1.93575e-10	81.4739	1.85802e-10
81.6848	1.65723e-10	81.0936	1.80462e-10	81.6855	1.96941e-10	81.6849	1.8447e-10
81.8958	1.61597e-10	81.3046	1.81294e-10	81.8965	1.91533e-10	81.8959	1.82534e-10
82.1068	1.65576e-10	81.5156	1.80458e-10	82.1075	1.95559e-10	82.1069	1.83231e-10
82.3178	1.61286e-10	81.7265	1.80256e-10	82.3184	1.91941e-10	82.3179	1.78966e-10
82.5288	1.64794e-10	81.9375	1.81676e-10	82.5294	1.93298e-10	82.5289	1.81723e-10
82.7398	1.62093e-10	82.1485	1.78227e-10	82.7404	1.92286e-10	82.7399	1.75874e-10
82.9507	1.63782e-10	82.3595	1.81727e-10	82.9514	1.91382e-10	82.9509	1.79744e-10
83.1617	1.63429e-10	82.5705	1.7737e-10	83.1624	1.92424e-10	83.1619	1.74735e-10
83.3727	1.62139e-10	82.7815	1.8076e-10	83.3734	1.88718e-10	83.3729	1.77685e-10
83.5837	1.64265e-10	82.9924	1.77357e-10	83.5844	1.92487e-10	83.5838	1.74265e-10
83.7947	1.60975e-10	83.2034	1.80462e-10	83.7954	1.87844e-10	83.7948	1.74315e-10
84.0057	1.65021e-10	83.4144	1.77748e-10	84.0063	1.91277e-10	84.0058	1.73672e-10
84.2167	1.60689e-10	83.6254	1.77975e-10	84.2173	1.87193e-10	84.2168	1.72546e-10
84.4277	1.64139e-10	83.8364	1.78937e-10	84.4283	1.8929e-10	84.4278	1.74008e-10
84.6387	1.60605e-10	84.0474	1.77303e-10	84.6393	1.88361e-10	84.6388	1.69441e-10
84.8497	1.62538e-10	84.2584	1.79618e-10	84.8503	1.87449e-10	84.8498	1.73076e-10
85.0607	1.62408e-10	84.4694	1.75735e-10	85.0613	1.88605e-10	85.0607	1.6792e-10
85.2716	1.62256e-10	84.6804	1.79302e-10	85.2722	1.85412e-10	85.2717	1.71681e-10
85.4826	1.63105e-10	84.8914	1.75496e-10	85.4832	1.8884e-10	85.4827	1.6808e-10
85.6936	1.60298e-10	85.1023	1.79067e-10	85.6942	1.84323e-10	85.6937	1.69622e-10
85.9046	1.63895e-10	85.3133	1.74878e-10	85.9052	1.8763e-10	85.9047	1.67454e-10
86.1156	1.59735e-10	85.5243	1.77324e-10	86.1162	1.84008e-10	86.1157	1.67471e-10
86.3266	1.63836e-10	85.7353	1.76836e-10	86.3272	1.85975e-10	86.3267	1.67966e-10
86.5376	1.60139e-10	85.9463	1.76517e-10	86.5382	1.84685e-10	86.5377	1.65198e-10
86.7485	1.62088e-10	86.1573	1.77244e-10	86.7492	1.84118e-10	86.7487	1.68563e-10
86.9595	1.61093e-10	86.3683	1.74803e-10	86.9602	1.85252e-10	86.9597	1.63563e-10
87.1705	1.61277e-10	86.5792	1.77706e-10	87.1712	1.82647e-10	87.1707	1.67366e-10
87.3815	1.62748e-10	86.7902	1.73147e-10	87.3822	1.86105e-10	87.3817	1.62744e-10
87.5925	1.59664e-10	87.0012	1.77504e-10	87.5931	1.8126e-10	87.5927	1.66714e-10
87.8035	1.63214e-10	87.2122	1.73265e-10	87.8041	1.85097e-10	87.8037	1.63298e-10
88.0145	1.5871e-10	87.4232	1.77294e-10	88.0151	1.80672e-10	88.0146	1.64143e-10
88.2255	1.62849e-10	87.6342	1.73034e-10	88.2261	1.83273e-10	88.2256	1.63723e-10
88.4365	1.59567e-10	87.8451	1.75718e-10	88.4371	1.82597e-10	88.4366	1.62004e-10
88.6475	1.61563e-10	88.0561	1.73983e-10	88.6481	1.81924e-10	88.6476	1.64282e-10
88.8584	1.61143e-10	88.2671	1.74088e-10	88.859	1.82479e-10	88.8586	1.60882e-10
89.0694	1.60072e-10	88.4781	1.75008e-10	89.07	1.79811e-10	89.0696	1.6421e-10
89.2804	1.61357e-10	88.6891	1.72613e-10	89.281	1.83928e-10	89.2806	1.5929e-10
89.4914	1.59034e-10	88.9001	1.75878e-10	89.492	1.78618e-10	89.4916	1.63664e-10
89.7023	1.62832e-10	89.1111	1.71622e-10	89.703	1.83105e-10	89.7026	1.5879e-10
89.9134	1.5908e-10	89.3221	1.74903e-10	89.914	1.78601e-10	89.9136	1.62979e-10
90.1243	1.6266e-10	89.5331	1.71067e-10	90.125	1.80361e-10	90.1245	1.60361e-10
90.3353	1.58609e-10	89.7441	1.74634e-10	90.336	1.80143e-10	90.3355	1.60672e-10
90.5463	1.60849e-10	89.955	1.71769e-10	90.547	1.79496e-10	90.5465	1.6079e-10
90.7573	1.60504e-10	90.166	1.73408e-10	90.758	1.80987e-10	90.7575	1.59458e-10
90.9683	1.59815e-10	90.377	1.72542e-10	90.969	1.77378e-10	90.9685	1.60752e-10
91.1793	1.6187e-10	90.588	1.71597e-10	91.1799	1.80937e-10	91.1795	1.57408e-10
91.3903	1.57593e-10	90.799	1.73584e-10	91.3909	1.76899e-10	91.3905	1.61597e-10
91.6013	1.61882e-10	91.01	1.70723e-10	91.6019	1.80231e-10	91.6015	1.56836e-10
91.8123	1.58e-10	91.221	1.74042e-10	91.8129	1.77777e-10	91.8125	1.60828e-10
92.0233	1.62097e-10	91.432	1.69706e-10	92.0239	1.78403e-10	92.0235	1.5642e-10
92.2343	1.5934e-10	91.643	1.73202e-10	92.2349	1.79008e-10	92.2345	1.58689e-10
92.4452	1.59899e-10	91.854	1.69345e-10	92.4458	1.76819e-10	92.4455	1.58042e-10
92.6562	1.59992e-10	92.065	1.73349e-10	92.6569	1.79206e-10	92.6565	1.57883e-10
92.8672	1.58555e-10	92.2759	1.7092e-10	92.8679	1.75702e-10	92.8675	1.5821e-10
93.0782	1.6153e-10	92.4869	1.70992e-10	93.0789	1.79038e-10	93.0785	1.55912e-10
93.2892	1.57807e-10	92.6979	1.71462e-10	93.2899	1.7508e-10	93.2895	1.58761e-10
93.5002	1.61277e-10	92.9089	1.70353e-10	93.5008	1.78088e-10	93.5005	1.54883e-10
93.7112	1.57168e-10	93.1199	1.71987e-10	93.7118	1.75592e-10	93.7114	1.5921e-10
93.9221	1.61391e-10	93.3309	1.68853e-10	93.9228	1.76223e-10	93.9224	1.54786e-10
94.1331	1.5903e-10	93.5419	1.72244e-10	94.1338	1.7692e-10	94.1334	1.57714e-10
94.3441	1.59538e-10	93.7529	1.67765e-10	94.3448	1.74487e-10	94.3444	1.5466e-10
94.5551	1.6013e-10	93.9638	1.72244e-10	94.5559	1.78244e-10	94.5554	1.5653e-10
94.7661	1.57458e-10	94.1748	1.67945e-10	94.7668	1.72719e-10	94.7664	1.56332e-10
94.9771	1.60643e-10	94.3858	1.69916e-10	94.9778	1.77281e-10	94.9774	1.55647e-10
95.1881	1.56777e-10	94.5968	1.69765e-10	95.1888	1.73445e-10	95.1883	1.5663e-10
95.3991	1.60714e-10	94.8078	1.69521e-10	95.3998	1.75748e-10	95.3993	1.53685e-10
95.6101	1.56866e-10	95.0187	1.70156e-10	95.6108	1.74782e-10	95.6103	1.57471e-10
95.8211	1.59462e-10	95.2297	1.6792e-10	95.8218	1.74151e-10	95.8213	1.53042e-10
96.0321	1.58593e-10	95.4407	1.70941e-10	96.0328	1.75466e-10	96.0323	1.57542e-10
96.2431	1.57937e-10	95.6517	1.66378e-10	96.2437	1.73168e-10	96.2433	1.52622e-10
96.4541	1.59828e-10	95.8627	1.71147e-10	96.4547	1.76571e-10	96.4543	1.5616e-10
96.665	1.56689e-10	96.0737	1.66471e-10	96.6657	1.72231e-10	96.6653	1.53433e-10
96.876	1.60903e-10	96.2846	1.70592e-10	96.8767	1.75739e-10	96.8763	1.54635e-10
97.087	1.56298e-10	96.4956	1.6666e-10	97.0877	1.72719e-10	97.0873	1.55063e-10
97.2981	1.60336e-10	96.7066	1.68811e-10	97.2987	1.73588e-10	97.2983	1.53269e-10
97.509	1.57303e-10	96.9176	1.68156e-10	97.5097	1.73941e-10	97.5092	1.54857e-10
97.72	1.58807e-10	97.1286	1.68357e-10	97.7207	1.72231e-10	97.7202	1.51715e-10
97.931	1.58303e-10	97.3396	1.68761e-10	97.9317	1.74895e-10	97.9312	1.55794e-10
98.142	1.57735e-10	97.5506	1.6674e-10	98.1427	1.70744e-10	98.1422	1.50765e-10
98.353	1.59298e-10	97.7615	1.69071e-10	98.3537	1.74298e-10	98.3532	1.55664e-10
98.564	1.5613e-10	97.9725	1.65903e-10	98.5646	1.70181e-10	98.5642	1.50925e-10
98.775	1.6021e-10	98.1835	1.69744e-10	98.7756	1.72769e-10	98.7752	1.54025e-10
98.9859	1.55908e-10	98.3945	1.65454e-10	98.9866	1.72798e-10	98.9862	1.52672e-10
99.1969	1.5971e-10	98.6055	1.6892e-10	99.1976	1.71626e-10	99.1972	1.53e-10
99.4079	1.57097e-10	98.8165	1.66126e-10	99.4086	1.72882e-10	99.4082	1.53294e-10
99.6189	1.5742e-10	99.0275	1.67769e-10	99.6196	1.70101e-10	99.6192	1.52353e-10
99.8299	1.58067e-10	99.2384	1.67042e-10	99.8305	1.73424e-10	99.8302	1.53752e-10
100.041	1.56408e-10	99.4494	1.66479e-10	100.042	1.69836e-10	100.041	1.50189e-10
100.252	1.59643e-10	99.6604	1.67903e-10	100.253	1.73151e-10	100.252	1.54824e-10
100.463	1.55286e-10	99.8714	1.64828e-10	100.464	1.70563e-10	100.463	1.49878e-10
100.674	1.59488e-10	100.082	1.6887e-10	100.675	1.7113e-10	100.674	1.54475e-10
100.885	1.55559e-10	100.293	1.6434e-10	100.886	1.71559e-10	100.885	1.50383e-10
101.096	1.58294e-10	100.504	1.68433e-10	101.097	1.70034e-10	101.096	1.52105e-10
101.307	1.57908e-10	100.715	1.64471e-10	101.308	1.72706e-10	101.307	1.51668e-10
101.518	1.5653e-10	100.926	1.66941e-10	101.518	1.68324e-10	101.518	1.51193e-10
101.729	1.58958e-10	101.137	1.65962e-10	101.729	1.72143e-10	101.729	1.52303e-10
101.94	1.55315e-10	101.348	1.6624e-10	101.94	1.68038e-10	101.94	1.50395e-10
102.151	1.5929e-10	101.559	1.66437e-10	102.151	1.71227e-10	102.151	1.53311e-10
102.362	1.55055e-10	101.77	1.65055e-10	102.362	1.69744e-10	102.362	1.48647e-10
102.573	1.59214e-10	101.981	1.67172e-10	102.573	1.69845e-10	102.573	1.53252e-10
102.784	1.56336e-10	102.192	1.63328e-10	102.784	1.70588e-10	102.784	1.48883e-10
102.995	1.56786e-10	102.403	1.67563e-10	102.995	1.6774e-10	102.995	1.52769e-10
103.206	1.57009e-10	102.614	1.63231e-10	103.206	1.71689e-10	103.206	1.50168e-10
103.417	1.5563e-10	102.825	1.67324e-10	103.417	1.67521e-10	103.417	1.50714e-10
103.628	1.58685e-10	103.036	1.63798e-10	103.628	1.71189e-10	103.628	1.50883e-10
103.839	1.55139e-10	103.247	1.65021e-10	103.839	1.68399e-10	103.839	1.49483e-10
104.05	1.58025e-10	103.458	1.64441e-10	104.05	1.6929e-10	104.05	1.52072e-10
104.261	1.54513e-10	103.669	1.64063e-10	104.261	1.695e-10	104.261	1.48412e-10
104.472	1.57164e-10	103.88	1.6621e-10	104.472	1.67966e-10	104.472	1.52278e-10
104.683	1.56185e-10	104.091	1.62924e-10	104.683	1.70794e-10	104.683	1.47345e-10
104.894	1.56151e-10	104.302	1.66685e-10	104.894	1.66483e-10	104.894	1.52139e-10
105.105	1.57647e-10	104.513	1.62202e-10	105.105	1.70219e-10	105.105	1.48206e-10
105.316	1.54177e-10	104.724	1.66219e-10	105.316	1.65945e-10	105.316	1.51135e-10
105.527	1.57794e-10	104.935	1.62887e-10	105.527	1.69181e-10	105.527	1.49672e-10
105.738	1.54572e-10	105.146	1.66097e-10	105.738	1.67773e-10	105.738	1.49286e-10
105.949	1.57925e-10	105.357	1.63542e-10	105.949	1.68315e-10	105.949	1.50891e-10
106.16	1.5537e-10	105.568	1.63908e-10	106.16	1.68752e-10	106.16	1.48206e-10
106.371	1.5624e-10	105.779	1.64445e-10	106.371	1.65933e-10	106.371	1.51971e-10
106.582	1.55845e-10	105.99	1.63261e-10	106.582	1.69723e-10	106.582	1.47265e-10
106.793	1.54685e-10	106.201	1.65761e-10	106.793	1.65597e-10	106.793	1.50904e-10
107.004	1.58185e-10	106.412	1.61424e-10	107.004	1.69815e-10	107.004	1.47013e-10
107.215	1.53807e-10	106.623	1.65479e-10	107.215	1.65866e-10	107.215	1.51021e-10
107.426	1.57748e-10	106.834	1.61097e-10	107.426	1.67256e-10	107.426	1.48937e-10
107.637	1.53681e-10	107.045	1.65408e-10	107.637	1.66878e-10	107.637	1.49584e-10
107.848	1.56542e-10	107.256	1.6237e-10	107.848	1.66424e-10	107.848	1.49551e-10
108.058	1.5566e-10	107.467	1.63924e-10	108.059	1.68794e-10	108.059	1.48185e-10
108.27	1.55202e-10	107.678	1.62933e-10	108.27	1.64576e-10	108.27	1.5045e-10
108.481	1.57282e-10	107.889	1.62614e-10	108.481	1.68601e-10	108.481	1.46677e-10
108.692	1.53278e-10	108.1	1.64202e-10	108.692	1.64244e-10	108.692	1.51156e-10
108.902	1.57643e-10	108.311	1.61517e-10	108.903	1.68265e-10	108.903	1.46689e-10
109.113	1.53597e-10	108.522	1.64786e-10	109.114	1.66584e-10	109.114	1.83765e-10
109.324	1.575e-10	108.733	1.60395e-10	109.325	1.66529e-10	109.325	2.1689e-10
109.535	1.55135e-10	108.944	1.64387e-10	109.536	1.67408e-10	109.536	2.38848e-10
109.746	1.55273e-10	109.155	1.6087e-10	109.747	1.65126e-10	109.747	2.54247e-10
109.957	1.55551e-10	109.366	1.62971e-10	109.958	1.67903e-10	109.958	2.66747e-10
110.168	1.54366e-10	109.577	1.62349e-10	110.169	1.63572e-10	110.169	2.50436e-10
110.379	1.57046e-10	109.788	1.62324e-10	110.38	1.68004e-10	110.38	2.27432e-10
110.59	1.53567e-10	109.999	1.6337e-10	110.591	1.63584e-10	110.591	2.23092e-10
110.801	1.56983e-10	110.21	1.60685e-10	110.802	1.66298e-10	110.802	2.12579e-10
111.012	1.53219e-10	110.421	1.64118e-10	111.013	1.65252e-10	111.013	2.12664e-10
111.223	1.56059e-10	110.632	1.60391e-10	111.224	1.6495e-10	111.224	2.05017e-10
111.434	1.54752e-10	110.843	1.64315e-10	111.435	1.66815e-10	111.435	2.03962e-10
111.645	1.54639e-10	111.054	1.59962e-10	111.646	1.63668e-10	111.646	2.00332e-10
111.856	1.55748e-10	111.265	1.63349e-10	111.857	1.67395e-10	111.857	1.98357e-10
112.067	1.53672e-10	111.476	1.61139e-10	112.068	1.63172e-10	112.068	1.97668e-10
112.278	1.56156e-10	111.687	1.61761e-10	112.279	1.66941e-10	112.279	1.93731e-10
112.489	1.52429e-10	111.898	1.6245e-10	112.49	1.64051e-10	112.49	1.9513e-10
112.7	1.56811e-10	112.109	1.60605e-10	112.701	1.65735e-10	112.701	1.89088e-10
112.911	1.53626e-10	112.32	1.63206e-10	112.912	1.65567e-10	112.912	1.92239e-10
113.122	1.55072e-10	112.531	1.58584e-10	113.123	1.64252e-10	113.123	1.86853e-10
113.333	1.54782e-10	112.742	1.63483e-10	113.334	1.66025e-10	113.334	1.89378e-10
113.544	1.53525e-10	112.953	1.59399e-10	113.545	1.62798e-10	113.545	1.85899e-10
113.755	1.56219e-10	113.164	1.63391e-10	113.756	1.66605e-10	113.755	1.85336e-10
113.966	1.52051e-10	113.375	1.60298e-10	113.967	1.62702e-10	113.966	1.8405e-10
114.177	1.56672e-10	113.586	1.61126e-10	114.178	1.65933e-10	114.178	1.82622e-10
114.388	1.52193e-10	113.797	1.60874e-10	114.389	1.63177e-10	114.388	1.84286e-10
114.599	1.55437e-10	114.008	1.60408e-10	114.6	1.64185e-10	114.599	1.79811e-10
114.81	1.53693e-10	114.219	1.62782e-10	114.811	1.64542e-10	114.81	1.82273e-10
115.021	1.53845e-10	114.43	1.5916e-10	115.022	1.63e-10	115.021	1.77193e-10
115.232	1.55404e-10	114.641	1.62647e-10	115.233	1.65786e-10	115.232	1.80874e-10
115.443	1.52349e-10	114.852	1.58626e-10	115.444	1.61324e-10	115.443	1.76937e-10
115.654	1.55777e-10	115.063	1.62189e-10	115.655	1.65403e-10	115.654	1.78609e-10
115.865	1.5179e-10	115.274	1.59849e-10	115.866	1.61538e-10	115.865	1.77193e-10
116.076	1.55794e-10	115.485	1.61013e-10	116.077	1.64269e-10	116.076	1.75895e-10
116.287	1.52555e-10	115.696	1.60156e-10	116.288	1.63744e-10	116.287	1.76756e-10
116.498	1.54525e-10	115.907	1.59786e-10	116.499	1.62916e-10	116.498	1.73685e-10
116.709	1.54244e-10	116.118	1.61567e-10	116.71	1.64462e-10	116.709	1.76983e-10
116.92	1.52794e-10	116.329	1.58227e-10	116.921	1.6137e-10	116.92	1.71962e-10
117.131	1.55399e-10	116.54	1.62429e-10	117.132	1.65466e-10	117.131	1.75676e-10
117.342	1.52059e-10	116.751	1.58193e-10	117.343	1.61122e-10	117.342	1.7071e-10
117.553	1.55862e-10	116.962	1.61815e-10	117.554	1.64954e-10	117.553	1.74155e-10
117.764	1.52055e-10	117.173	1.58559e-10	117.765	1.61223e-10	117.764	1.71971e-10
117.975	1.55479e-10	117.384	1.60072e-10	117.976	1.63765e-10	117.975	1.72017e-10
118.186	1.52845e-10	117.595	1.6045e-10	118.187	1.63122e-10	118.186	1.72168e-10
118.397	1.53752e-10	117.806	1.58996e-10	118.398	1.62403e-10	118.397	1.69521e-10
118.608	1.54349e-10	118.017	1.6129e-10	118.608	1.64807e-10	118.608	1.72277e-10
118.819	1.52265e-10	118.228	1.5766e-10	118.819	1.60698e-10	118.819	1.67483e-10
119.03	1.55609e-10	118.439	1.61517e-10	119.03	1.64555e-10	119.03	1.72374e-10
119.241	1.50975e-10	118.65	1.57609e-10	119.241	1.60496e-10	119.241	1.67357e-10
119.452	1.55168e-10	118.861	1.61782e-10	119.452	1.6474e-10	119.452	1.70996e-10
119.663	1.51824e-10	119.072	1.58483e-10	119.663	1.61345e-10	119.663	1.67084e-10
119.874	1.53588e-10	119.283	1.60088e-10	119.874	1.63042e-10	119.874	1.69357e-10
120.085	1.5395e-10	119.494	1.59664e-10	120.085	1.62458e-10	120.085	1.67832e-10
120.296	1.52378e-10	119.705	1.58105e-10	120.296	1.61256e-10	120.296	1.66958e-10
120.507	1.54567e-10	119.916	1.61399e-10	120.507	1.63874e-10	120.507	1.68462e-10
120.718	1.51567e-10	120.127	1.57269e-10	120.718	1.60403e-10	120.718	1.64845e-10
120.929	1.55597e-10	120.338	1.60916e-10	120.929	1.64534e-10	120.929	1.68752e-10
121.14	1.51467e-10	120.549	1.56698e-10	121.14	1.60051e-10	121.14	1.64122e-10
121.351	1.55286e-10	120.76	1.60219e-10	121.351	1.63508e-10	121.351	1.67618e-10
121.562	1.5179e-10	120.971	1.58294e-10	121.562	1.60958e-10	121.562	1.63433e-10
121.773	1.52937e-10	121.181	1.59353e-10	121.773	1.61811e-10	121.773	1.66008e-10
121.984	1.53517e-10	121.392	1.59458e-10	121.984	1.62513e-10	121.984	1.64084e-10
122.195	1.51925e-10	121.603	1.57143e-10	122.195	1.6084e-10	122.195	1.64765e-10
122.406	1.54593e-10	121.814	1.60488e-10	122.406	1.62731e-10	122.406	1.65185e-10
122.617	1.50231e-10	122.025	1.56046e-10	122.617	1.59353e-10	122.617	1.6334e-10
122.828	1.5453e-10	122.236	1.6095e-10	122.828	1.63597e-10	122.828	1.65954e-10
123.039	1.51118e-10	122.447	1.56597e-10	123.039	1.59336e-10	123.039	1.61227e-10
123.25	1.53891e-10	122.658	1.58782e-10	123.25	1.63714e-10	123.25	1.65651e-10
123.461	1.52794e-10	122.869	1.57883e-10	123.461	1.60378e-10	123.461	1.61303e-10
123.672	1.52021e-10	123.08	1.57735e-10	123.672	1.61572e-10	123.672	1.65315e-10
123.883	1.53521e-10	123.291	1.59534e-10	123.883	1.61811e-10	123.883	1.61924e-10
124.094	1.51248e-10	123.502	1.56277e-10	124.094	1.5992e-10	124.094	1.62748e-10
124.305	1.54824e-10	123.713	1.6034e-10	124.305	1.63105e-10	124.305	1.62319e-10
124.516	1.50807e-10	123.924	1.55593e-10	124.516	1.58677e-10	124.516	1.61345e-10
124.727	1.54509e-10	124.135	1.59609e-10	124.727	1.63e-10	124.727	1.6342e-10
124.938	1.51576e-10	124.346	1.57093e-10	124.938	1.58777e-10	124.938	1.60387e-10
125.149	1.52059e-10	124.557	1.58576e-10	125.149	1.62357e-10	125.149	1.63786e-10
125.36	1.53181e-10	124.768	1.58366e-10	125.36	1.60307e-10	125.36	1.58609e-10
125.571	1.51807e-10	124.979	1.57109e-10	125.571	1.60765e-10	125.571	1.62677e-10
125.782	1.54114e-10	125.19	1.59252e-10	125.782	1.61244e-10	125.782	1.59076e-10
125.993	1.50269e-10	125.401	1.55588e-10	125.993	1.59542e-10	125.993	1.62143e-10
126.204	1.54097e-10	125.612	1.60013e-10	126.204	1.61912e-10	126.204	1.60593e-10
126.415	1.49799e-10	125.823	1.55235e-10	126.415	1.58668e-10	126.415	1.60458e-10
126.626	1.53559e-10	126.034	1.5863e-10	126.626	1.62513e-10	126.626	1.60874e-10
126.837	1.52038e-10	126.245	1.5684e-10	126.837	1.58454e-10	126.837	1.58395e-10
127.048	1.51744e-10	126.456	1.5671e-10	127.048	1.61597e-10	127.048	1.62319e-10
127.259	1.52748e-10	126.667	1.58265e-10	127.259	1.59563e-10	127.259	1.57895e-10
127.47	1.50093e-10	126.878	1.55786e-10	127.47	1.60382e-10	127.47	1.61731e-10
127.681	1.54122e-10	127.089	1.59046e-10	127.681	1.60441e-10	127.681	1.57256e-10
127.892	1.4995e-10	127.3	1.54773e-10	127.892	1.59181e-10	127.892	1.60924e-10
128.103	1.54076e-10	127.511	1.58719e-10	128.103	1.61685e-10	128.103	1.58219e-10
128.314	1.50887e-10	127.722	1.55177e-10	128.314	1.57576e-10	128.314	1.59958e-10
128.525	1.52185e-10	127.933	1.57446e-10	128.525	1.61819e-10	128.525	1.58908e-10
128.736	1.52399e-10	128.144	1.5753e-10	128.736	1.57681e-10	128.736	1.5729e-10
128.947	1.51172e-10	128.355	1.55878e-10	128.947	1.61454e-10	128.947	1.59706e-10
129.158	1.53664e-10	128.566	1.58509e-10	129.158	1.59189e-10	129.158	1.56042e-10
129.369	1.49551e-10	128.777	1.54668e-10	129.369	1.59172e-10	129.369	1.60597e-10
129.58	1.53546e-10	128.988	1.58706e-10	129.58	1.5995e-10	129.58	1.56059e-10
129.791	1.4995e-10	129.199	1.54899e-10	129.791	1.58567e-10	129.791	1.59643e-10
130.002	1.53168e-10	129.41	1.58748e-10	130.002	1.61282e-10	130.002	1.5582e-10
130.213	1.51483e-10	129.621	1.55685e-10	130.213	1.57399e-10	130.213	1.5829e-10
130.424	1.51336e-10	129.832	1.5663e-10	130.424	1.61958e-10	130.424	1.57051e-10
130.635	1.52109e-10	130.043	1.56849e-10	130.635	1.56819e-10	130.635	1.57895e-10
130.846	1.4974e-10	130.254	1.55235e-10	130.846	1.60967e-10	130.846	1.57958e-10
131.057	1.53828e-10	130.465	1.5863e-10	131.057	1.58483e-10	131.057	1.55408e-10
131.268	1.49744e-10	130.676	1.54252e-10	131.268	1.59496e-10	131.268	1.59156e-10
131.479	1.53538e-10	130.887	1.57853e-10	131.479	1.59807e-10	131.479	1.54782e-10
131.69	1.49647e-10	131.098	1.54021e-10	131.69	1.57912e-10	131.69	1.59206e-10
131.901	1.51618e-10	131.309	1.56904e-10	131.901	1.60248e-10	131.901	1.55076e-10
132.112	1.5187e-10	131.52	1.56429e-10	132.112	1.55925e-10	132.112	1.58122e-10
132.322	1.50525e-10	131.731	1.55912e-10	132.323	1.60815e-10	132.323	1.55391e-10
132.533	1.53168e-10	131.942	1.57462e-10	132.534	1.56996e-10	132.534	1.56517e-10
132.744	1.49475e-10	132.153	1.5366e-10	132.745	1.60307e-10	132.745	1.56685e-10
132.955	1.53181e-10	132.364	1.58336e-10	132.956	1.57664e-10	132.956	1.55277e-10
133.166	1.49265e-10	132.575	1.53912e-10	133.167	1.59e-10	133.167	1.57996e-10
133.377	1.53206e-10	132.786	1.5779e-10	133.378	1.58563e-10	133.378	1.53399e-10
133.588	1.50412e-10	132.997	1.55227e-10	133.589	1.58597e-10	133.589	1.58055e-10
133.799	1.51467e-10	133.208	1.55206e-10	133.8	1.60156e-10	133.799	1.53651e-10
134.01	1.51651e-10	133.419	1.56341e-10	134.011	1.56698e-10	134.011	1.57496e-10
134.221	1.49437e-10	133.63	1.54904e-10	134.222	1.60618e-10	134.222	1.53584e-10
134.432	1.52841e-10	133.841	1.57811e-10	134.433	1.5595e-10	134.433	1.56135e-10
134.643	1.49101e-10	134.052	1.53488e-10	134.644	1.60849e-10	134.643	1.54597e-10
134.854	1.52874e-10	134.263	1.57441e-10	134.855	1.57467e-10	134.854	1.55004e-10
135.065	1.49009e-10	134.474	1.52912e-10	135.066	1.58416e-10	135.065	1.56231e-10
135.276	1.51803e-10	134.685	1.565e-10	135.277	1.58067e-10	135.276	1.53286e-10
135.487	1.50555e-10	134.896	1.55828e-10	135.488	1.57151e-10	135.487	1.56971e-10
135.698	1.50677e-10	135.107	1.54857e-10	135.699	1.59782e-10	135.698	1.52458e-10
135.909	1.5187e-10	135.318	1.56555e-10	135.91	1.56374e-10	135.909	1.56097e-10
136.12	1.49454e-10	135.529	1.53303e-10	136.121	1.59975e-10	136.12	1.52446e-10
136.331	1.52538e-10	135.74	1.57231e-10	136.332	1.55395e-10	136.331	1.56504e-10
136.542	1.4863e-10	135.951	1.53513e-10	136.543	1.59429e-10	136.542	1.53735e-10
136.753	1.52374e-10	136.162	1.5708e-10	136.754	1.56467e-10	136.753	1.54735e-10
136.964	1.4895e-10	136.373	1.54269e-10	136.965	1.58593e-10	136.964	1.54521e-10
137.175	1.51496e-10	136.584	1.55193e-10	137.176	1.57866e-10	137.175	1.52967e-10
137.386	1.50387e-10	136.795	1.55324e-10	137.387	1.57101e-10	137.386	1.55735e-10
137.597	1.49664e-10	137.006	1.53937e-10	137.598	1.58282e-10	137.597	1.52467e-10
137.808	1.51895e-10	137.217	1.57105e-10	137.809	1.56261e-10	137.808	1.55664e-10
138.019	1.48647e-10	137.428	1.52933e-10	138.02	1.59374e-10	138.019	1.51744e-10
138.23	1.52794e-10	137.639	1.56223e-10	138.231	1.55311e-10	138.23	1.55219e-10
138.441	1.48446e-10	137.85	1.52278e-10	138.442	1.5945e-10	138.441	1.51614e-10
138.652	1.5232e-10	138.061	1.55404e-10	138.653	1.5503e-10	138.652	1.54349e-10
138.863	1.49105e-10	138.272	1.54639e-10	138.864	1.57988e-10	138.863	1.53601e-10
139.074	1.50736e-10	138.483	1.54538e-10	139.075	1.56992e-10	139.074	1.52862e-10
139.285	1.50635e-10	138.694	1.55567e-10	139.286	1.56803e-10	139.285	1.53895e-10
139.496	1.49458e-10	138.905	1.52979e-10	139.497	1.58378e-10	139.496	1.51437e-10
139.707	1.52004e-10	139.116	1.56693e-10	139.708	1.5521e-10	139.707	1.55555e-10
139.918	1.47803e-10	139.327	1.52345e-10	139.919	1.58702e-10	139.918	1.50904e-10
140.129	1.51967e-10	139.538	1.56542e-10	140.13	1.54698e-10	140.129	1.55139e-10
140.34	1.48303e-10	139.749	1.52954e-10	140.341	1.59164e-10	140.34	1.92466e-10
140.551	1.51681e-10	139.96	1.5482e-10	140.552	1.55172e-10	140.551	2.30457e-10
140.762	1.49534e-10	140.171	1.54467e-10	140.763	1.58303e-10	140.762	2.4747e-10
140.973	1.50206e-10	140.382	1.53525e-10	140.974	1.56198e-10	140.973	2.63629e-10
141.184	1.5045e-10	140.593	1.55811e-10	141.185	1.56542e-10	141.184	2.75915e-10
141.395	1.49156e-10	140.804	1.52698e-10	141.396	1.57752e-10	141.395	2.44983e-10
141.606	1.5208e-10	141.015	1.56404e-10	141.607	1.55248e-10	141.606	2.33794e-10
141.817	1.48269e-10	141.226	1.51962e-10	141.818	1.5879e-10	141.817	2.21953e-10
142.028	1.52286e-10	141.437	1.56202e-10	142.029	1.54429e-10	142.028	2.20743e-10
142.239	1.47752e-10	141.648	1.53156e-10	142.24	1.58345e-10	142.239	2.1221e-10
142.45	1.50714e-10	141.859	1.54853e-10	142.451	1.54786e-10	142.45	2.12727e-10
142.661	1.49345e-10	142.07	1.54836e-10	142.662	1.58193e-10	142.661	2.0513e-10
142.872	1.49672e-10	142.281	1.52988e-10	142.873	1.56391e-10	142.872	2.05575e-10
143.083	1.51025e-10	142.492	1.55811e-10	143.084	1.56147e-10	143.083	2.02567e-10
143.294	1.4821e-10	142.703	1.51672e-10	143.295	1.56685e-10	143.294	2.01113e-10
143.505	1.51647e-10	142.914	1.55773e-10	143.506	1.5529e-10	143.505	1.99819e-10
143.716	1.47496e-10	143.125	1.52114e-10	143.717	1.57908e-10	143.716	1.95832e-10
143.927	1.51315e-10	143.336	1.5463e-10	143.928	1.54517e-10	143.927	1.97437e-10
144.138	1.48067e-10	143.547	1.5282e-10	144.138	1.58618e-10	144.138	1.92109e-10
144.349	1.50219e-10	143.757	1.53408e-10	144.349	1.54021e-10	144.349	1.95273e-10
144.56	1.48815e-10	143.969	1.54614e-10	144.56	1.57979e-10	144.56	1.89597e-10
144.771	1.49353e-10	144.179	1.5242e-10	144.771	1.5566e-10	144.771	1.92437e-10
144.982	1.50635e-10	144.391	1.55824e-10	144.982	1.5587e-10	144.982	1.87639e-10
145.193	1.48042e-10	144.601	1.51168e-10	145.193	1.56857e-10	145.193	1.88886e-10
145.404	1.52248e-10	144.812	1.55252e-10	145.404	1.55307e-10	145.404	1.87903e-10
145.615	1.4682e-10	145.023	1.51261e-10	145.615	1.57513e-10	145.615	1.8597e-10
145.826	1.51273e-10	145.234	1.5442e-10	145.826	1.5395e-10	145.826	1.86828e-10
146.037	1.47521e-10	145.445	1.53147e-10	146.037	1.57925e-10	146.037	1.83307e-10
146.248	1.50189e-10	145.656	1.5342e-10	146.248	1.53811e-10	146.248	1.85622e-10
146.459	1.49836e-10	145.867	1.54458e-10	146.459	1.58387e-10	146.459	1.81113e-10
146.67	1.48883e-10	146.078	1.5137e-10	146.67	1.54748e-10	146.67	1.84844e-10
146.881	1.50576e-10	146.289	1.54815e-10	146.881	1.55719e-10	146.881	1.79597e-10
147.092	1.47517e-10	146.5	1.5113e-10	147.092	1.56067e-10	147.092	1.83059e-10
147.303	1.51408e-10	146.711	1.54845e-10	147.303	1.55046e-10	147.303	1.79534e-10
147.514	1.47567e-10	146.922	1.51013e-10	147.514	1.57282e-10	147.514	1.8005e-10
147.725	1.50967e-10	147.133	1.5424e-10	147.725	1.54122e-10	147.725	1.79836e-10
147.936	1.46908e-10	147.344	1.52584e-10	147.936	1.57219e-10	147.936	1.77538e-10
148.147	1.49862e-10	147.555	1.52958e-10	148.147	1.52946e-10	148.147	1.79882e-10
148.358	1.48626e-10	147.766	1.54009e-10	148.358	1.57546e-10	148.358	1.75807e-10
148.569	1.49257e-10	147.977	1.51357e-10	148.569	1.53525e-10	148.569	1.79122e-10
148.78	1.50504e-10	148.188	1.5495e-10	148.78	1.56101e-10	148.78	1.74029e-10
148.99	1.4766e-10	148.399	1.50236e-10	148.991	1.55164e-10	148.991	1.78256e-10
149.201	1.50899e-10	148.61	1.54059e-10	149.202	1.5453e-10	149.202	1.73391e-10
149.413	1.46441e-10	148.821	1.5153e-10	149.413	1.56597e-10	149.413	1.76508e-10
149.623	1.50609e-10	149.032	1.53685e-10	149.624	1.53672e-10	149.624	1.73912e-10
149.834	1.47105e-10	149.243	1.5237e-10	149.835	1.57714e-10	149.835	1.7442e-10
150.045	1.50223e-10	149.454	1.52437e-10	150.046	1.52773e-10	150.046	1.74555e-10
150.256	1.48357e-10	149.665	1.53181e-10	150.257	1.56479e-10	150.256	1.7321e-10
150.467	1.4832e-10	149.876	1.50983e-10	150.468	1.53135e-10	150.468	1.75084e-10
150.678	1.49912e-10	150.087	1.54538e-10	150.679	1.55727e-10	150.679	1.71063e-10
150.889	1.47383e-10	150.298	1.50458e-10	150.89	1.55206e-10	150.889	1.74155e-10
151.1	1.51227e-10	150.509	1.54437e-10	151.101	1.54735e-10	151.1	1.69752e-10
151.311	1.46467e-10	150.72	1.50341e-10	151.312	1.55925e-10	151.311	1.73861e-10
151.522	1.50425e-10	150.931	1.53899e-10	151.523	1.53605e-10	151.522	1.69345e-10
151.733	1.46996e-10	151.142	1.5237e-10	151.734	1.56769e-10	151.733	1.71845e-10
151.944	1.49925e-10	151.353	1.5263e-10	151.945	1.52996e-10	151.944	1.70265e-10
152.155	1.48878e-10	151.564	1.52643e-10	152.156	1.56866e-10	152.155	1.70185e-10
152.366	1.48706e-10	151.775	1.51097e-10	152.367	1.52605e-10	152.366	1.70895e-10
152.577	1.4945e-10	151.986	1.54265e-10	152.578	1.56341e-10	152.577	1.68588e-10
152.788	1.46815e-10	152.197	1.50093e-10	152.789	1.54025e-10	152.788	1.71336e-10
152.999	1.50714e-10	152.408	1.54883e-10	153	1.54862e-10	152.999	1.66097e-10
153.21	1.46778e-10	152.619	1.50311e-10	153.211	1.55643e-10	153.21	1.70634e-10
153.421	1.50593e-10	152.83	1.54151e-10	153.422	1.53185e-10	153.421	1.66424e-10
153.632	1.46958e-10	153.041	1.51488e-10	153.633	1.56273e-10	153.632	1.70349e-10
153.843	1.49866e-10	153.252	1.52681e-10	153.844	1.52185e-10	153.843	1.67353e-10
154.054	1.47563e-10	153.463	1.52668e-10	154.055	1.56551e-10	154.054	1.68298e-10
154.265	1.48794e-10	153.674	1.51656e-10	154.266	1.52525e-10	154.265	1.67521e-10
154.476	1.49168e-10	153.885	1.52996e-10	154.477	1.56727e-10	154.476	1.66601e-10
154.687	1.47425e-10	154.096	1.49988e-10	154.688	1.53311e-10	154.687	1.68487e-10
154.898	1.50118e-10	154.307	1.54147e-10	154.899	1.54584e-10	154.898	1.65248e-10
155.109	1.45773e-10	154.518	1.49588e-10	155.11	1.54517e-10	155.109	1.68462e-10
155.32	1.50584e-10	154.729	1.53693e-10	155.321	1.53836e-10	155.32	1.63761e-10
155.531	1.46345e-10	154.94	1.50093e-10	155.532	1.55866e-10	155.531	1.68265e-10
155.742	1.50555e-10	155.151	1.52034e-10	155.743	1.5208e-10	155.742	1.63572e-10
155.953	1.47551e-10	155.362	1.51286e-10	155.954	1.55849e-10	155.953	1.68004e-10
156.164	1.48757e-10	155.573	1.51786e-10	156.165	1.51811e-10	156.164	1.64689e-10
156.375	1.48185e-10	155.784	1.5263e-10	156.376	1.56219e-10	156.375	1.65706e-10
156.586	1.47307e-10	155.995	1.50954e-10	156.587	1.52395e-10	156.586	1.6555e-10
156.797	1.50387e-10	156.206	1.53206e-10	156.798	1.54362e-10	156.797	1.64063e-10
157.008	1.46647e-10	156.417	1.4908e-10	157.009	1.53643e-10	157.008	1.66244e-10
157.219	1.50004e-10	156.628	1.53828e-10	157.22	1.53601e-10	157.219	1.62962e-10
157.43	1.45883e-10	156.839	1.49559e-10	157.431	1.55038e-10	157.43	1.66685e-10
157.641	1.50009e-10	157.05	1.53664e-10	157.642	1.52643e-10	157.641	1.61878e-10
157.852	1.46862e-10	157.261	1.51193e-10	157.853	1.55937e-10	157.852	1.65866e-10
158.063	1.48736e-10	157.472	1.51374e-10	158.064	1.52223e-10	158.063	1.61546e-10
158.274	1.47605e-10	157.683	1.51567e-10	158.275	1.55349e-10	158.274	1.64353e-10
158.485	1.47303e-10	157.894	1.50941e-10	158.486	1.51681e-10	158.485	1.63265e-10
158.696	1.48904e-10	158.105	1.52807e-10	158.697	1.54383e-10	158.696	1.63303e-10
158.907	1.46778e-10	158.316	1.49794e-10	158.908	1.54067e-10	158.907	1.63656e-10
159.118	1.5037e-10	158.527	1.53534e-10	159.119	1.54051e-10	159.118	1.61635e-10
159.329	1.46088e-10	158.738	1.48584e-10	159.33	1.53958e-10	159.329	1.6437e-10
159.54	1.49395e-10	158.949	1.53504e-10	159.541	1.51807e-10	159.54	1.60887e-10
159.751	1.45454e-10	159.16	1.49429e-10	159.752	1.55622e-10	159.751	1.64546e-10
159.962	1.48492e-10	159.371	1.53307e-10	159.963	1.51198e-10	159.962	1.59891e-10
160.173	1.4758e-10	159.582	1.5053e-10	160.174	1.55693e-10	160.173	1.63878e-10
160.384	1.47807e-10	159.793	1.51063e-10	160.385	1.51496e-10	160.384	1.60118e-10
160.595	1.48668e-10	160.004	1.50971e-10	160.596	1.5487e-10	160.595	1.62828e-10
160.806	1.45765e-10	160.215	1.50681e-10	160.807	1.52656e-10	160.806	1.61941e-10
161.017	1.49563e-10	160.426	1.52706e-10	161.018	1.53567e-10	161.017	1.6124e-10
161.228	1.45521e-10	160.637	1.49231e-10	161.229	1.53937e-10	161.228	1.62328e-10
161.439	1.49862e-10	160.848	1.53021e-10	161.44	1.52706e-10	161.439	1.59849e-10
161.65	1.45786e-10	161.059	1.48311e-10	161.651	1.54534e-10	161.65	1.63059e-10
161.861	1.48811e-10	161.27	1.53101e-10	161.862	1.51059e-10	161.861	1.58983e-10
162.072	1.47126e-10	161.481	1.49004e-10	162.073	1.55479e-10	162.072	1.62987e-10
162.283	1.47769e-10	161.692	1.51815e-10	162.284	1.51193e-10	162.283	1.58618e-10
162.494	1.48391e-10	161.903	1.50278e-10	162.495	1.55618e-10	162.494	1.62752e-10
162.705	1.46946e-10	162.114	1.51046e-10	162.706	1.51353e-10	162.705	1.59311e-10
162.916	1.49546e-10	162.325	1.51458e-10	162.917	1.53332e-10	162.916	1.6066e-10
163.127	1.45198e-10	162.536	1.49962e-10	163.128	1.52983e-10	163.127	1.60177e-10
163.338	1.49261e-10	162.747	1.52626e-10	163.339	1.52458e-10	163.338	1.59151e-10
163.549	1.45807e-10	162.958	1.49622e-10	163.55	1.54534e-10	163.549	1.60983e-10
163.76	1.49656e-10	163.169	1.52723e-10	163.761	1.51404e-10	163.76	1.58042e-10
163.971	1.46824e-10	163.38	1.48597e-10	163.972	1.54899e-10	163.971	1.62042e-10
164.182	1.47698e-10	163.591	1.52294e-10	164.183	1.51126e-10	164.182	1.57315e-10
164.393	1.47399e-10	163.802	1.48618e-10	164.394	1.54458e-10	164.393	1.61773e-10
164.604	1.46908e-10	164.012	1.51567e-10	164.605	1.50992e-10	164.604	1.57235e-10
164.815	1.4924e-10	164.223	1.50244e-10	164.816	1.53937e-10	164.815	1.61004e-10
165.026	1.4545e-10	164.434	1.49845e-10	165.027	1.52479e-10	165.026	1.58252e-10
165.237	1.4982e-10	164.645	1.51349e-10	165.238	1.52496e-10	165.237	1.5924e-10
165.448	1.44677e-10	164.856	1.48857e-10	165.449	1.53656e-10	165.448	1.5934e-10
165.659	1.48979e-10	165.067	1.52408e-10	165.66	1.51563e-10	165.659	1.5816e-10
165.87	1.46773e-10	165.278	1.48832e-10	165.87	1.54916e-10	165.87	1.59979e-10
166.081	1.47941e-10	165.489	1.5179e-10	166.082	1.50656e-10	166.081	1.56668e-10
166.292	1.47378e-10	165.7	1.48206e-10	166.292	1.54572e-10	166.292	1.60429e-10
166.503	1.46261e-10	165.911	1.52437e-10	166.503	1.50378e-10	166.503	1.56046e-10
166.714	1.48362e-10	166.122	1.49757e-10	166.714	1.54135e-10	166.714	1.60189e-10
166.925	1.4537e-10	166.333	1.51261e-10	166.925	1.52332e-10	166.925	1.56269e-10
167.136	1.49311e-10	166.544	1.50546e-10	167.136	1.52454e-10	167.136	1.58399e-10
167.347	1.44815e-10	166.755	1.49059e-10	167.347	1.52794e-10	167.347	1.57761e-10
167.558	1.48925e-10	166.966	1.51521e-10	167.558	1.51353e-10	167.558	1.57925e-10
167.769	1.45412e-10	167.177	1.48551e-10	167.769	1.53559e-10	167.769	1.58887e-10
167.98	1.47446e-10	167.388	1.52895e-10	167.98	1.5066e-10	167.98	1.56265e-10
168.191	1.47227e-10	167.599	1.4808e-10	168.191	1.54954e-10	168.191	1.59139e-10
168.402	1.46538e-10	167.81	1.51698e-10	168.402	1.49912e-10	168.402	1.55416e-10
168.613	1.48114e-10	168.021	1.47815e-10	168.613	1.54256e-10	168.613	1.59727e-10
168.824	1.45324e-10	168.232	1.5142e-10	168.824	1.5013e-10	168.824	1.55286e-10
169.035	1.48899e-10	168.443	1.4995e-10	169.035	1.52803e-10	169.035	1.59319e-10
169.246	1.44773e-10	168.654	1.50408e-10	169.246	1.52261e-10	169.246	1.5616e-10
169.457	1.48862e-10	168.865	1.50261e-10	169.457	1.52193e-10	169.457	1.56904e-10
169.668	1.45017e-10	169.076	1.48731e-10	169.668	1.52618e-10	169.668	1.57584e-10
169.878	1.47664e-10	169.287	1.51353e-10	169.879	1.50937e-10	169.879	1.56084e-10
170.089	1.46454e-10	169.498	1.48236e-10	170.09	1.54101e-10	170.089	1.58488e-10
170.3	1.46509e-10	169.709	1.52034e-10	170.301	1.50021e-10	170.3	1.54962e-10
170.511	1.4763e-10	169.92	1.47517e-10	170.512	1.54021e-10	170.511	1.58509e-10
170.722	1.45433e-10	170.131	1.51332e-10	170.723	1.49937e-10	170.722	1.54315e-10
170.933	1.49206e-10	170.342	1.47668e-10	170.934	1.53635e-10	170.933	1.5895e-10
171.144	1.44269e-10	170.553	1.50185e-10	171.145	1.51004e-10	171.144	1.54101e-10
171.355	1.48488e-10	170.764	1.49626e-10	171.356	1.5221e-10	171.355	1.57962e-10
171.566	1.44534e-10	170.975	1.49836e-10	171.567	1.52521e-10	171.566	2.10197e-10
171.777	1.47433e-10	171.186	1.50101e-10	171.778	1.51265e-10	171.777	2.37785e-10
171.988	1.46509e-10	171.397	1.48883e-10	171.989	1.53538e-10	171.988	2.56592e-10
172.199	1.46992e-10	171.608	1.51067e-10	172.2	1.50067e-10	172.199	2.69457e-10
172.41	1.46929e-10	171.819	1.47391e-10	172.411	1.53303e-10	172.41	2.84407e-10
172.621	1.45782e-10	172.03	1.51929e-10	172.622	1.49971e-10	172.621	2.43369e-10
172.832	1.4871e-10	172.241	1.4745e-10	172.833	1.53723e-10	172.832	2.35512e-10
173.043	1.44845e-10	172.452	1.5137e-10	173.044	1.49668e-10	173.043	2.24109e-10
173.254	1.49021e-10	172.663	1.48815e-10	173.255	1.52752e-10	173.254	2.23273e-10
173.465	1.44126e-10	172.874	1.4979e-10	173.466	1.51219e-10	173.465	2.14563e-10
173.676	1.47786e-10	173.085	1.49815e-10	173.677	1.5079e-10	173.676	2.14193e-10
173.887	1.46391e-10	173.296	1.49504e-10	173.888	1.52601e-10	173.887	2.10348e-10
174.098	1.46101e-10	173.507	1.50311e-10	174.099	1.5013e-10	174.098	2.07962e-10
174.309	1.47488e-10	173.718	1.47769e-10	174.31	1.53366e-10	174.309	2.06378e-10
174.52	1.44681e-10	173.929	1.51395e-10	174.521	1.4953e-10	174.52	2.02697e-10
174.731	1.48051e-10	174.14	1.46853e-10	174.732	1.52849e-10	174.731	2.0408e-10
174.942	1.4408e-10	174.351	1.51223e-10	174.943	1.49622e-10	174.942	1.98193e-10
175.153	1.48248e-10	174.562	1.4745e-10	175.154	1.53857e-10	175.153	2.00811e-10
175.364	1.44538e-10	174.773	1.50475e-10	175.365	1.5071e-10	175.364	1.94756e-10
175.575	1.47962e-10	174.984	1.48467e-10	175.576	1.51555e-10	175.575	1.97853e-10
175.786	1.45593e-10	175.195	1.49215e-10	175.787	1.51693e-10	175.786	1.93781e-10
175.997	1.46622e-10	175.406	1.49656e-10	175.998	1.50408e-10	175.997	1.9437e-10
176.208	1.46719e-10	175.617	1.48278e-10	176.209	1.53475e-10	176.208	1.92298e-10
176.419	1.45593e-10	175.828	1.50517e-10	176.42	1.49366e-10	176.419	1.91033e-10
176.63	1.48299e-10	176.039	1.46941e-10	176.631	1.53231e-10	176.63	1.91601e-10
176.841	1.43736e-10	176.25	1.50811e-10	176.842	1.49366e-10	176.841	1.88004e-10
177.052	1.48412e-10	176.461	1.46689e-10	177.053	1.53143e-10	177.052	1.90832e-10
177.263	1.44101e-10	176.672	1.51546e-10	177.264	1.49076e-10	177.263	1.85542e-10
177.474	1.4808e-10	176.883	1.4695e-10	177.475	1.52084e-10	177.474	1.88727e-10
177.685	1.45811e-10	177.094	1.49769e-10	177.686	1.50983e-10	177.685	1.84105e-10
177.896	1.46408e-10	177.305	1.48395e-10	177.897	1.50946e-10	177.896	1.8766e-10
178.107	1.46471e-10	177.516	1.48504e-10	178.108	1.51588e-10	178.107	1.84155e-10
178.318	1.44786e-10	177.727	1.5003e-10	178.319	1.49887e-10	178.318	1.84391e-10
178.529	1.47933e-10	177.938	1.47757e-10	178.53	1.52937e-10	178.529	1.83685e-10
178.74	1.44261e-10	178.149	1.50572e-10	178.741	1.48807e-10	178.74	1.81966e-10
178.951	1.4832e-10	178.36	1.46517e-10	178.952	1.53202e-10	178.951	1.83622e-10
179.162	1.43849e-10	178.571	1.50693e-10	179.163	1.48651e-10	179.162	1.80302e-10
179.373	1.47736e-10	178.782	1.46887e-10	179.374	1.52563e-10	179.373	1.8358e-10
179.584	1.44866e-10	178.993	1.50874e-10	179.585	1.50097e-10	179.584	1.77828e-10
179.795	1.46925e-10	179.204	1.46857e-10	179.796	1.51063e-10	179.795	1.82193e-10
180.006	1.46538e-10	179.415	1.49059e-10	180.007	1.51336e-10	180.006	1.77206e-10
180.217	1.45051e-10	179.626	1.48719e-10	180.218	1.50261e-10	180.217	1.80323e-10
180.428	1.47009e-10	179.837	1.48563e-10	180.429	1.51962e-10	180.428	1.78361e-10
180.639	1.43841e-10	180.048	1.50055e-10	180.64	1.48778e-10	180.639	1.78273e-10
180.85	1.47668e-10	180.259	1.47202e-10	180.851	1.52601e-10	180.85	1.7829e-10
181.061	1.44013e-10	180.47	1.50059e-10	181.062	1.48899e-10	181.061	1.76408e-10
181.272	1.47799e-10	180.681	1.4629e-10	181.273	1.52693e-10	181.272	1.78592e-10
181.483	1.43908e-10	180.892	1.50231e-10	181.484	1.48773e-10	181.483	1.74601e-10
181.694	1.45954e-10	181.103	1.46866e-10	181.695	1.51042e-10	181.694	1.78487e-10
181.905	1.45744e-10	181.314	1.50399e-10	181.906	1.51042e-10	181.905	1.73702e-10
182.116	1.45206e-10	181.525	1.47559e-10	182.117	1.5063e-10	182.116	1.77307e-10
182.327	1.46849e-10	181.736	1.48383e-10	182.328	1.51689e-10	182.327	1.72723e-10
182.538	1.43757e-10	181.947	1.49076e-10	182.539	1.48899e-10	182.538	1.7516e-10
182.749	1.47967e-10	182.158	1.47773e-10	182.75	1.52626e-10	182.749	1.74231e-10
182.96	1.4332e-10	182.369	1.49958e-10	182.961	1.48345e-10	182.96	1.74038e-10
183.171	1.47656e-10	182.58	1.46694e-10	183.172	1.52853e-10	183.171	1.74265e-10
183.382	1.43979e-10	182.791	1.5053e-10	183.383	1.48446e-10	183.382	1.71613e-10
183.593	1.46038e-10	183.002	1.46345e-10	183.594	1.52105e-10	183.593	1.74941e-10
183.804	1.45307e-10	183.213	1.49883e-10	183.805	1.49475e-10	183.804	1.69853e-10
184.015	1.45555e-10	183.424	1.4629e-10	184.016	1.50471e-10	184.015	1.74504e-10
184.226	1.46467e-10	183.635	1.4971e-10	184.227	1.50799e-10	184.226	1.7024e-10
184.437	1.44488e-10	183.846	1.47719e-10	184.438	1.4924e-10	184.437	1.73298e-10
184.648	1.47992e-10	184.057	1.48067e-10	184.649	1.52038e-10	184.648	1.70634e-10
184.859	1.42937e-10	184.268	1.48458e-10	184.86	1.48105e-10	184.859	1.71559e-10
185.07	1.47647e-10	184.479	1.47223e-10	185.071	1.52563e-10	185.07	1.71231e-10
185.281	1.43504e-10	184.69	1.50261e-10	185.282	1.48248e-10	185.281	1.69933e-10
185.492	1.46883e-10	184.9	1.46126e-10	185.493	1.52256e-10	185.492	1.71941e-10
185.703	1.44769e-10	185.112	1.50223e-10	185.704	1.48765e-10	185.703	1.67895e-10
185.914	1.46122e-10	185.322	1.45681e-10	185.915	1.50736e-10	185.914	1.7221e-10
186.125	1.45488e-10	185.533	1.49975e-10	186.126	1.49996e-10	186.125	1.67525e-10
186.336	1.44891e-10	185.744	1.46063e-10	186.337	1.49693e-10	186.336	1.71214e-10
186.547	1.46517e-10	185.955	1.49097e-10	186.548	1.51336e-10	186.547	1.67072e-10
186.758	1.43752e-10	186.166	1.48076e-10	186.758	1.48719e-10	186.758	1.70479e-10
186.969	1.47605e-10	186.377	1.47593e-10	186.97	1.52135e-10	186.969	1.67794e-10
187.18	1.43437e-10	186.588	1.48937e-10	187.181	1.47975e-10	187.18	1.68979e-10
187.391	1.46752e-10	186.799	1.46454e-10	187.392	1.51769e-10	187.391	1.69021e-10
187.602	1.43412e-10	187.01	1.50168e-10	187.602	1.47899e-10	187.602	1.67277e-10
187.813	1.46143e-10	187.221	1.46383e-10	187.813	1.51135e-10	187.812	1.69811e-10
188.024	1.45156e-10	187.432	1.4921e-10	188.024	1.50017e-10	188.024	1.65219e-10
188.235	1.45534e-10	187.643	1.45282e-10	188.235	1.49416e-10	188.234	1.69525e-10
188.446	1.45748e-10	187.854	1.49664e-10	188.446	1.50933e-10	188.445	1.65567e-10
188.657	1.43967e-10	188.065	1.46891e-10	188.657	1.48362e-10	188.656	1.69143e-10
188.868	1.46933e-10	188.276	1.4813e-10	188.868	1.51735e-10	188.867	1.64748e-10
189.079	1.43164e-10	188.487	1.47757e-10	189.079	1.48353e-10	189.078	1.67496e-10
189.29	1.47572e-10	188.698	1.46773e-10	189.29	1.51467e-10	189.289	1.65933e-10
189.5	1.43084e-10	188.909	1.48916e-10	189.501	1.47299e-10	189.5	1.66378e-10
189.711	1.4682e-10	189.12	1.45811e-10	189.712	1.51097e-10	189.711	1.67122e-10
189.922	1.43761e-10	189.331	1.49773e-10	189.923	1.49004e-10	189.922	1.64487e-10
190.133	1.45916e-10	189.542	1.45664e-10	190.134	1.50093e-10	190.133	1.6774e-10
190.344	1.45387e-10	189.753	1.49223e-10	190.345	1.50702e-10	190.344	1.63206e-10
190.555	1.44941e-10	189.964	1.4587e-10	190.556	1.48433e-10	190.555	1.67815e-10
190.766	1.45992e-10	190.175	1.48567e-10	190.767	1.51509e-10	190.766	1.63277e-10
190.977	1.43215e-10	190.386	1.47597e-10	190.978	1.47307e-10	190.977	1.67008e-10
191.188	1.47173e-10	190.597	1.47622e-10	191.189	1.51824e-10	191.188	1.63647e-10
191.399	1.42794e-10	190.808	1.47933e-10	191.4	1.4792e-10	191.399	1.65521e-10
191.61	1.47114e-10	191.019	1.46324e-10	191.611	1.51202e-10	191.61	1.64975e-10
191.821	1.43131e-10	191.23	1.49572e-10	191.822	1.48761e-10	191.821	1.64109e-10
192.032	1.465e-10	191.441	1.45122e-10	192.033	1.49958e-10	192.032	1.65475e-10
192.243	1.4416e-10	191.652	1.49782e-10	192.244	1.49979e-10	192.243	1.62874e-10
192.454	1.45046e-10	191.863	1.45933e-10	192.455	1.48895e-10	192.454	1.65782e-10
192.665	1.45063e-10	192.074	1.49072e-10	192.666	1.50941e-10	192.665	1.61668e-10
192.876	1.44517e-10	192.285	1.46017e-10	192.877	1.47345e-10	192.876	1.65756e-10
193.087	1.46332e-10	192.496	1.47836e-10	193.088	1.51399e-10	193.087	1.61509e-10
193.298	1.43122e-10	192.707	1.47236e-10	193.299	1.47072e-10	193.298	1.65597e-10
193.509	1.47164e-10	192.918	1.47252e-10	193.51	1.51433e-10	193.509	1.62962e-10
193.72	1.42324e-10	193.129	1.48748e-10	193.721	1.47635e-10	193.72	1.63072e-10
193.931	1.4716e-10	193.34	1.45311e-10	193.932	1.50177e-10	193.931	1.63513e-10
194.142	1.42719e-10	193.551	1.49135e-10	194.143	1.49273e-10	194.142	1.61887e-10
194.353	1.45097e-10	193.762	1.44941e-10	194.354	1.48609e-10	194.353	1.64744e-10
194.564	1.44143e-10	193.973	1.49605e-10	194.565	1.50387e-10	194.564	1.61181e-10
194.775	1.44622e-10	194.184	1.45206e-10	194.776	1.47215e-10	194.775	1.64567e-10
194.986	1.45605e-10	194.395	1.47752e-10	194.987	1.51479e-10	194.986	1.59941e-10
195.197	1.44038e-10	194.606	1.46475e-10	195.198	1.47185e-10	195.197	1.64546e-10
195.408	1.45929e-10	194.817	1.47433e-10	195.409	1.50328e-10	195.408	1.59807e-10
195.619	1.42824e-10	195.028	1.48051e-10	195.62	1.47517e-10	195.619	1.63151e-10
195.83	1.46778e-10	195.239	1.46034e-10	195.831	1.50072e-10	195.83	1.61752e-10
196.041	1.4258e-10	195.45	1.49034e-10	196.042	1.48979e-10	196.041	1.61445e-10
196.252	1.46614e-10	195.661	1.45311e-10	196.253	1.48546e-10	196.252	1.62542e-10
196.463	1.42769e-10	195.872	1.49067e-10	196.464	1.50135e-10	196.463	1.60672e-10
196.674	1.44883e-10	196.083	1.45042e-10	196.675	1.47479e-10	196.674	1.63693e-10
196.885	1.44513e-10	196.294	1.4892e-10	196.886	1.51156e-10	196.885	1.59404e-10
197.096	1.44374e-10	196.505	1.46462e-10	197.097	1.46845e-10	197.096	1.63622e-10
197.307	1.45236e-10	196.716	1.46996e-10	197.308	1.50891e-10	197.307	1.58769e-10
197.518	1.42937e-10	196.927	1.47757e-10	197.519	1.46853e-10	197.518	1.63084e-10
197.729	1.46009e-10	197.138	1.46009e-10	197.73	1.49979e-10	197.729	1.59748e-10
197.94	1.42273e-10	197.349	1.48916e-10	197.941	1.48328e-10	197.94	1.61685e-10
198.151	1.46567e-10	197.56	1.45324e-10	198.152	1.49168e-10	198.151	1.60929e-10
198.362	1.42462e-10	197.771	1.48546e-10	198.363	1.49992e-10	198.362	1.6034e-10
198.573	1.46408e-10	197.982	1.45252e-10	198.574	1.47593e-10	198.573	1.6158e-10
198.784	1.43538e-10	198.193	1.48458e-10	198.785	1.50651e-10	198.784	1.59114e-10
198.995	1.44542e-10	198.404	1.46109e-10	198.996	1.46971e-10	198.995	1.62588e-10
199.206	1.44177e-10	198.615	1.47362e-10	199.207	1.50698e-10	199.206	1.58055e-10
199.417	1.43492e-10	198.826	1.47408e-10	199.418	1.46807e-10	199.417	1.61773e-10
199.628	1.46063e-10	199.037	1.46025e-10	199.629	1.50685e-10	199.628	1.58408e-10
199.839	1.42874e-10	199.248	1.48063e-10	199.84	1.47904e-10	199.839	1.61202e-10
200.05	1.46416e-10	199.459	1.44605e-10	200.051	1.48971e-10	200.05	1.59433e-10
200.261	1.42164e-10	199.67	1.49122e-10	200.262	1.49416e-10	200.261	1.60265e-10
200.472	1.46227e-10	199.881	1.44807e-10	200.473	1.47765e-10	200.472	1.60042e-10
200.683	1.42643e-10	200.092	1.48836e-10	200.684	1.50677e-10	200.683	1.5842e-10
200.894	1.4592e-10	200.303	1.45563e-10	200.895	1.46542e-10	200.894	1.61265e-10
201.105	1.43261e-10	200.514	1.46904e-10	201.106	1.50353e-10	201.105	1.5713e-10
201.316	1.44257e-10	200.725	1.47168e-10	201.317	1.46492e-10	201.316	1.61765e-10
201.527	1.44769e-10	200.936	1.45971e-10	201.528	1.50408e-10	201.527	1.57315e-10
201.738	1.43236e-10	201.147	1.48416e-10	201.739	1.47315e-10	201.738	1.60702e-10
201.949	1.46109e-10	201.358	1.43975e-10	201.95	1.49009e-10	201.949	1.56857e-10
202.16	1.4211e-10	201.569	1.48504e-10	202.161	1.48534e-10	202.16	1.59546e-10
202.371	1.46055e-10	201.78	1.44551e-10	202.372	1.47689e-10	202.371	1.58593e-10
202.582	1.42273e-10	201.991	1.48601e-10	202.583	1.49988e-10	202.582	1.58719e-10
202.793	1.45899e-10	202.202	1.45576e-10	202.794	1.46652e-10	202.793	1.59517e-10
203.004	1.42366e-10	202.413	1.46639e-10	203.005	1.50462e-10	203.004	1.56744e-10
203.215	1.44946e-10	202.624	1.46605e-10	203.216	1.46652e-10	203.215	1.60059e-10
203.426	1.43437e-10	202.835	1.45832e-10	203.427	1.49983e-10	203.426	1.56836e-10
203.637	1.44051e-10	203.046	1.48109e-10	203.638	1.46677e-10	203.637	1.60958e-10
203.848	1.44345e-10	203.257	1.4482e-10	203.849	1.49278e-10	203.848	1.56244e-10
204.059	1.43194e-10	203.468	1.48731e-10	204.06	1.48483e-10	204.059	1.60471e-10
204.27	1.45601e-10	203.679	1.44299e-10	204.271	1.47597e-10	204.27	1.56975e-10
204.481	1.41664e-10	203.89	1.48601e-10	204.482	1.49702e-10	204.481	1.58311e-10
204.692	1.46072e-10	204.1	1.45727e-10	204.693	1.46093e-10	204.692	1.5866e-10
204.903	1.41715e-10	204.311	1.46635e-10	204.904	1.50206e-10	204.903	1.57399e-10
205.114	1.45752e-10	204.522	1.4687e-10	205.115	1.46299e-10	205.114	1.59467e-10
205.325	1.42391e-10	204.733	1.4508e-10	205.326	1.49958e-10	205.325	1.56101e-10
205.536	1.44563e-10	204.944	1.47677e-10	205.537	1.46395e-10	205.536	1.59941e-10
205.747	1.44177e-10	205.155	1.43736e-10	205.748	1.48782e-10	205.747	1.5558e-10
205.958	1.43614e-10	205.366	1.4824e-10	205.959	1.47643e-10	205.958	1.59761e-10
206.169	1.44593e-10	205.577	1.4424e-10	206.17	1.48273e-10	206.169	1.55651e-10
206.38	1.42437e-10	205.788	1.4766e-10	206.381	1.49282e-10	206.38	1.585e-10
206.591	1.45954e-10	205.999	1.45689e-10	206.592	1.46752e-10	206.591	1.56807e-10
206.802	1.41899e-10	206.21	1.45887e-10	206.803	1.49904e-10	206.802	1.57328e-10
207.013	1.46004e-10	206.421	1.47063e-10	207.014	1.45223e-10	207.013	1.58244e-10
207.224	1.41803e-10	206.632	1.44904e-10	207.225	1.50168e-10	207.224	1.55601e-10
207.435	1.45479e-10	206.843	1.48017e-10	207.436	1.45992e-10	207.435	1.59546e-10
207.646	1.43177e-10	207.054	1.43857e-10	207.647	1.49941e-10	207.646	1.54799e-10
207.857	1.44509e-10	207.265	1.47652e-10	207.858	1.47349e-10	207.857	1.5879e-10
208.068	1.44265e-10	207.476	1.43962e-10	208.069	1.47857e-10	208.068	1.54899e-10
208.279	1.42349e-10	207.687	1.46841e-10	208.28	1.48824e-10	208.279	1.58912e-10
208.49	1.44862e-10	207.898	1.45496e-10	208.491	1.46731e-10	208.489	1.56101e-10
208.701	1.41975e-10	208.109	1.45475e-10	208.702	1.49836e-10	208.7	1.56958e-10
208.912	1.45757e-10	208.32	1.4679e-10	208.913	1.45878e-10	208.911	1.56815e-10
209.123	1.41593e-10	208.531	1.43853e-10	209.124	1.49824e-10	209.122	1.55639e-10
209.334	1.45341e-10	208.742	1.4813e-10	209.335	1.46248e-10	209.333	1.58555e-10
209.544	1.41181e-10	208.953	1.43874e-10	209.546	1.49799e-10	209.544	1.54534e-10
209.756	1.44236e-10	209.164	1.4824e-10	209.757	1.46883e-10	209.755	1.58361e-10
209.966	1.43441e-10	209.375	1.44244e-10	209.968	1.48778e-10	209.966	1.53735e-10
210.177	1.43824e-10	209.586	1.45811e-10	210.179	1.47929e-10	210.177	1.57996e-10
210.388	1.44555e-10	209.797	1.45912e-10	210.39	1.46652e-10	210.388	1.54378e-10
210.599	1.42173e-10	210.008	1.45231e-10	210.601	1.49349e-10	210.599	1.57298e-10
210.81	1.45446e-10	210.219	1.47563e-10	210.812	1.4579e-10	210.81	1.55752e-10
211.021	1.41538e-10	210.43	1.43983e-10	211.023	1.50286e-10	211.021	1.55841e-10
211.232	1.45773e-10	210.641	1.47534e-10	211.234	1.46055e-10	211.232	1.56601e-10
211.443	1.41572e-10	210.852	1.43862e-10	211.445	1.4958e-10	211.443	1.54887e-10
211.654	1.45248e-10	211.063	1.47563e-10	211.656	1.46828e-10	211.654	1.58298e-10
211.865	1.41299e-10	211.274	1.45349e-10	211.867	1.47799e-10	211.865	1.54051e-10
212.076	1.44559e-10	211.485	1.45786e-10	212.078	1.48063e-10	212.076	1.58143e-10
212.287	1.43433e-10	211.696	1.46416e-10	212.289	1.47471e-10	212.287	1.53681e-10
212.498	1.4324e-10	211.907	1.44147e-10	212.499	1.48841e-10	212.498	1.57433e-10
212.709	1.44143e-10	212.118	1.47815e-10	212.71	1.45446e-10	212.709	1.54946e-10
212.92	1.41597e-10	212.329	1.43488e-10	212.922	1.49647e-10	212.92	1.56126e-10
213.131	1.45391e-10	212.54	1.47236e-10	213.133	1.45471e-10	213.131	1.56067e-10
213.342	1.4153e-10	212.751	1.43744e-10	213.344	1.5003e-10	213.342	1.54866e-10
213.553	1.45374e-10	212.962	1.45761e-10	213.554	1.45643e-10	213.553	1.56496e-10
213.764	1.41698e-10	213.173	1.45458e-10	213.766	1.47593e-10	213.764	1.53576e-10
213.975	1.45105e-10	213.384	1.44593e-10	213.977	1.47458e-10	213.975	1.57647e-10
214.186	1.42315e-10	213.595	1.47093e-10	214.188	1.46874e-10	214.186	1.53156e-10
214.397	1.43904e-10	213.806	1.43656e-10	214.399	1.48929e-10	214.397	1.5729e-10
214.608	1.43458e-10	214.017	1.47883e-10	214.61	1.4579e-10	214.608	1.5271e-10
214.819	1.4271e-10	214.228	1.43341e-10	214.821	1.49441e-10	214.819	1.55341e-10
215.03	1.44685e-10	214.439	1.47131e-10	215.031	1.45009e-10	215.03	1.54933e-10
215.241	1.41101e-10	214.65	1.44559e-10	215.242	1.49601e-10	215.241	1.54908e-10
215.452	1.45563e-10	214.861	1.45996e-10	215.453	1.45357e-10	215.452	1.56088e-10
215.663	1.41059e-10	215.072	1.45912e-10	215.664	1.48504e-10	215.663	1.53042e-10
215.874	1.44912e-10	215.283	1.43925e-10	215.875	1.46811e-10	215.874	1.56752e-10
216.085	1.41748e-10	215.494	1.46983e-10	216.086	1.47404e-10	216.085	1.52114e-10
216.296	1.44257e-10	215.705	1.42647e-10	216.297	1.48173e-10	216.296	1.57286e-10
216.507	1.42408e-10	215.916	1.47307e-10	216.508	1.45441e-10	216.507	1.52685e-10
216.718	1.43509e-10	216.127	1.4366e-10	216.719	1.49542e-10	216.718	1.56374e-10
216.929	1.4379e-10	216.338	1.45462e-10	216.93	1.45282e-10	216.929	1.5387e-10
217.14	1.42404e-10	216.549	1.45332e-10	217.141	1.48874e-10	217.14	1.54307e-10
217.351	1.45152e-10	216.76	1.44139e-10	217.352	1.45244e-10	217.351	1.55021e-10
217.562	1.40958e-10	216.971	1.46908e-10	217.563	1.48311e-10	217.562	1.54143e-10
217.773	1.45425e-10	217.182	1.44202e-10	217.774	1.46475e-10	217.773	1.56231e-10
217.984	1.40975e-10	217.393	1.47257e-10	217.985	1.47168e-10	217.984	1.52063e-10
218.195	1.45e-10	217.604	1.43387e-10	218.196	1.47534e-10	218.195	1.56256e-10
218.406	1.41093e-10	217.815	1.46883e-10	218.407	1.45601e-10	218.406	1.51807e-10
218.617	1.43736e-10	218.026	1.44462e-10	218.618	1.48736e-10	218.617	1.56874e-10
218.828	1.42286e-10	218.237	1.45332e-10	218.829	1.44467e-10	218.828	1.52454e-10
219.039	1.42815e-10	218.448	1.46013e-10	219.04	1.49639e-10	219.039	1.54437e-10
219.25	1.44198e-10	218.659	1.43534e-10	219.251	1.45063e-10	219.25	1.53677e-10
219.461	1.41941e-10	218.87	1.46962e-10	219.462	1.48668e-10	219.461	1.54248e-10
219.672	1.44584e-10	219.081	1.42937e-10	219.673	1.46408e-10	219.672	1.54719e-10
219.883	1.40542e-10	219.292	1.46887e-10	219.884	1.46933e-10	219.883	1.53311e-10
220.094	1.44626e-10	219.503	1.43223e-10	220.095	1.47807e-10	220.094	1.55643e-10
220.305	1.41017e-10	219.714	1.45828e-10	220.306	1.46483e-10	220.305	1.51181e-10
220.516	1.44988e-10	219.925	1.44752e-10	220.517	1.48412e-10	220.516	1.56147e-10
220.727	1.42189e-10	220.136	1.44282e-10	220.728	1.44811e-10	220.727	1.51836e-10
220.938	1.43391e-10	220.347	1.46194e-10	220.939	1.48962e-10	220.938	1.55496e-10
221.149	1.43202e-10	220.558	1.43521e-10	221.15	1.44677e-10	221.149	1.5213e-10
221.36	1.42437e-10	220.769	1.47408e-10	221.361	1.49135e-10	221.36	1.53756e-10
221.571	1.44307e-10	220.98	1.42845e-10	221.572	1.45694e-10	221.571	1.53202e-10
221.782	1.4132e-10	221.191	1.46841e-10	221.783	1.4703e-10	221.782	1.52635e-10
221.993	1.45051e-10	221.402	1.43551e-10	221.994	1.46635e-10	221.993	1.54492e-10
222.204	1.40689e-10	221.613	1.45118e-10	222.205	1.46067e-10	222.204	1.52269e-10
222.415	1.4453e-10	221.824	1.45416e-10	222.416	1.48576e-10	222.415	1.55399e-10
222.626	1.41063e-10	222.035	1.43887e-10	222.627	1.44853e-10	222.626	1.51341e-10
222.837	1.44311e-10	222.246	1.46425e-10	222.838	1.48845e-10	222.837	1.54916e-10
223.048	1.42278e-10	222.457	1.42328e-10	223.049	1.44362e-10	223.048	1.51076e-10
223.259	1.43e-10	222.668	1.46908e-10	223.26	1.48525e-10	223.259	1.55034e-10
223.47	1.42773e-10	222.879	1.43408e-10	223.471	1.45076e-10	223.47	1.52458e-10
223.681	1.41895e-10	223.09	1.45345e-10	223.682	1.47093e-10	223.681	1.5316e-10
223.892	1.4474e-10	223.301	1.44601e-10	223.893	1.46009e-10	223.892	1.52857e-10
224.103	1.40832e-10	223.512	1.44025e-10	224.104	1.46273e-10	224.103	1.52307e-10
224.314	1.44408e-10	223.723	1.45773e-10	224.315	1.47055e-10	224.314	1.54702e-10
224.525	1.40862e-10	223.934	1.43509e-10	224.526	1.44874e-10	224.525	1.51332e-10
224.736	1.44017e-10	224.145	1.4695e-10	224.737	1.48946e-10	224.736	1.55231e-10
224.947	1.40664e-10	224.356	1.425e-10	224.948	1.4411e-10	224.947	1.50059e-10
225.158	1.43681e-10	224.567	1.46475e-10	225.159	1.48307e-10	225.158	1.54857e-10
225.369	1.42483e-10	224.778	1.43547e-10	225.37	1.44387e-10	225.369	1.50895e-10
225.58	1.42538e-10	224.989	1.44933e-10	225.581	1.47278e-10	225.58	1.54618e-10
225.791	1.42975e-10	225.2	1.45135e-10	225.792	1.46114e-10	225.791	1.52345e-10
226.002	1.41164e-10	225.411	1.44215e-10	226.003	1.46983e-10	226.002	1.52357e-10
226.213	1.44525e-10	225.622	1.46051e-10	226.214	1.47168e-10	226.213	1.53488e-10
226.424	1.40639e-10	225.833	1.42299e-10	226.425	1.45349e-10	226.424	1.51841e-10
226.635	1.44723e-10	226.044	1.46656e-10	226.636	1.48215e-10	226.635	1.5413e-10
226.846	1.40089e-10	226.255	1.42483e-10	226.847	1.44101e-10	226.846	1.50744e-10
227.057	1.44181e-10	226.465	1.46744e-10	227.058	1.48656e-10	227.057	1.54286e-10
227.268	1.4195e-10	226.676	1.43891e-10	227.269	1.44668e-10	227.268	1.49941e-10
227.479	1.43278e-10	226.887	1.44013e-10	227.48	1.47887e-10	227.479	1.54408e-10
227.69	1.42794e-10	227.098	1.4529e-10	227.691	1.44967e-10	227.69	1.50437e-10
227.901	1.42395e-10	227.309	1.42962e-10	227.902	1.46483e-10	227.901	1.5324e-10
228.112	1.43282e-10	227.52	1.4642e-10	228.113	1.46231e-10	228.112	1.52114e-10
228.323	1.41206e-10	227.731	1.42862e-10	228.324	1.45647e-10	228.323	1.5203e-10
228.534	1.44492e-10	227.942	1.45509e-10	228.535	1.47895e-10	228.534	1.53273e-10
228.745	1.40114e-10	228.153	1.42198e-10	228.746	1.43958e-10	228.745	1.50744e-10
228.956	1.44395e-10	228.364	1.45067e-10	228.957	1.48063e-10	228.955	1.53925e-10
229.167	1.39563e-10	228.575	1.44383e-10	229.168	1.44093e-10	229.166	1.50181e-10
229.378	1.44131e-10	228.786	1.43904e-10	229.379	1.48269e-10	229.377	1.54483e-10
229.589	1.41971e-10	228.997	1.45941e-10	229.59	1.44303e-10	229.588	1.49651e-10
229.8	1.42673e-10	229.208	1.41601e-10	229.801	1.47055e-10	229.799	1.53803e-10
230.011	1.42866e-10	229.419	1.4645e-10	230.012	1.45588e-10	230.01	1.51278e-10
230.222	1.41147e-10	229.63	1.42597e-10	230.223	1.46383e-10	230.221	1.51996e-10
230.433	1.4324e-10	229.841	1.46215e-10	230.434	1.4742e-10	230.432	1.52164e-10
230.644	1.40374e-10	230.052	1.43757e-10	230.645	1.45025e-10	230.643	1.5129e-10
230.855	1.44454e-10	230.263	1.44404e-10	230.855	1.4782e-10	230.854	1.52412e-10
231.066	1.4045e-10	230.474	1.43836e-10	231.066	1.43962e-10	231.065	1.49878e-10
231.277	1.44269e-10	230.685	1.43626e-10	231.277	1.48e-10	231.276	1.53929e-10
231.488	1.39992e-10	230.896	1.46404e-10	231.488	1.44374e-10	231.487	1.49353e-10
231.698	1.4282e-10	231.107	1.42135e-10	231.699	1.48e-10	231.698	1.53752e-10
231.909	1.42093e-10	231.318	1.4629e-10	231.91	1.4574e-10	231.909	1.49156e-10
232.12	1.42341e-10	231.529	1.41769e-10	232.121	1.45975e-10	232.12	1.52988e-10
232.331	1.43206e-10	231.74	1.45404e-10	232.332	1.45778e-10	232.331	1.51546e-10
232.542	1.41143e-10	231.951	1.44093e-10	232.543	1.45315e-10	232.542	1.51521e-10
232.753	1.43744e-10	232.162	1.43979e-10	232.754	1.47601e-10	232.753	1.52219e-10
232.964	1.39832e-10	232.373	1.44946e-10	232.965	1.43992e-10	232.964	1.5058e-10
233.175	1.44324e-10	232.584	1.42706e-10	233.176	1.48004e-10	233.175	1.52895e-10
233.386	1.40202e-10	232.795	1.45416e-10	233.387	1.4321e-10	233.386	1.49563e-10
233.597	1.43563e-10	233.006	1.42139e-10	233.598	1.47694e-10	233.597	1.53799e-10
233.808	1.40509e-10	233.217	1.45874e-10	233.809	1.44244e-10	233.808	1.48841e-10
234.019	1.42362e-10	233.428	1.42093e-10	234.02	1.46315e-10	234.019	1.53546e-10
234.23	1.42114e-10	233.639	1.4479e-10	234.231	1.45786e-10	234.23	1.48845e-10
234.441	1.42311e-10	233.85	1.43828e-10	234.442	1.45429e-10	234.441	1.52122e-10
234.652	1.43164e-10	234.061	1.42883e-10	234.653	1.46584e-10	234.652	1.51004e-10
234.863	1.40122e-10	234.272	1.4545e-10	234.864	1.44357e-10	234.863	1.50912e-10
235.074	1.44017e-10	234.483	1.42437e-10	235.075	1.48143e-10	235.074	1.51828e-10
235.285	1.39832e-10	234.694	1.45954e-10	235.286	1.43715e-10	235.285	1.49929e-10
235.496	1.44055e-10	234.905	1.41605e-10	235.497	1.48105e-10	235.496	1.52588e-10
235.707	1.40227e-10	235.116	1.45567e-10	235.708	1.43265e-10	235.707	1.49013e-10
235.918	1.43194e-10	235.327	1.42769e-10	235.919	1.47681e-10	235.918	1.53525e-10
236.129	1.40996e-10	235.538	1.44643e-10	236.13	1.45093e-10	236.129	1.49151e-10
236.34	1.42576e-10	235.749	1.44219e-10	236.341	1.46067e-10	236.34	1.52925e-10
236.551	1.41887e-10	235.96	1.42681e-10	236.552	1.46446e-10	236.551	1.49437e-10
236.762	1.4153e-10	236.171	1.45832e-10	236.763	1.45269e-10	236.762	1.5113e-10
236.973	1.42891e-10	236.382	1.41269e-10	236.974	1.47143e-10	236.973	1.50698e-10
237.184	1.39614e-10	236.593	1.46269e-10	237.185	1.4416e-10	237.184	1.50799e-10
237.395	1.43357e-10	236.804	1.42084e-10	237.396	1.47988e-10	237.395	1.51605e-10
237.606	1.39307e-10	237.015	1.45404e-10	237.607	1.43194e-10	237.606	1.49286e-10
237.817	1.44441e-10	237.226	1.43025e-10	237.818	1.47462e-10	237.817	1.52139e-10
238.028	1.40063e-10	237.437	1.43862e-10	238.029	1.43189e-10	238.028	1.48475e-10
238.239	1.42462e-10	237.648	1.44215e-10	238.24	1.4629e-10	238.239	1.52866e-10
238.45	1.41551e-10	237.859	1.43471e-10	238.451	1.4466e-10	238.45	1.48626e-10
238.661	1.41979e-10	238.07	1.45719e-10	238.662	1.4561e-10	238.661	1.52084e-10
238.872	1.4253e-10	238.281	1.41589e-10	238.873	1.46517e-10	238.872	1.49538e-10
239.083	1.41177e-10	238.492	1.46067e-10	239.084	1.44589e-10	239.083	1.50828e-10
239.294	1.43576e-10	238.703	1.41563e-10	239.295	1.46446e-10	239.294	1.50605e-10
239.505	1.39635e-10	238.914	1.44542e-10	239.506	1.43601e-10	239.505	1.49992e-10
239.716	1.44273e-10	239.125	1.43828e-10	239.717	1.4803e-10	239.716	1.51597e-10
239.927	1.39807e-10	239.336	1.43047e-10	239.928	1.43988e-10	239.927	1.48605e-10
240.138	1.43862e-10	239.547	1.44664e-10	240.139	1.47416e-10	240.138	1.52135e-10
240.349	1.40114e-10	239.758	1.42093e-10	240.35	1.43315e-10	240.349	1.4824e-10
240.56	1.42265e-10	239.969	1.45353e-10	240.561	1.46341e-10	240.56	1.52299e-10
240.771	1.41173e-10	240.18	1.41782e-10	240.772	1.45009e-10	240.771	1.48324e-10
240.982	1.41051e-10	240.391	1.45391e-10	240.983	1.45437e-10	240.982	1.5163e-10
241.193	1.42786e-10	240.602	1.41173e-10	241.194	1.46038e-10	241.193	1.49626e-10
241.404	1.40395e-10	240.813	1.43715e-10	241.405	1.43601e-10	241.404	1.50122e-10
241.615	1.43429e-10	241.024	1.43404e-10	241.616	1.47181e-10	241.615	1.50836e-10
241.826	1.39156e-10	241.235	1.42941e-10	241.827	1.43042e-10	241.826	1.49198e-10
242.037	1.42971e-10	241.446	1.45458e-10	242.038	1.47496e-10	242.037	1.51815e-10
		241.657	1.41525e-10	242.249	1.43454e-10	242.248	1.47912e-10
		241.868	1.45067e-10	242.46	1.4687e-10	242.459	1.52017e-10
		242.079	1.41273e-10	242.671	1.43723e-10	242.67	1.47862e-10
		242.29	1.45345e-10	242.882	1.45584e-10	242.881	1.52332e-10
		242.501	1.4242e-10	243.093	1.45215e-10	243.092	1.48109e-10
		242.712	1.44017e-10	243.304	1.45126e-10	243.303	1.50929e-10
		242.923	1.43131e-10	243.515	1.46534e-10	243.514	1.49462e-10
		243.134	1.42307e-10	243.726	1.43e-10	243.725	1.49475e-10
		243.345	1.44862e-10	243.937	1.47761e-10	243.936	1.50731e-10
		243.556	1.41685e-10	244.148	1.42908e-10	244.147	1.48925e-10
		243.767	1.45908e-10	244.359	1.47336e-10	244.358	1.51567e-10
		243.978	1.415e-10	244.57	1.43097e-10	244.569	1.46979e-10
		244.189	1.44723e-10	244.781	1.4616e-10	244.78	1.51504e-10
		244.4	1.42391e-10	244.992	1.44328e-10	244.991	1.4774e-10
		244.611	1.43715e-10	245.203	1.45488e-10	245.202	1.52063e-10
		244.822	1.43971e-10	245.414	1.45215e-10	245.413	1.48219e-10
		245.033	1.42122e-10	245.625	1.4482e-10	245.624	1.49836e-10
		245.243	1.44786e-10	245.836	1.46521e-10	245.835	1.49349e-10
		245.454	1.41114e-10	246.047	1.42643e-10	246.046	1.49135e-10
		245.665	1.45122e-10	246.258	1.47038e-10	246.257	1.50622e-10
		245.876	1.41324e-10	246.469	1.42992e-10	246.468	1.4871e-10
		246.087	1.45181e-10	246.68	1.47391e-10	246.679	1.5079e-10
		246.298	1.42357e-10	246.891	1.43425e-10	246.89	1.46971e-10
		246.509	1.43223e-10	247.102	1.45878e-10	247.101	1.51299e-10
		246.72	1.43572e-10	247.313	1.44832e-10	247.312	1.47593e-10
		246.931	1.41782e-10	247.524	1.4508e-10	247.523	1.51521e-10
		247.142	1.45017e-10	247.735	1.45404e-10	247.734	1.48765e-10
		247.353	1.40916e-10	247.946	1.43845e-10	247.945	1.49395e-10
		247.564	1.44954e-10	248.157	1.46643e-10	248.155	1.49294e-10
		247.775	1.40866e-10	248.368	1.42517e-10	248.366	1.48702e-10
		247.986	1.44324e-10	248.579	1.47004e-10	248.577	1.50588e-10
		248.197	1.42656e-10	248.79	1.42542e-10	248.788	1.47588e-10
		248.408	1.43668e-10	249.001	1.47194e-10	248.999	1.51378e-10
		248.619	1.43878e-10	249.212	1.44227e-10	249.21	1.46559e-10
		248.83	1.41874e-10	249.423	1.44723e-10	249.421	1.51042e-10
		249.041	1.44752e-10	249.634	1.44744e-10	249.632	1.47231e-10
		249.252	1.40614e-10	249.845	1.44135e-10	249.843	1.50425e-10
		249.463	1.45416e-10	250.056	1.46181e-10	250.054	1.48912e-10
		249.674	1.41038e-10	250.267	1.43605e-10	250.265	1.48891e-10
		249.885	1.44189e-10	250.478	1.47e-10	250.476	1.49383e-10
		250.096	1.42252e-10	250.689	1.4211e-10	250.687	1.48e-10
		250.307	1.43059e-10	250.899	1.46513e-10	250.898	1.50698e-10
		250.518	1.43475e-10	251.11	1.42395e-10	251.109	1.47143e-10
		250.729	1.42265e-10	251.321	1.46576e-10	251.32	1.50857e-10
		250.94	1.44269e-10	251.532	1.44706e-10	251.531	1.46084e-10
		251.151	1.40488e-10	251.744	1.44832e-10	251.742	1.50626e-10
		251.362	1.44786e-10	251.954	1.44681e-10	251.953	1.4658e-10
		251.573	1.40736e-10	252.165	1.4371e-10	252.164	1.49815e-10
		251.784	1.44567e-10	252.376	1.46778e-10	252.375	1.48609e-10
		251.995	1.42694e-10	252.587	1.43126e-10	252.586	1.47958e-10
		252.206	1.4258e-10	252.798	1.46946e-10	252.797	1.49269e-10
		252.417	1.43568e-10	253.009	1.42357e-10	253.008	1.47706e-10
		252.628	1.4137e-10	253.22	1.46294e-10	253.219	1.50836e-10
		252.839	1.44736e-10	253.431	1.42685e-10	253.43	1.4671e-10
		253.05	1.40614e-10	253.642	1.45824e-10	253.641	1.50941e-10
		253.261	1.44811e-10	253.853	1.43967e-10	253.852	1.46219e-10
		253.472	1.40929e-10	254.064	1.44862e-10	254.063	1.50651e-10
		253.683	1.44093e-10	254.275	1.4482e-10	254.274	1.47336e-10
		253.894	1.4203e-10	254.486	1.43047e-10	254.485	1.49252e-10
		254.105	1.43068e-10	254.697	1.46504e-10	254.696	1.48773e-10
		254.316	1.43551e-10	254.908	1.41992e-10	254.907	1.47773e-10
		254.527	1.41181e-10	255.119	1.465e-10	255.118	1.49273e-10
		254.738	1.44315e-10	255.33	1.42391e-10	255.329	1.4716e-10
		254.949	1.40311e-10	255.541	1.46177e-10	255.54	1.5074e-10
		255.16	1.44757e-10	255.752	1.43488e-10	255.751	1.46038e-10
		255.371	1.40916e-10	255.963	1.45135e-10	255.962	1.50206e-10
		255.582	1.4374e-10	256.174	1.44328e-10	256.173	1.46328e-10
		255.793	1.41731e-10	256.385	1.43572e-10	256.384	1.50202e-10
		256.004	1.42101e-10	256.596	1.45282e-10	256.595	1.4771e-10
		256.215	1.43378e-10	256.807	1.4308e-10	256.806	1.48618e-10
		256.426	1.41437e-10	257.018	1.46567e-10	257.017	1.4871e-10
		256.637	1.43941e-10	257.229	1.42261e-10	257.228	1.47055e-10
		256.848	1.40374e-10	257.44	1.46227e-10	257.439	1.4971e-10
		257.059	1.44374e-10	257.651	1.42206e-10	257.65	1.46362e-10
		257.27	1.40412e-10	257.862	1.46004e-10	257.861	1.50227e-10
		257.481	1.43736e-10	258.073	1.43845e-10	258.072	1.46088e-10
		257.692	1.42e-10	258.284	1.44202e-10	258.283	1.4992e-10
		257.903	1.42206e-10	258.495	1.44857e-10	258.494	1.45647e-10
		258.114	1.43017e-10	258.706	1.43236e-10	258.705	1.48525e-10
		258.325	1.41416e-10	258.917	1.45433e-10	258.916	1.47853e-10
		258.536	1.44206e-10	259.128	1.42454e-10	259.127	1.47832e-10
		258.747	1.41021e-10	259.339	1.46433e-10	259.338	1.48782e-10
		258.958	1.44446e-10	259.55	1.42173e-10	259.549	1.47257e-10
		259.169	1.40223e-10	259.761	1.46315e-10	259.76	1.49366e-10
		259.38	1.44164e-10	259.972	1.41576e-10	259.971	1.45958e-10
		259.591	1.41433e-10	260.183	1.4516e-10	260.182	1.50849e-10
		259.802	1.42009e-10	260.394	1.43853e-10	260.393	1.45786e-10
		260.013	1.4353e-10	260.605	1.44206e-10	260.604	1.49799e-10
		260.224	1.41068e-10	260.816	1.44925e-10	260.815	1.45992e-10
		260.435	1.43983e-10	261.027	1.43282e-10	261.026	1.48072e-10
		260.646	1.39975e-10	261.238	1.45681e-10	261.237	1.48185e-10
		260.857	1.44252e-10	261.449	1.42227e-10	261.448	1.47639e-10
		261.068	1.40643e-10	261.66	1.46467e-10	261.659	1.48694e-10
		261.279	1.44576e-10	261.871	1.42034e-10	261.87	1.46303e-10
		261.49	1.41084e-10	262.082	1.46051e-10	262.081	1.49567e-10
		261.701	1.42341e-10	262.293	1.41416e-10	262.292	1.45656e-10
		261.912	1.42492e-10	262.504	1.44559e-10	262.503	1.49941e-10
		262.123	1.41231e-10	262.715	1.4361e-10	262.714	1.45236e-10
		262.334	1.44194e-10	262.926	1.43799e-10	262.925	1.49147e-10
		262.545	1.40139e-10	263.137	1.44773e-10	263.136	1.46341e-10
		262.756	1.43883e-10	263.348	1.41769e-10	263.347	1.48114e-10
		262.967	1.39975e-10	263.559	1.45395e-10	263.558	1.48051e-10
		263.178	1.44156e-10	263.77	1.41656e-10	263.769	1.46878e-10
		263.389	1.41202e-10	263.981	1.46265e-10	263.98	1.48983e-10
		263.6	1.42836e-10	264.192	1.4187e-10	264.191	1.45614e-10
		263.811	1.42143e-10	264.403	1.45736e-10	264.402	1.49349e-10
		264.022	1.41173e-10	264.614	1.42584e-10	264.613	1.45177e-10
		264.233	1.43769e-10	264.825	1.44126e-10	264.824	1.49341e-10
		264.444	1.40492e-10	265.036	1.44236e-10	265.035	1.45357e-10
		264.655	1.43954e-10	265.247	1.43063e-10	265.246	1.48173e-10
		264.866	1.40026e-10	265.458	1.45072e-10	265.457	1.4679e-10
		265.076	1.43563e-10	265.669	1.41559e-10	265.668	1.47109e-10
		265.287	1.4037e-10	265.88	1.45454e-10	265.879	1.48173e-10
		265.498	1.4287e-10	266.091	1.41618e-10	266.09	1.46194e-10
		265.709	1.42538e-10	266.302	1.45773e-10	266.301	1.49408e-10
		265.92	1.41626e-10	266.513	1.41505e-10	266.512	1.44807e-10
		266.131	1.42803e-10	266.724	1.44992e-10	266.723	1.49311e-10
		266.342	1.40286e-10	266.935	1.43055e-10	266.934	1.45404e-10
		266.553	1.43597e-10	267.146	1.43521e-10	267.145	1.4982e-10
		266.764	1.40055e-10	267.357	1.44824e-10	267.356	1.45799e-10
		266.975	1.44198e-10	267.568	1.42887e-10	267.567	1.47673e-10
		267.186	1.39761e-10	267.779	1.45194e-10	267.778	1.4658e-10
		267.397	1.43126e-10	267.99	1.41782e-10	267.989	1.46307e-10
		267.608	1.41143e-10	268.201	1.45899e-10	268.2	1.48475e-10
		267.819	1.41887e-10	268.412	1.41055e-10	268.411	1.45715e-10
		268.03	1.43101e-10	268.623	1.46164e-10	268.622	1.49093e-10
		268.241	1.4082e-10	268.834	1.41559e-10	268.833	1.44673e-10
		268.452	1.43248e-10	269.044	1.44042e-10	269.044	1.48828e-10
		268.663	1.39442e-10	269.255	1.4324e-10	269.255	1.44967e-10
		268.874	1.4403e-10	269.466	1.43454e-10	269.466	1.49198e-10
		269.085	1.4003e-10	269.677	1.44248e-10	269.677	1.46185e-10
		269.296	1.43815e-10	269.888	1.42622e-10	269.888	1.47021e-10
		269.507	1.40933e-10	270.099	1.45315e-10	270.099	1.47076e-10
		269.718	1.42047e-10	270.31	1.40895e-10	270.31	1.46168e-10
		269.929	1.41635e-10	270.521	1.4571e-10	270.521	1.48307e-10
		270.14	1.41458e-10	270.732	1.41509e-10	270.731	1.4574e-10
		270.351	1.42958e-10	270.943	1.45626e-10	270.942	1.48891e-10
		270.562	1.40063e-10	271.154	1.42177e-10	271.154	1.44059e-10
		270.773	1.4387e-10	271.365	1.44181e-10	271.364	1.4874e-10
		270.984	1.39311e-10	271.576	1.42694e-10	271.575	1.44542e-10
		271.195	1.43824e-10	271.787	1.4308e-10	271.786	1.47773e-10
		271.406	1.39988e-10	271.998	1.44462e-10	271.998	1.4642e-10
		271.617	1.42534e-10	272.209	1.42063e-10	272.208	1.46303e-10
		271.828	1.41198e-10	272.42	1.45252e-10	272.419	1.47248e-10
		272.039	1.41278e-10	272.631	1.41063e-10	272.63	1.45811e-10
		272.25	1.4245e-10	272.842	1.45034e-10	272.841	1.48198e-10
		272.461	1.40719e-10	273.053	1.41475e-10	273.052	1.44773e-10
		272.672	1.43454e-10	273.264	1.45206e-10	273.263	1.48685e-10
		272.883	1.39589e-10	273.475	1.42399e-10	273.474	1.44097e-10
		273.094	1.43689e-10	273.686	1.43324e-10	273.685	1.4816e-10
		273.305	1.38941e-10	273.897	1.43265e-10	273.896	1.44862e-10
		273.516	1.44122e-10	274.108	1.42694e-10	274.107	1.47626e-10
		273.727	1.40269e-10	274.319	1.45131e-10	274.318	1.46412e-10
		273.938	1.42013e-10	274.53	1.41252e-10	274.529	1.4629e-10
		274.149	1.41521e-10	274.741	1.45093e-10	274.74	1.4732e-10
		274.36	1.40236e-10	274.952	1.40845e-10	274.951	1.44853e-10
		274.571	1.42568e-10	275.163	1.44992e-10	275.162	1.48685e-10
		274.782	1.40156e-10	275.374	1.4145e-10	275.373	1.44521e-10
		274.993	1.43467e-10	275.585	1.44021e-10	275.584	1.48572e-10
		275.204	1.3932e-10	275.796	1.42752e-10	275.795	1.44189e-10
		275.415	1.43236e-10	276.007	1.42677e-10	276.006	1.48378e-10
		275.626	1.3895e-10	276.218	1.43954e-10	276.217	1.45471e-10
		275.837	1.42941e-10	276.429	1.41286e-10	276.428	1.46694e-10
		276.048	1.41341e-10	276.64	1.45681e-10	276.639	1.46782e-10
		276.259	1.41315e-10	276.851	1.40605e-10	276.85	1.45719e-10
		276.47	1.42131e-10	277.062	1.44925e-10	277.061	1.47324e-10
		276.681	1.40135e-10	277.273	1.41009e-10	277.272	1.44883e-10
		276.892	1.43168e-10	277.484	1.44811e-10	277.483	1.48807e-10
		277.103	1.39878e-10	277.695	1.42496e-10	277.694	1.43786e-10
		277.314	1.43408e-10	277.906	1.43694e-10	277.905	1.48236e-10
		277.525	1.39311e-10	278.117	1.43063e-10	278.116	1.43589e-10
		277.736	1.43219e-10	278.328	1.41983e-10	278.327	1.47273e-10
		277.947	1.40458e-10	278.539	1.44374e-10	278.538	1.45895e-10
		278.158	1.41815e-10	278.75	1.40916e-10	278.749	1.46597e-10
		278.369	1.42055e-10	278.961	1.45353e-10	278.96	1.46395e-10
		278.58	1.4045e-10	279.172	1.40568e-10	279.171	1.45244e-10
		278.791	1.42441e-10	279.383	1.45206e-10	279.382	1.47004e-10
		279.002	1.39362e-10	279.594	1.40336e-10	279.593	1.44135e-10
		279.213	1.42933e-10	279.805	1.43719e-10	279.804	1.48046e-10
		279.424	1.39626e-10	280.016	1.42849e-10	280.015	1.43748e-10
		279.635	1.43664e-10	280.227	1.42479e-10	280.226	1.47748e-10
		279.846	1.39282e-10	280.438	1.43769e-10	280.437	1.44055e-10
		280.057	1.41454e-10	280.649	1.41542e-10	280.648	1.46248e-10
		280.268	1.4082e-10	280.86	1.44374e-10	280.859	1.46101e-10
		280.479	1.40803e-10	281.071	1.40874e-10	281.07	1.46206e-10
		280.69	1.42706e-10	281.282	1.45118e-10	281.281	1.46303e-10
		280.901	1.39446e-10	281.493	1.40807e-10	281.492	1.44828e-10
		281.112	1.4329e-10	281.704	1.44862e-10	281.703	1.47723e-10
		281.323	1.38815e-10	281.915	1.42164e-10	281.914	1.4321e-10
		281.534	1.42975e-10	282.126	1.42517e-10	282.125	1.48324e-10
		281.745	1.39475e-10	282.337	1.4332e-10	282.336	1.44063e-10
		281.956	1.4224e-10	282.548	1.42026e-10	282.547	1.47845e-10
		282.167	1.40626e-10	282.759	1.44223e-10	282.758	1.44757e-10
		282.378	1.41177e-10	282.97	1.40349e-10	282.969	1.46051e-10
		282.589	1.41765e-10	283.181	1.44668e-10	283.18	1.46059e-10
		282.8	1.40038e-10	283.392	1.40483e-10	283.391	1.45446e-10
		283.011	1.43135e-10	283.603	1.44458e-10	283.602	1.47349e-10
		283.222	1.39391e-10	283.814	1.41177e-10	283.813	1.44017e-10
		283.433	1.42685e-10	284.025	1.43063e-10	284.024	1.47702e-10
		283.644	1.38366e-10	284.236	1.42652e-10	284.235	1.43492e-10
		283.854	1.43017e-10	284.447	1.42362e-10	284.446	1.4824e-10
		284.065	1.40299e-10	284.658	1.44046e-10	284.657	1.43866e-10
		284.276	1.41252e-10	284.869	1.40736e-10	284.868	1.47736e-10
		284.487	1.41341e-10	285.08	1.45118e-10	285.079	1.44664e-10
		284.698	1.39404e-10	285.291	1.39908e-10	285.29	1.45887e-10
		284.909	1.42504e-10	285.502	1.44605e-10	285.501	1.46076e-10
		285.12	1.39118e-10	285.713	1.40748e-10	285.712	1.44866e-10
		285.331	1.42836e-10	285.924	1.43114e-10	285.923	1.47215e-10
		285.542	1.39034e-10	286.135	1.42454e-10	286.134	1.43412e-10
		285.753	1.42614e-10	286.346	1.42786e-10	286.345	1.47366e-10
		285.964	1.4042e-10	286.557	1.43227e-10	286.556	1.43664e-10
		286.175	1.4182e-10	286.768	1.41278e-10	286.767	1.47156e-10
		286.386	1.41219e-10	286.979	1.44387e-10	286.978	1.4292e-10
		286.597	1.40597e-10	287.19	1.4011e-10	287.189	1.46492e-10
		286.808	1.4271e-10	287.401	1.4492e-10	287.4	1.44467e-10
		287.019	1.38727e-10	287.612	1.40362e-10	287.611	1.45647e-10
		287.23	1.43076e-10	287.823	1.44404e-10	287.822	1.46181e-10
		287.441	1.38685e-10	288.034	1.42126e-10	288.033	1.44357e-10
		287.652	1.43051e-10	288.245	1.42983e-10	288.244	1.47202e-10
		287.863	1.39147e-10	288.456	1.43572e-10	288.455	1.42979e-10
		288.074	1.41206e-10	288.667	1.41992e-10	288.666	1.47059e-10
		288.285	1.40929e-10	288.878	1.43614e-10	288.877	1.43202e-10
		288.496	1.40341e-10	289.089	1.4061e-10	289.088	1.47395e-10
		288.707	1.41799e-10	289.3	1.4437e-10	289.299	1.43584e-10
		288.918	1.38904e-10	289.511	1.40349e-10	289.51	1.4608e-10
		289.129	1.42786e-10	289.722	1.44647e-10	289.721	1.45114e-10
		289.34	1.3879e-10	289.933	1.40866e-10	289.932	1.44614e-10
		289.551	1.42765e-10	290.144	1.42706e-10	290.143	1.46286e-10
		289.762	1.39e-10	290.355	1.42483e-10	290.354	1.4379e-10
		289.973	1.41979e-10	290.565	1.41908e-10	290.565	1.47252e-10
		290.184	1.40383e-10	290.776	1.43925e-10	290.776	1.43126e-10
		290.395	1.40391e-10	290.987	1.40395e-10	290.987	1.47282e-10
		290.606	1.4116e-10	291.198	1.4392e-10	291.198	1.42988e-10
		290.817	1.39168e-10	291.409	1.4024e-10	291.408	1.47303e-10
		291.028	1.43252e-10	291.62	1.44429e-10	291.619	1.44416e-10
		291.239	1.3816e-10	291.831	1.40328e-10	291.83	1.45105e-10
		291.45	1.42462e-10	292.042	1.43391e-10	292.041	1.45097e-10
		291.661	1.3882e-10	292.253	1.4171e-10	292.252	1.44341e-10
		291.872	1.41198e-10	292.464	1.41584e-10	292.463	1.46294e-10
		292.083	1.40349e-10	292.675	1.43467e-10	292.674	1.43689e-10
		292.294	1.40303e-10	292.886	1.40534e-10	292.885	1.46992e-10
		292.505	1.41126e-10	293.097	1.44567e-10	293.096	1.42265e-10
		292.716	1.3903e-10	293.308	1.40164e-10	293.307	1.47004e-10
		292.927	1.42521e-10	293.519	1.44156e-10	293.518	1.42874e-10
		293.138	1.38353e-10	293.73	1.40101e-10	293.729	1.46387e-10
		293.349	1.42983e-10	293.941	1.43126e-10	293.94	1.44278e-10
		293.56	1.38458e-10	294.152	1.41996e-10	294.151	1.45248e-10
		293.771	1.40668e-10	294.363	1.41979e-10	294.362	1.45336e-10
		293.982	1.40126e-10	294.574	1.4295e-10	294.573	1.44101e-10
		294.193	1.40152e-10	294.785	1.40429e-10	294.784	1.46609e-10
		294.404	1.4132e-10	294.996	1.43685e-10	294.995	1.42731e-10
		294.615	1.39173e-10	295.207	1.40248e-10	295.206	1.46962e-10
		294.826	1.42362e-10	295.418	1.44395e-10	295.417	1.42458e-10
		295.037	1.38126e-10	295.629	1.39446e-10	295.628	1.46307e-10
		295.248	1.42471e-10	295.84	1.42731e-10	295.839	1.42904e-10
		295.459	1.37975e-10	296.051	1.41429e-10	296.05	1.45883e-10
		295.67	1.41324e-10	296.262	1.41568e-10	296.261	1.44244e-10
		295.881	1.40378e-10	296.473	1.43173e-10	296.472	1.4495e-10
		296.092	1.40139e-10	296.684	1.40757e-10	296.683	1.4553e-10
		296.303	1.41399e-10	296.895	1.43689e-10	296.894	1.42992e-10
		296.514	1.38946e-10	297.106	1.39727e-10	297.105	1.46597e-10
		296.725	1.42181e-10	297.317	1.43769e-10	297.316	1.43025e-10
		296.936	1.38378e-10	297.528	1.40013e-10	297.527	1.46967e-10
		297.147	1.42446e-10	297.739	1.43299e-10	297.738	1.4271e-10
		297.358	1.3845e-10	297.95	1.41622e-10	297.949	1.46147e-10
		297.569	1.40673e-10	298.161	1.41547e-10	298.16	1.43173e-10
		297.78	1.40063e-10	298.372	1.43215e-10	298.371	1.455e-10
		297.991	1.40303e-10	298.583	1.40467e-10	298.582	1.44706e-10
		298.202	1.41244e-10	298.794	1.44286e-10	298.793	1.44181e-10
		298.413	1.38912e-10	299.005	1.39618e-10	299.004	1.45483e-10
		298.624	1.41849e-10	299.216	1.43408e-10	299.215	1.42513e-10
		298.835	1.38038e-10	299.427	1.39378e-10	299.426	1.46307e-10
		299.046	1.42282e-10	299.638	1.42912e-10	299.637	1.42437e-10
		299.257	1.38547e-10	299.849	1.41227e-10	299.848	1.46744e-10
		299.468	1.40933e-10	300.06	1.42189e-10	300.059	1.42341e-10
		299.679	1.40055e-10	300.271	1.42374e-10	300.27	1.46227e-10
		299.89	1.39908e-10	300.482	1.39853e-10	300.481	1.43282e-10
		300.101	1.41689e-10	300.693	1.43589e-10	300.692	1.45185e-10
		300.312	1.38857e-10	300.904	1.39076e-10	300.903	1.44698e-10
		300.523	1.4221e-10	301.115	1.4403e-10	301.114	1.43219e-10
		300.734	1.37878e-10	301.326	1.3945e-10	301.325	1.46009e-10
		300.945	1.41916e-10	301.537	1.42467e-10	301.536	1.42668e-10
		301.156	1.37984e-10	301.748	1.41383e-10	301.747	1.46757e-10
		301.367	1.41164e-10	301.959	1.41862e-10	301.958	1.4229e-10
		301.578	1.40005e-10	302.17	1.43156e-10	302.169	1.4653e-10
		301.789	1.40198e-10	302.381	1.40568e-10	302.38	1.4232e-10
		302	1.40736e-10	302.592	1.43525e-10	302.591	1.44761e-10
		302.211	1.38622e-10	302.803	1.39185e-10	302.802	1.44072e-10
		302.422	1.42034e-10	303.014	1.43757e-10	303.013	1.44374e-10
		302.633	1.37513e-10	303.225	1.39841e-10	303.224	1.44958e-10
		302.844	1.42593e-10	303.436	1.42736e-10	303.435	1.43563e-10
		303.055	1.38168e-10	303.647	1.41458e-10	303.646	1.4558e-10
		303.266	1.40391e-10	303.858	1.41584e-10	303.857	1.41853e-10
		303.477	1.40433e-10	304.069	1.42496e-10	304.068	1.46857e-10
		303.688	1.40273e-10	304.28	1.40273e-10	304.279	1.42072e-10
		303.899	1.41324e-10	304.491	1.44135e-10	304.49	1.46345e-10
		304.11	1.38601e-10	304.702	1.3924e-10	304.701	1.42362e-10
		304.321	1.41618e-10	304.913	1.43807e-10	304.912	1.44425e-10
		304.532	1.37786e-10	305.124	1.39378e-10	305.123	1.44126e-10
		304.743	1.42168e-10	305.335	1.41862e-10	305.334	1.44269e-10
		304.954	1.38189e-10	305.546	1.41706e-10	305.545	1.45122e-10
		305.165	1.40492e-10	305.757	1.41278e-10	305.756	1.42534e-10
		305.376	1.40236e-10	305.968	1.42568e-10	305.967	1.46063e-10
		305.587	1.39173e-10	306.179	1.395e-10	306.178	1.41538e-10
		305.798	1.41047e-10	306.39	1.43118e-10	306.389	1.46559e-10
		306.009	1.37992e-10	306.601	1.39559e-10	306.6	1.4216e-10
		306.22	1.41878e-10	306.812	1.43719e-10	306.811	1.45849e-10
		306.43	1.37992e-10	307.023	1.39349e-10	307.022	1.42824e-10
		306.641	1.42005e-10	307.234	1.41967e-10	307.233	1.44076e-10
		306.852	1.38941e-10	307.445	1.41093e-10	307.444	1.43895e-10
		307.063	1.40408e-10	307.656	1.41118e-10	307.655	1.4387e-10
		307.274	1.40387e-10	307.867	1.42601e-10	307.866	1.45055e-10
		307.485	1.39366e-10	308.078	1.40164e-10	308.077	1.42105e-10
		307.696	1.41399e-10	308.289	1.43563e-10	308.288	1.46109e-10
		307.907	1.37479e-10	308.5	1.39185e-10	308.499	1.41429e-10
		308.118	1.41597e-10	308.711	1.43513e-10	308.71	1.45883e-10
		308.329	1.3811e-10	308.922	1.39916e-10	308.921	1.41975e-10
		308.54	1.41895e-10	309.133	1.42198e-10	309.132	1.45786e-10
		308.751	1.39177e-10	309.344	1.4182e-10	309.342	1.42622e-10
		308.962	1.39786e-10	309.555	1.39975e-10	309.553	1.4411e-10
		309.173	1.40278e-10	309.766	1.42618e-10	309.764	1.43908e-10
		309.384	1.3858e-10	309.977	1.39265e-10	309.975	1.43131e-10
		309.595	1.41912e-10	310.188	1.43299e-10	310.186	1.45286e-10
		309.806	1.37824e-10	310.399	1.39551e-10	310.397	1.41988e-10
		310.017	1.41492e-10	310.61	1.42828e-10	310.608	1.45509e-10
		310.228	1.37404e-10	310.821	1.40194e-10	310.819	1.41282e-10
		310.439	1.40236e-10	311.032	1.41803e-10	311.03	1.45849e-10
		310.65	1.40076e-10	311.243	1.41462e-10	311.241	1.42e-10
		310.861	1.39156e-10	311.454	1.40131e-10	311.452	1.45168e-10
		311.072	1.40799e-10	311.665	1.43231e-10	311.663	1.43404e-10
		311.283	1.37278e-10	311.876	1.38399e-10	311.874	1.43454e-10
		311.494	1.41336e-10	312.087	1.43412e-10	312.085	1.4437e-10
		311.705	1.37702e-10	312.298	1.39105e-10	312.296	1.42891e-10
		311.916	1.41899e-10	312.509	1.42933e-10	312.507	1.4542e-10
		312.127	1.38803e-10	312.72	1.40916e-10	312.718	1.42017e-10
		312.338	1.39925e-10	312.931	1.41479e-10	312.929	1.45101e-10
		312.549	1.40147e-10	313.142	1.41483e-10	313.14	1.41702e-10
		312.76	1.38152e-10	313.353	1.40093e-10	313.351	1.45836e-10
		312.971	1.41416e-10	313.564	1.42862e-10	313.562	1.41962e-10
		313.182	1.37773e-10	313.775	1.39135e-10	313.773	1.44303e-10
		313.393	1.4166e-10	313.986	1.43446e-10	313.984	1.42883e-10
		313.604	1.37521e-10	314.197	1.38568e-10	314.195	1.42958e-10
		313.815	1.4045e-10	314.408	1.41849e-10	314.406	1.44694e-10
		314.026	1.39328e-10	314.619	1.40824e-10	314.617	1.42563e-10
		314.237	1.39446e-10	314.83	1.40803e-10	314.828	1.45269e-10
		314.448	1.40664e-10	315.041	1.42504e-10	315.039	1.41013e-10
		314.659	1.37475e-10	315.252	1.39429e-10	315.25	1.45206e-10
		314.87	1.41471e-10	315.463	1.4282e-10	315.461	1.41315e-10
		315.081	1.37425e-10	315.674	1.39118e-10	315.672	1.45517e-10
		315.292	1.4142e-10	315.885	1.4282e-10	315.883	1.41996e-10
		315.503	1.39198e-10	316.096	1.39618e-10	316.094	1.43883e-10
		315.714	1.39437e-10	316.307	1.41706e-10	316.305	1.43051e-10
		315.925	1.40206e-10			316.516	1.42958e-10
		316.136	1.38084e-10			316.727	1.445e-10
		316.347	1.40941e-10			316.938	1.42131e-10
		316.558	1.37824e-10			317.149	1.45416e-10
		316.769	1.4161e-10			317.36	1.40857e-10
		316.98	1.36937e-10			317.571	1.45458e-10
		317.191	1.40622e-10			317.782	1.40933e-10
		317.402	1.39336e-10			317.993	1.4558e-10
		317.613	1.39147e-10			318.204	1.42605e-10
		317.824	1.40752e-10			318.415	1.43786e-10
		318.035	1.37421e-10			318.626	1.43156e-10
		318.246	1.41311e-10			318.837	1.43e-10
		318.457	1.36929e-10			319.048	1.44496e-10
		318.668	1.41584e-10			319.259	1.41853e-10
		318.879	1.38618e-10			319.47	1.45433e-10
		319.09	1.39857e-10			319.681	1.40105e-10
		319.301	1.39425e-10			319.892	1.44601e-10
		319.512	1.38357e-10			320.103	1.4116e-10
		319.723	1.41097e-10			320.314	1.44946e-10
		319.934	1.3732e-10			320.525	1.42601e-10
		320.145	1.4103e-10			320.736	1.43248e-10
		320.356	1.37488e-10			320.947	1.42551e-10
		320.567	1.40084e-10			321.158	1.4242e-10
		320.778	1.38744e-10			321.369	1.44849e-10
		320.989	1.38975e-10			321.58	1.41181e-10
		321.2	1.40152e-10			321.791	1.45231e-10
		321.411	1.37794e-10			322.002	1.40584e-10
		321.622	1.4092e-10			322.213	1.44656e-10
		321.833	1.3708e-10			322.424	1.41399e-10
		322.044	1.41244e-10			322.635	1.43929e-10
		322.255	1.37887e-10			322.846	1.42526e-10
		322.466	1.39874e-10			323.057	1.42757e-10
		322.677	1.39433e-10			323.268	1.43181e-10
		322.888	1.37853e-10			323.479	1.41832e-10
		323.099	1.40731e-10			323.69	1.45067e-10
		323.31	1.37147e-10			323.901	1.40853e-10
		323.521	1.4166e-10			324.112	1.4511e-10
		323.732	1.36971e-10			324.323	1.40727e-10
		323.942	1.40568e-10			324.534	1.44215e-10
		324.153	1.38748e-10			324.744	1.40782e-10
		324.364	1.39458e-10			324.955	1.44038e-10
		324.575	1.40185e-10			325.166	1.4292e-10
		324.786	1.37736e-10			325.377	1.42391e-10
		324.997	1.40467e-10			325.588	1.43589e-10
		325.208	1.36618e-10			325.799	1.41252e-10
		325.419	1.41076e-10			326.01	1.44807e-10
		325.63	1.37177e-10			326.221	1.40509e-10
		325.841	1.39841e-10			326.432	1.45004e-10
		326.052	1.38673e-10			326.643	1.4042e-10
		326.263	1.38664e-10			326.854	1.44471e-10
		326.474	1.40231e-10			327.065	1.41454e-10
		326.685	1.37051e-10			327.276	1.43631e-10
		326.896	1.41538e-10			327.487	1.42941e-10
		327.107	1.37114e-10			327.698	1.42068e-10
						327.909	1.43278e-10
						328.12	1.41189e-10
						328.331	1.44681e-10
						328.542	1.40677e-10
						328.753	1.44639e-10
						328.964	1.40496e-10
						329.175	1.44336e-10
						329.386	1.41962e-10
						329.597	1.42925e-10
						329.808	1.4292e-10
						330.019	1.41391e-10
						330.23	1.43933e-10
						330.441	1.40664e-10
						330.652	1.44866e-10
						330.863	1.40231e-10
						331.074	1.44328e-10
						331.285	1.40488e-10
						331.496	1.43004e-10
						331.707	1.41992e-10
						331.918	1.4245e-10
						332.129	1.43173e-10
						332.34	1.41404e-10
						332.551	1.44072e-10
						332.762	1.40072e-10
						332.973	1.44605e-10
						333.184	1.40353e-10
						333.395	1.44362e-10
						333.606	1.40198e-10
						333.817	1.42656e-10
						334.028	1.42265e-10
						334.239	1.42521e-10
						334.45	1.43227e-10
						334.661	1.40962e-10
						334.872	1.43647e-10
						335.083	1.40068e-10
						335.294	1.44454e-10
						335.505	1.40673e-10
						335.716	1.44164e-10
						335.927	1.41341e-10
						336.138	1.42757e-10
						336.349	1.42353e-10
						336.56	1.41941e-10
						336.771	1.43345e-10
						336.982	1.39874e-10
						337.193	1.44126e-10
						337.404	1.39849e-10
						337.615	1.44315e-10
						337.826	1.40366e-10
						338.037	1.4374e-10
						338.248	1.41362e-10
						338.459	1.42047e-10
						338.67	1.42425e-10
						338.881	1.4124e-10
						339.092	1.4392e-10
						339.303	1.39744e-10
						339.514	1.43887e-10
						339.725	1.39719e-10
						339.936	1.43664e-10
						340.147	1.39967e-10
						340.358	1.42572e-10
						340.569	1.41244e-10
						340.78	1.41551e-10
						340.991	1.42526e-10
						341.202	1.40677e-10
						341.413	1.43912e-10
						341.624	1.39446e-10
						341.835	1.43908e-10
						342.046	1.39765e-10
						342.257	1.44118e-10
						342.468	1.40294e-10
						342.679	1.42278e-10
						342.89	1.41483e-10
						343.101	1.41559e-10
						343.312	1.43009e-10
						343.523	1.40551e-10
						343.734	1.43937e-10
						343.945	1.39526e-10
						344.156	1.44e-10
						344.367	1.39668e-10
						344.578	1.43946e-10
						344.789	1.40803e-10
						345	1.41836e-10
						345.21	1.41757e-10
						345.421	1.40975e-10
						345.632	1.42824e-10
						345.843	1.4021e-10
						346.054	1.43979e-10
						346.265	1.39202e-10
						346.476	1.43559e-10
						346.687	1.39643e-10
						346.898	1.43042e-10
						347.109	1.41114e-10
						347.32	1.4132e-10
						347.531	1.41912e-10
						347.742	1.40694e-10
						347.953	1.43068e-10
						348.164	1.40089e-10
						348.375	1.43345e-10
						348.586	1.38647e-10
						348.797	1.43496e-10
						349.008	1.39219e-10
						349.219	1.42416e-10
						349.43	1.41139e-10
						349.641	1.40941e-10
						349.852	1.41946e-10
						350.063	1.40311e-10
						350.274	1.42794e-10
						350.485	1.39194e-10
						350.696	1.43937e-10
						350.907	1.38929e-10
						351.118	1.43412e-10
						351.329	1.40353e-10
						351.54	1.41803e-10
						351.751	1.4129e-10
						351.962	1.40744e-10
						352.173	1.41899e-10
						352.384	1.39568e-10
						352.595	1.43273e-10
						352.806	1.3916e-10
						353.017	1.43757e-10
						353.228	1.39311e-10
						353.439	1.42572e-10
						353.65	1.40904e-10
						353.861	1.41555e-10
						354.072	1.41752e-10
						354.283	1.40643e-10
						354.494	1.42891e-10
						354.705	1.3874e-10
						354.916	1.43458e-10
						355.127	1.39215e-10
						355.338	1.42769e-10
						355.549	1.39164e-10
						355.76	1.42047e-10
						355.971	1.40916e-10
						356.182	1.41336e-10
						356.393	1.41836e-10
						356.604	1.39559e-10
						356.815	1.43025e-10
						357.026	1.38992e-10
						357.237	1.43387e-10
						357.448	1.39181e-10
						357.659	1.4295e-10
						357.87	1.39698e-10
						358.081	1.41639e-10
						358.292	1.41034e-10
						358.503	1.40542e-10
						358.714	1.42504e-10
						358.925	1.39479e-10
						359.136	1.42962e-10
						359.347	1.38496e-10
						359.558	1.4279e-10
						359.769	1.3832e-10
						359.98	1.42765e-10
						360.191	1.39635e-10
						360.402	1.40563e-10
						360.613	1.41458e-10
						360.824	1.39899e-10
						361.035	1.42139e-10
						361.246	1.38958e-10
						361.457	1.42399e-10
						361.668	1.38568e-10
						361.879	1.43219e-10
						362.09	1.38807e-10
						362.301	1.4174e-10
						362.512	1.40433e-10
						362.723	1.40383e-10
						362.934	1.42089e-10
						363.144	1.39736e-10
						363.355	1.43017e-10
						363.567	1.38538e-10
						363.777	1.43261e-10
						363.988	1.38694e-10
						364.199	1.42815e-10
						364.41	1.4029e-10
						364.621	1.40971e-10
						364.832	1.40786e-10
						365.043	1.4008e-10
						365.254	1.42219e-10
						365.465	1.3892e-10
						365.676	1.42509e-10
						365.887	1.3829e-10
						366.098	1.42282e-10
						366.309	1.38723e-10
						366.52	1.41454e-10
						366.731	1.40492e-10
						366.942	1.40475e-10
						367.153	1.41534e-10
						367.364	1.39252e-10
						367.575	1.4245e-10
						367.786	1.38668e-10
						367.997	1.42731e-10
						368.208	1.38513e-10
						368.419	1.42181e-10
						368.63	1.39841e-10
						368.841	1.40916e-10
						369.052	1.41269e-10
						369.263	1.39761e-10
						369.474	1.41975e-10
						369.685	1.38572e-10
						369.896	1.42866e-10
						370.107	1.38887e-10
						370.318	1.4282e-10
						370.529	1.38471e-10
						370.74	1.40677e-10
						370.951	1.40223e-10
						371.162	1.39836e-10
						371.373	1.41794e-10
						371.584	1.38194e-10
						371.795	1.42399e-10
						372.006	1.3795e-10
						372.217	1.42009e-10
						372.428	1.38185e-10
						372.639	1.41168e-10
						372.85	1.39513e-10
						373.061	1.4058e-10
						373.272	1.41324e-10
						373.483	1.38887e-10
						373.694	1.42656e-10
						373.905	1.3803e-10
						374.116	1.41899e-10
						374.327	1.38299e-10
						374.538	1.41572e-10
						374.749	1.39845e-10
						374.96	1.40656e-10
						375.171	1.40479e-10
						375.382	1.38853e-10
						375.593	1.42206e-10
						375.804	1.37853e-10
						376.015	1.42534e-10
						376.226	1.38265e-10
						376.437	1.41925e-10
						376.648	1.3971e-10
						376.859	1.40488e-10
						377.07	1.40904e-10
						377.281	1.39631e-10
						377.492	1.41702e-10
						377.703	1.37101e-10
						377.914	1.42685e-10
						378.125	1.3792e-10
						378.336	1.42038e-10
						378.547	1.39189e-10
						378.758	1.40185e-10
						378.969	1.40282e-10
						379.18	1.39492e-10
						379.39	1.41689e-10
						379.601	1.37971e-10
						379.812	1.42189e-10
						380.023	1.37509e-10
						380.234	1.42307e-10
						380.445	1.39505e-10
						380.656	1.40336e-10
						380.867	1.40126e-10
						381.078	1.39185e-10
						381.289	1.41147e-10
						381.5	1.38e-10
						381.711	1.42021e-10
						381.922	1.37899e-10
						382.133	1.41757e-10
						382.344	1.39278e-10
						382.555	1.3971e-10
						382.766	1.40631e-10
						382.977	1.38673e-10
						383.188	1.4192e-10
						383.399	1.37534e-10
						383.61	1.41668e-10
						383.821	1.37656e-10
						384.032	1.4137e-10
						384.243	1.39584e-10
						384.454	1.39429e-10
						384.665	1.40084e-10
						384.876	1.37866e-10
						385.087	1.42227e-10
						385.298	1.37639e-10
						385.509	1.41362e-10
						385.72	1.37614e-10
						385.931	1.40156e-10
						386.142	1.40189e-10
						386.353	1.39433e-10
						386.564	1.41059e-10
						386.775	1.37765e-10
						386.986	1.41916e-10
						387.197	1.37702e-10
						387.408	1.41521e-10
						387.619	1.39437e-10
						387.83	1.395e-10
						388.041	1.39832e-10
						388.252	1.38471e-10
						388.463	1.41706e-10
						388.674	1.37336e-10
						388.885	1.41597e-10
						389.096	1.37139e-10
						389.307	1.40005e-10
						389.518	1.39492e-10
						389.729	1.39038e-10
						389.94	1.40933e-10
						390.151	1.37908e-10
						390.362	1.41803e-10
						390.573	1.3729e-10
						390.784	1.41908e-10
						390.995	1.38563e-10
						391.206	1.39891e-10
						391.417	1.3995e-10
						391.628	1.38005e-10
						391.839	1.41416e-10
						392.05	1.37836e-10
						392.261	1.41752e-10
						392.472	1.37353e-10
						392.683	1.40093e-10
						392.894	1.39131e-10
						393.105	1.39105e-10
						393.316	1.40803e-10
						393.527	1.3745e-10
						393.738	1.4116e-10
						393.949	1.37173e-10
						394.16	1.41231e-10
						394.371	1.38841e-10
						394.582	1.39387e-10
						394.793	1.39484e-10
						395.004	1.38051e-10
						395.215	1.41156e-10
						395.426	1.37303e-10
						395.637	1.41399e-10
						395.848	1.36769e-10
						396.059	1.40252e-10
						396.27	1.38782e-10
						396.481	1.38904e-10
						396.692	1.4016e-10
						396.903	1.375e-10
						397.114	1.41173e-10
						397.325	1.36996e-10
						397.536	1.41252e-10
						397.747	1.38727e-10
						397.958	1.39757e-10
						398.169	1.3982e-10
						398.38	1.38168e-10
						398.591	1.41223e-10
						398.802	1.37072e-10
						399.013	1.41576e-10
						399.224	1.37311e-10
						399.435	1.40252e-10
						399.646	1.38878e-10
						399.857	1.38862e-10
						400.068	1.40181e-10
						400.279	1.37521e-10
						400.49	1.41681e-10
						400.701	1.36698e-10
						400.912	1.41387e-10
						401.123	1.37904e-10
						401.334	1.39815e-10
						401.545	1.39719e-10
						401.755	1.38097e-10
						401.967	1.40458e-10
						402.177	1.3703e-10
						402.388	1.40904e-10
						402.599	1.36719e-10
						402.81	1.40786e-10
						403.021	1.38378e-10
						403.232	1.38236e-10
						403.443	1.40311e-10
						403.654	1.37227e-10
						403.865	1.41336e-10
						404.076	1.36895e-10
						404.287	1.40673e-10
						404.498	1.36761e-10
						404.709	1.40034e-10
						404.92	1.39404e-10
						405.131	1.37933e-10
						405.342	1.40584e-10
						405.553	1.36857e-10
						405.764	1.40992e-10
						405.975	1.37189e-10
						406.186	1.40664e-10
						406.397	1.37752e-10
						406.608	1.3911e-10
						406.819	1.39521e-10
						407.03	1.37303e-10
						407.241	1.40979e-10
						407.452	1.36647e-10
						407.663	1.40194e-10
						407.874	1.37336e-10
						408.085	1.39324e-10
						408.296	1.39324e-10
						408.507	1.38135e-10
						408.718	1.40391e-10
						408.929	1.36698e-10
						409.14	1.41131e-10
						409.351	1.36815e-10
						409.562	1.40807e-10
						409.773	1.385e-10
						409.984	1.38576e-10
						410.195	1.39047e-10
						410.406	1.37332e-10
						410.617	1.40946e-10
						410.828	1.3674e-10
						411.039	1.40786e-10
						411.25	1.36156e-10
						411.461	1.39542e-10
						411.672	1.38702e-10
						411.883	1.38647e-10
						412.094	1.39979e-10
						412.305	1.35996e-10
						412.516	1.4066e-10
						412.727	1.36857e-10
						412.938	1.40727e-10
						413.149	1.38404e-10
						413.36	1.38601e-10
						413.571	1.38803e-10
						413.782	1.37605e-10
						413.993	1.4066e-10
						414.204	1.369e-10
						414.415	1.40635e-10
						414.626	1.36311e-10
						414.837	1.39223e-10
						415.048	1.38273e-10
						415.259	1.3832e-10
						415.47	1.39723e-10
						415.681	1.36076e-10
						415.892	1.40551e-10
						416.103	1.35988e-10
						416.314	1.40635e-10
						416.525	1.37681e-10
						416.736	1.3895e-10
						416.947	1.3832e-10
						417.158	1.38042e-10
						417.368	1.40299e-10
						417.58	1.3621e-10
						417.791	1.4079e-10
						418.001	1.359e-10
						418.212	1.39899e-10
						418.423	1.38223e-10
						418.634	1.38055e-10
						418.845	1.39748e-10
						419.056	1.36547e-10
						419.267	1.40269e-10
						419.478	1.36152e-10
						419.689	1.39849e-10
						419.9	1.36635e-10
						420.111	1.39173e-10
						420.322	1.38231e-10
						420.533	1.3761e-10
						420.744	1.40038e-10
						420.955	1.36916e-10
						421.166	1.40471e-10
						421.377	1.36442e-10
						421.588	1.40261e-10
						421.799	1.37366e-10
						422.01	1.39303e-10
						422.221	1.39114e-10
						422.432	1.37215e-10
						422.643	1.40047e-10
						422.854	1.35521e-10
[truncated: 35 more rows]

## Sheet: Fig2f
Time	current		Vsd=0.3V
0.04257	7.21255e-10
0.25029	7.35625e-10
0.45802	6.92559e-10
0.66577	7.42137e-10
0.87352	7.02642e-10
1.08122	7.00458e-10
1.28896	7.35625e-10
1.49669	6.79618e-10
1.70442	7.16213e-10
1.91216	7.07348e-10
2.11991	6.83861e-10
2.32762	7.30583e-10
2.53536	6.71383e-10
2.74308	7.05415e-10
2.95208	2.94304e-09
3.15985	2.97909e-09
3.36925	7.4012e-10
3.57695	6.76173e-10
3.78466	7.17306e-10
3.9924	7.05752e-10
4.20015	6.78231e-10
4.40789	7.26003e-10
4.61562	6.66131e-10
4.82332	6.9718e-10
5.15327	1.01553e-08
5.36097	1.01839e-08
5.69166	2.02416e-09
5.89939	7.1218e-10
6.10712	7.57599e-10
6.31483	7.12432e-10
6.52254	7.15079e-10
6.73022	7.41381e-10
6.93796	6.8655e-10
7.14568	7.32936e-10
7.51365	2.61553e-08
7.72139	2.73859e-08
8.05209	2.12958e-09
8.2598	9.6461e-10
8.46751	9.88138e-10
8.67525	9.25241e-10
8.88297	9.20787e-10
9.09067	9.37677e-10
9.29839	8.75326e-10
9.50608	9.15787e-10
9.87404	5.64464e-08
10.2019	6.14158e-08
10.5325	4.08548e-09
10.7402	2.52986e-09
10.9479	2.42133e-09
11.1556	2.26386e-09
11.3634	2.1826e-09
11.5711	2.13441e-09
11.7789	2.02576e-09
11.9866	2.0247e-09
12.3546	8.66829e-08
12.682	9.29569e-08
13.0122	7.39448e-09
13.2199	6.17813e-09
13.4276	5.62268e-09
13.6354	5.21177e-09
13.8431	4.89581e-09
14.0509	4.68658e-09
14.2586	4.45633e-09
14.4663	4.28281e-09
14.7953	1.06482e-07
15.0027	1.10385e-07
15.333	7.547e-09
15.5407	6.11216e-09
15.7485	5.53403e-09
15.9563	5.11009e-09
16.164	4.8601e-09
16.3717	4.5433e-09
16.5794	4.3328e-09
16.7872	4.18995e-09
18.2236	3.31156e-09
18.4313	3.24278e-09
18.639	3.1311e-09
18.8467	3.12013e-09
19.0544	3.0148e-09
19.2621	2.95056e-09
19.4699	2.92997e-09
19.6775	2.82443e-09
19.8852	2.81624e-09
20.093	2.75439e-09
20.3007	2.68826e-09
20.5085	2.69674e-09
20.7162	2.60998e-09
20.9239	2.5899e-09
21.1316	2.56612e-09
21.3393	2.4923e-09
21.5471	2.51099e-09
21.7548	2.43889e-09
21.9626	2.41133e-09
22.1703	2.41347e-09

## Sheet: Fig2g
Time	DrainI	Time	DrainI	Time	DrainI		Vsd=0.3V
0.65753	2.70479e-10	0.65753	2.4527e-10	0.65754	2.99881e-10
0.8652	2.78882e-10	0.86519	2.7468e-10	0.86521	2.83074e-10
1.07289	3.04091e-10	1.07286	2.9989e-10	1.07287	3.25091e-10
1.28053	2.15859e-10	1.28053	2.20061e-10	1.28053	2.53662e-10
1.48818	2.4527e-10	1.48817	2.57874e-10	1.48819	3.08284e-10
1.69587	2.66277e-10	1.69583	3.08293e-10	1.69585	3.08284e-10
1.90353	2.36867e-10	1.90348	2.41068e-10	1.90354	2.99881e-10
2.11119	2.91487e-10	2.11114	3.12494e-10	2.11118	2.83074e-10
2.31884	2.70479e-10	2.31879	1.94852e-10	2.31886	2.87276e-10
2.52653	2.24262e-10	2.52644	2.66277e-10	2.52657	2.87276e-10
2.73417	2.7468e-10	2.73412	2.87285e-10	2.7342	3.25091e-10
2.94184	2.87285e-10	2.94177	2.28464e-10	2.94189	3.08284e-10
3.14949	2.11658e-10	3.14944	2.95688e-10	3.14953	3.08284e-10
3.35716	2.49471e-10	3.35715	2.53673e-10	3.35724	4.04923e-10
3.56484	2.49471e-10	3.56478	2.07456e-10	3.56491	3.08284e-10
3.77252	1.99053e-10	3.77241	2.7468e-10	3.77257	2.99881e-10
3.98018	2.32665e-10	3.98008	3.08293e-10	3.98023	3.41898e-10
4.18782	2.57874e-10	4.18776	2.20061e-10	4.1879	2.78873e-10
4.39548	2.24262e-10	4.39543	2.53673e-10	4.39557	3.75511e-10
4.60318	2.70479e-10	4.60309	2.78882e-10	4.60325	3.88116e-10
4.81083	2.57874e-10	4.81073	2.24262e-10	4.81089	2.99881e-10
5.01848	2.32665e-10	5.01842	2.20061e-10	5.01858	3.33494e-10
5.22618	2.83084e-10	5.22609	2.70479e-10	5.22628	3.461e-10
5.43384	2.78882e-10	5.43376	2.53673e-10	5.43394	3.50301e-10
5.64149	2.03255e-10	5.64144	2.7468e-10	5.64163	3.41898e-10
5.84912	2.53673e-10	5.84909	2.41068e-10	5.84931	3.461e-10
6.05683	2.53673e-10	6.05673	2.4527e-10	6.05698	3.37696e-10
6.26449	2.41068e-10	6.26442	3.08293e-10	6.26467	3.9652e-10
6.47219	2.4527e-10	6.47209	2.41068e-10	6.47235	3.79713e-10
6.67986	2.20061e-10	6.67975	2.78882e-10	6.68	3.12486e-10
6.88751	2.07456e-10	6.88745	2.66277e-10	6.88768	3.54503e-10
7.09517	2.53673e-10	7.09509	2.20061e-10	7.09538	3.58705e-10
7.30286	2.95688e-10	7.30275	2.91487e-10	7.30304	3.62906e-10
7.51052	2.28464e-10	7.51042	3.33502e-10	7.51071	4.09125e-10
7.71819	2.4527e-10	7.71811	2.41068e-10	7.71839	3.12486e-10
7.92589	3.37703e-10	7.92577	3.25099e-10	7.92607	3.58705e-10
8.13356	2.36867e-10	8.13345	3.16696e-10	8.13375	4.04923e-10
8.34123	2.66277e-10	8.3411	1.99053e-10	8.34143	2.87276e-10
8.54892	2.91487e-10	8.54878	3.293e-10	8.54908	3.83915e-10
8.75658	2.28464e-10	8.75646	2.91487e-10	8.75676	3.92318e-10
8.96423	2.53673e-10	8.96413	2.32665e-10	8.96447	3.58705e-10
9.17192	2.9989e-10	9.17177	3.12494e-10	9.17211	3.83915e-10
9.37958	2.20061e-10	9.37946	2.91487e-10	9.3798	4.13326e-10
9.58723	2.70479e-10	9.58716	2.53673e-10	9.58744	3.29293e-10
9.79493	2.87285e-10	9.79479	3.41905e-10	9.79513	4.09125e-10
10.0026	2.15859e-10	10.0025	3.37703e-10	10.0028	3.88116e-10
10.2103	2.4527e-10	10.2102	2.87285e-10	10.2105	4.04923e-10
10.4179	2.9989e-10	10.4178	2.83084e-10	10.4181	3.9652e-10
10.6256	2.24262e-10	10.6255	3.25099e-10	10.6258	4.04923e-10
10.8333	2.66277e-10	10.8332	2.83084e-10	10.8334	3.54503e-10
11.041	4.23265e-09	11.0408	7.32508e-09	11.0411	1.45063e-08
11.2483	5.8671e-09	11.2482	8.78306e-09	11.2485	1.66997e-08
11.4556	6.636e-09	11.4555	9.48894e-09	11.4558	1.79854e-08
11.663	7.17382e-09	11.6628	1.04637e-08	11.6632	1.98552e-08
11.8703	7.41751e-09	11.8702	1.10688e-08	11.8705	2.17125e-08
12.0786	4.00576e-09	12.0784	5.6318e-09	12.0788	9.63216e-09
12.2859	3.16542e-09	12.2857	4.56878e-09	12.2861	8.01025e-09
12.4936	2.71584e-09	12.4934	4.09399e-09	12.4938	7.04383e-09
12.7022	6.58558e-09	12.702	1.09763e-08	12.7024	2.46201e-08
12.9095	7.34608e-09	12.9093	1.20478e-08	12.9097	2.75782e-08
13.1169	8.27465e-09	13.1167	1.27242e-08	13.1171	3.11078e-08
13.3242	8.56037e-09	13.324	1.37242e-08	13.3245	3.48138e-08
13.5316	8.636e-09	13.5314	1.39931e-08	13.5318	3.75366e-08
13.7399	5.40491e-09	13.7397	8.79146e-09	13.7401	1.78342e-08
13.9472	4.3797e-09	13.947	7.23684e-09	13.9475	1.50441e-08
14.1549	3.8713e-09	14.1546	6.60659e-09	14.1551	1.33424e-08
14.3635	7.84188e-09	14.3633	1.43041e-08	14.3637	3.93602e-08
14.5709	8.82087e-09	14.5706	1.62452e-08	14.5711	4.27847e-08
14.7782	9.30827e-09	14.7779	1.63797e-08	14.7784	4.61672e-08
14.9856	9.60658e-09	14.9853	1.70351e-08	14.9858	5.06799e-08
15.1929	1.04049e-08	15.1926	1.78713e-08	15.1931	5.25666e-08
15.4012	6.49315e-09	15.4009	1.08797e-08	15.4015	2.40067e-08
15.6086	5.26206e-09	15.6082	9.22003e-09	15.6087	2.00569e-08
15.8162	4.77466e-09	15.8159	8.42171e-09	15.8164	1.77921e-08
16.0249	9.17381e-09	16.0245	1.72284e-08	16.025	5.24363e-08
16.2322	1.03041e-08	16.2318	1.88082e-08	16.2324	5.56045e-08
16.4395	1.06402e-08	16.4391	1.94343e-08	16.4397	5.86298e-08
16.6469	1.05268e-08	16.6465	1.99847e-08	16.6471	6.03526e-08
16.8542	1.12494e-08	16.8538	2.05687e-08	16.8544	6.41006e-08
17.0626	7.34188e-09	17.0621	1.30225e-08	17.0627	2.85194e-08
17.2699	6.16121e-09	17.2694	1.10814e-08	17.27	2.36789e-08
17.4775	5.41752e-09	17.4771	9.98473e-09	17.4777	2.08301e-08
17.6861	1.00562e-08	17.6857	2.03755e-08	17.6863	6.28065e-08
17.8935	1.1136e-08	17.893	2.15813e-08	17.8936	6.64032e-08
18.1008	1.12746e-08	18.1004	2.25855e-08	18.101	7.04454e-08
18.3082	1.1262e-08	18.3077	2.35351e-08	18.3083	7.24203e-08
18.5155	1.16654e-08	18.5151	2.44595e-08	18.5156	7.46178e-08
18.7239	8.32507e-09	18.7234	1.49217e-08	18.724	3.20868e-08
18.9312	6.85869e-09	18.9307	1.26486e-08	18.9312	2.65572e-08
19.1388	6.22004e-09	19.1383	1.16276e-08	19.1389	2.33134e-08
19.3465	5.69483e-09	19.347	2.33376e-08	19.3475	7.06513e-08
19.5541	5.32508e-09	19.5543	2.48376e-08	19.5548	7.4059e-08
19.7618	4.91752e-09	19.7617	2.59679e-08	19.7622	7.69667e-08
19.9695	4.65281e-09	19.969	2.6825e-08	19.9678	8.04122e-08
20.1771	4.58139e-09	20.1763	2.75645e-08	20.1751	8.1824e-08
20.3848	4.38811e-09	20.3847	1.67578e-08	20.3852	3.49146e-08
20.5925	4.19483e-09	20.592	1.43923e-08	20.5925	2.8885e-08
20.8001	4.00155e-09	20.7996	1.28629e-08	20.8002	2.5326e-08
21.0078	3.90912e-09	21.0083	2.61023e-08	21.0088	7.75507e-08
21.2154	3.82508e-09	21.2156	2.77494e-08	21.2144	8.10845e-08
21.4231	3.71584e-09	21.4229	2.91233e-08	21.4217	8.47359e-08
21.6308	3.51416e-09	21.6303	2.97452e-08	21.629	8.80007e-08
21.8384	3.3629e-09	21.8376	3.05939e-08	21.8363	9.01773e-08
22.0461	3.3755e-09	22.0459	1.85183e-08	22.0464	3.74778e-08
22.2538	3.29567e-09	22.2532	1.59049e-08	22.2537	3.09901e-08
22.4614	3.15282e-09	22.4609	1.4073e-08	22.4614	2.68891e-08
22.6691	3.16542e-09	22.6695	2.93292e-08	22.6682	8.51645e-08
22.8768	3.06038e-09	22.8768	3.04301e-08	22.8756	8.81352e-08
23.0845	2.95114e-09	23.0842	3.19175e-08	23.0829	9.16773e-08
23.2921	2.97635e-09	23.2915	3.2657e-08	23.2903	9.43833e-08
23.4998	2.8503e-09	23.4989	3.37662e-08	23.4976	9.65893e-08
23.7074	2.83349e-09	23.7072	2.00898e-08	23.7077	3.95199e-08
23.9151	2.78307e-09	23.9145	1.73335e-08	23.915	3.26751e-08
24.1228	2.70324e-09	24.1222	1.53671e-08	24.1226	2.83976e-08
24.3304	2.66962e-09	24.3308	3.23964e-08	24.3294	9.1963e-08
24.5381	2.70744e-09	24.5381	3.38376e-08	24.5368	9.62027e-08
24.7458	2.57719e-09	24.7455	3.57662e-08	24.7441	9.98835e-08
24.9534	2.53937e-09	24.9528	3.66653e-08	24.9515	1.02501e-07
25.1611	2.50156e-09	25.1602	3.78124e-08	25.1588	1.05375e-07
25.3688	2.48055e-09	25.3685	2.20267e-08	25.3689	4.1688e-08
25.5764	2.46374e-09	25.5758	1.85225e-08	25.5762	3.42718e-08
25.7841	2.44273e-09	25.7834	1.6594e-08	25.7838	2.97674e-08
25.9918	2.37131e-09	25.992	3.55435e-08	25.9907	9.79465e-08
26.1995	2.3587e-09	26.1994	3.72284e-08	26.198	1.03674e-07
26.4071	2.40492e-09	26.4067	3.8867e-08	26.4054	1.05724e-07
26.6148	2.3587e-09	26.6141	4.01653e-08	26.6127	1.09447e-07
26.8225	2.25366e-09	26.8214	4.11485e-08	26.82	1.11544e-07
27.0301	2.19904e-09	27.0301	2.36234e-08	27.0305	4.33729e-08
27.2378	2.17383e-09	27.2374	1.99259e-08	27.2378	3.56878e-08
27.4455	2.16542e-09	27.445	1.77116e-08	27.4454	3.09313e-08
27.6532	2.15702e-09	27.6527	1.6094e-08	27.6523	1.06972e-07
27.8608	2.1108e-09	27.8603	1.47116e-08	27.8596	1.10367e-07
28.0685	2.08559e-09	28.068	1.3762e-08	28.067	1.13287e-07
28.2762	2.0982e-09	28.2757	1.28419e-08	28.2743	1.16977e-07
28.4838	2.05198e-09	28.4833	1.19679e-08	28.4817	1.20939e-07
28.6915	2.02677e-09	28.691	1.14973e-08	28.6921	4.54402e-08
28.8992	2.03517e-09	28.8986	1.07662e-08	28.8994	3.7024e-08
29.1068	1.96795e-09	29.1063	1.02284e-08	29.107	3.19313e-08
29.3145	1.96795e-09	29.3139	9.83347e-09	29.3139	1.15287e-07
29.5222	1.99736e-09	29.5216	9.3923e-09	29.5213	1.19746e-07
29.7298	1.90912e-09	29.7293	8.96373e-09	29.7286	1.2183e-07
29.9374	1.91753e-09	29.9369	8.6528e-09	29.9359	1.26364e-07
30.1451	1.95114e-09	30.1446	8.26625e-09	30.1433	1.28838e-07
30.3528	1.82509e-09	30.3523	7.97634e-09	30.3537	4.69781e-08
30.5605	1.8629e-09	30.5599	7.78726e-09	30.561	3.83013e-08
30.7681	1.87551e-09	30.7676	7.50995e-09	30.7687	3.29566e-08
30.9758	1.81248e-09	30.9753	7.23684e-09	30.9755	1.22905e-07
31.1835	1.79148e-09	31.1829	7.05617e-09	31.1828	1.27515e-07
31.3911	1.79568e-09	31.3906	6.80407e-09	31.3902	1.32788e-07
31.5988	1.71164e-09	31.5983	6.68222e-09	31.5975	1.34599e-07
31.8065	1.76206e-09	31.8059	6.49735e-09	31.8049	1.38645e-07
32.0141	1.79568e-09	32.0136	6.27046e-09	32.0153	4.89614e-08
32.2218	1.71164e-09	32.2212	6.08979e-09	32.2227	3.98014e-08
32.4294	1.72425e-09	32.4289	5.99735e-09	32.4303	3.436e-08
32.6371	1.72845e-09	32.6365	5.79567e-09	32.6372	1.33742e-07
32.8447	1.66543e-09	32.8442	5.71163e-09	32.8445	1.38066e-07
33.0524	1.75786e-09	33.0519	5.59819e-09	33.0518	1.42267e-07
33.2601	1.72845e-09	33.2595	5.40071e-09	33.2592	1.47616e-07
33.4677	1.67803e-09	33.4672	5.32508e-09	33.4666	1.49894e-07
33.6754	1.65282e-09	33.6749	5.24525e-09	33.677	5.07094e-08
33.8831	1.67803e-09	33.8826	5.08979e-09	33.8843	4.10199e-08
34.0907	1.53937e-09	34.0902	4.99735e-09	34.0919	3.49735e-08
34.2984	1.64862e-09	34.2979	4.89651e-09	34.2988	1.44356e-07
34.506	1.61921e-09	34.5056	4.76626e-09	34.5061	1.49402e-07
34.7137	1.594e-09	34.7132	4.76206e-09	34.7135	1.5302e-07
34.9214	1.57719e-09	34.9209	4.63601e-09	34.9209	1.56713e-07
35.129	1.56458e-09	35.1286	4.56878e-09	35.1285	1.61079e-07
35.3367	1.52257e-09	35.3362	4.48475e-09	35.3389	5.21254e-08
35.5444	1.55198e-09	35.5439	4.33349e-09	35.5462	4.18771e-08
35.752	1.58559e-09	35.7516	4.31668e-09	35.7539	3.57718e-08
35.9597	1.54358e-09	35.9592	4.31248e-09	35.9616	3.14565e-08
36.1674	1.54358e-09	36.1669	4.18223e-09	36.1692	2.81875e-08
36.375	1.50996e-09	36.3746	4.1234e-09	36.3769	2.55823e-08
36.5827	1.48055e-09	36.5823	4.115e-09	36.5846	2.34394e-08
36.7904	1.54358e-09	36.7899	3.96374e-09	36.7922	2.16914e-08
36.998	1.56038e-09	36.9976	3.97214e-09	36.9998	2.02166e-08
37.2057	1.52677e-09	37.2053	3.88811e-09	37.2075	1.88468e-08
37.4134	1.51416e-09	37.4129	3.80408e-09	37.4152	1.76745e-08
37.621	1.48475e-09	37.6206	3.79567e-09	37.6228	1.66829e-08
37.8287	1.42593e-09	37.8283	3.72424e-09	37.8305	1.57753e-08
38.0363	1.50156e-09	38.0359	3.64021e-09	38.0381	1.50189e-08
38.244	1.47215e-09	38.2436	3.57719e-09	38.2458	1.4187e-08
38.4517	1.40492e-09	38.4513	3.6108e-09	38.4535	1.36365e-08
38.6593	1.49316e-09	38.6589	3.53097e-09	38.6611	1.30062e-08
38.867	1.41332e-09	38.8666	3.50156e-09	38.8688	1.24012e-08
39.0746	1.40912e-09	39.0743	3.50576e-09	39.0764	1.19726e-08
39.2823	1.45534e-09	39.282	3.43013e-09	39.2841	1.14684e-08
39.4899	1.37131e-09	39.4896	3.45114e-09	39.4918	1.09978e-08
39.6976	1.43433e-09	39.6973	3.38811e-09	39.6994	1.067e-08
39.9053	1.43433e-09	39.905	3.22845e-09	39.9071	1.02792e-08
40.113	1.38811e-09	40.1126	3.25366e-09	40.1148	9.9557e-09
40.3206	1.39232e-09	40.3203	3.24525e-09	40.3224	9.58594e-09
40.5283	1.38811e-09	40.528	3.14441e-09	40.5301	9.30442e-09
40.736	1.37131e-09	40.7356	3.13181e-09	40.7378	9.0355e-09
40.9436	1.40072e-09	40.9433	3.14861e-09	40.9454	8.79179e-09
41.1513	1.37551e-09	41.151	3.06458e-09	41.1531	8.50607e-09
41.3589	1.29988e-09	41.3586	3.09399e-09	41.3607	8.30858e-09
41.5666	1.32929e-09	41.5663	3.06458e-09	41.5684	8.08168e-09
41.7743	1.38391e-09	41.774	2.97635e-09	41.776	7.81697e-09
41.9819	1.28727e-09	41.9817	2.96794e-09	41.9837	7.6615e-09
42.1895	1.3419e-09	42.1893	2.93433e-09	42.1913	7.48082e-09
42.3972	1.32089e-09	42.3969	2.8713e-09	42.399	7.30854e-09
42.6049	1.29148e-09	42.6046	2.92172e-09	42.6066	7.14887e-09
42.8125	1.32929e-09	42.8123	2.87551e-09	42.8143	6.91777e-09
43.0202	1.28307e-09	43.0199	2.82929e-09	43.022	6.82533e-09
43.2278	1.27887e-09	43.2276	2.84189e-09	43.2296	6.67827e-09
43.4355	1.27467e-09	43.4353	2.78727e-09	43.4372	6.50599e-09
43.6431	1.26206e-09	43.6429	2.74525e-09	43.6449	6.40935e-09
43.8507	1.30408e-09	43.8506	2.79567e-09	43.8526	6.27909e-09
44.0584	1.30828e-09	44.0583	2.69904e-09	44.0603	6.11942e-09
44.2661	1.25366e-09	44.2659	2.68643e-09	44.2679	6.09001e-09
44.4737	1.27047e-09	44.4736	2.70744e-09	44.4755	5.86731e-09
44.6814	1.31248e-09	44.6812	2.6192e-09	44.6832	5.80429e-09
44.889	1.21164e-09	44.8889	2.64021e-09	44.8909	5.72865e-09
45.0967	1.24106e-09	45.0965	2.63181e-09	45.0985	5.55638e-09
45.3043	1.25366e-09	45.3042	2.57299e-09	45.3062	5.50595e-09
45.5119	1.21585e-09	45.5118	2.56038e-09	45.5138	5.3883e-09
45.7196	1.24526e-09	45.7195	2.55618e-09	45.7215	5.34628e-09
45.9273	1.25366e-09	45.9271	2.50996e-09	45.9291	5.24124e-09
46.1349	1.19904e-09	46.1348	2.51836e-09	46.1368	5.07737e-09
46.3426	1.26627e-09	46.3425	2.45114e-09	46.3445	5.03955e-09
46.5502	1.25366e-09	46.5501	2.50156e-09	46.5521	5.00593e-09
46.7579	1.24106e-09	46.7578	2.48475e-09	46.7598	4.89669e-09
46.9655	1.19904e-09	46.9654	2.38391e-09	46.9674	4.89249e-09
47.1732	1.18223e-09	47.1731	2.45534e-09	47.1751	4.76223e-09
47.3808	1.22845e-09	47.3807	2.45114e-09	47.3828	4.65298e-09
47.5885	1.21164e-09	47.5884	2.3461e-09	47.5904	4.66979e-09
47.7961	1.16122e-09	47.7961	2.3503e-09	47.7981	4.59836e-09
48.0038	1.26206e-09	48.0037	2.44694e-09	48.0058	4.48491e-09
48.2114	1.24106e-09	48.2114	2.3461e-09	48.2134	4.4807e-09
48.4191	1.22425e-09	48.419	2.3629e-09	48.4211	4.39247e-09
48.6267	1.19064e-09	48.6267	2.31248e-09	48.6288	4.30843e-09
48.8344	1.21585e-09	48.8344	2.28307e-09	48.8364	4.30423e-09
49.0421	1.13601e-09	49.042	2.30408e-09	49.0441	4.22019e-09
49.2497	1.16543e-09	49.2497	2.26206e-09	49.2518	4.17397e-09
49.4574	1.20324e-09	49.4574	2.24105e-09	49.4594	4.15716e-09
49.665	1.16122e-09	49.665	2.28307e-09	49.6671	4.10674e-09
49.8727	1.24526e-09	49.8727	2.21164e-09	49.8748	4.04792e-09
50.0804	1.19904e-09	50.0803	2.29147e-09	50.0825	4.02691e-09
50.288	1.12761e-09	50.288	2.24946e-09	50.2901	3.91346e-09
50.4956	1.17803e-09	50.4956	2.20744e-09	50.4978	3.89245e-09
50.7033	1.1108e-09	50.7033	2.19063e-09	50.7055	3.91346e-09
50.911	1.15282e-09	50.911	2.16542e-09	50.9131	3.75799e-09
51.1186	1.13181e-09	51.1186	2.14021e-09	51.1208	3.82942e-09
51.3262	1.16963e-09	51.3262	2.16542e-09	51.3285	3.73698e-09
51.5339	1.14442e-09	51.5339	2.12761e-09	51.5361	3.68236e-09
51.7416	1.14862e-09	51.7416	2.11921e-09	51.7438	3.65294e-09
51.9492	1.16122e-09	51.9492	2.12761e-09	51.9515	3.62773e-09
52.1569	1.13181e-09	52.1569	2.1066e-09	52.1591	3.53109e-09
52.3646	1.16122e-09	52.3645	2.06879e-09	52.3668	3.58151e-09
52.5722	1.07719e-09	52.5722	2.11921e-09	52.5745	3.51008e-09
52.7799	1.08559e-09	52.7798	2.01416e-09	52.7821	3.49747e-09
52.9876	1.1108e-09	52.9875	2.08139e-09	52.9898	3.48907e-09
53.1952	1.04778e-09	53.1952	2.1024e-09	53.1974	3.39663e-09
53.4029	1.1024e-09	53.4028	2.03097e-09	53.4051	3.39663e-09
53.6106	1.14862e-09	53.6105	1.99736e-09	53.6128	3.39663e-09
53.8182	1.094e-09	53.8181	2.094e-09	53.8204	3.30419e-09
54.0259	1.1108e-09	54.0258	2.00996e-09	54.0281	3.29158e-09
54.2335	1.11921e-09	54.2334	2.00996e-09	54.2358	3.31259e-09
54.4412	1.03938e-09	54.4411	2.02257e-09	54.4434	3.26217e-09
54.6488	1.05618e-09	54.6487	1.96374e-09	54.6511	3.29579e-09
54.8565	1.1024e-09	54.8564	2.00576e-09	54.8588	3.21175e-09
55.0641	1.07299e-09	55.0641	1.96374e-09	55.0664	3.19914e-09
55.2718	1.02677e-09	55.2717	1.93853e-09	55.2741	3.21175e-09
55.4794	1.0982e-09	55.4794	1.98055e-09	55.4817	3.0899e-09
55.6871	1.06879e-09	55.687	1.92173e-09	55.6894	3.12351e-09
55.8948	1.1024e-09	55.8947	1.90492e-09	55.897	3.11511e-09
56.1024	1.08139e-09	56.1024	1.95534e-09	56.1047	2.99325e-09
56.3101	1.04358e-09	56.31	1.82929e-09	56.3123	3.05628e-09
56.5177	1.1066e-09	56.5177	1.94694e-09	56.52	3.03947e-09
56.7254	1.06038e-09	56.7253	1.91332e-09	56.7276	3.00166e-09
56.9331	1.03517e-09	56.933	1.87131e-09	56.9353	3.01006e-09
57.1407	1.05198e-09	57.1406	1.87971e-09	57.1429	2.93443e-09
57.3484	1.06879e-09	57.3483	1.87551e-09	57.3506	2.93863e-09
57.556	1.06459e-09	57.5559	1.83349e-09	57.5583	2.95123e-09
57.7637	1.1108e-09	57.7636	1.8629e-09	57.7659	2.85879e-09
57.9713	9.76351e-10	57.9713	1.8503e-09	57.9736	2.88821e-09
58.179	1.05198e-09	58.1789	1.8419e-09	58.1812	2.8798e-09
58.3867	1.06459e-09	58.3866	1.8587e-09	58.3889	2.79577e-09
58.5943	1.02677e-09	58.5943	1.78727e-09	58.5966	2.81678e-09
58.802	1.02677e-09	58.8019	1.79568e-09	58.8042	2.82098e-09
59.0096	1.05618e-09	59.0095	1.83769e-09	59.0119	2.76635e-09
59.2173	1.02677e-09	59.2172	1.80408e-09	59.2195	2.78736e-09
59.4249	1.06038e-09	59.4249	1.82929e-09	59.4272	2.76635e-09
59.6326	1.00576e-09	59.6325	1.8545e-09	59.6349	2.70753e-09
59.8402	1.00996e-09	59.8402	1.75786e-09	59.8425	2.75375e-09
60.0479	1.02677e-09	60.0478	1.82509e-09	60.0502	2.67812e-09
60.2556	1.01837e-09	60.2555	1.77887e-09	60.2579	2.69492e-09
60.4633	1.01837e-09	60.4631	1.73265e-09	60.4655	2.69072e-09
60.6709	1.01837e-09	60.6708	1.74946e-09	60.6732	2.6361e-09
60.8786	1.00156e-09	60.8784	1.69484e-09	60.8809	2.61509e-09
61.0863	9.76351e-10	61.0861	1.78307e-09	61.0885	2.68232e-09
61.2939	1.04358e-09	61.2937	1.72845e-09	61.2962	2.58988e-09
61.5016	9.97359e-10	61.5014	1.64442e-09	61.5038	2.62349e-09
61.7092	1.02257e-09	61.709	1.71164e-09	61.7115	2.58988e-09
61.9169	1.06879e-09	61.9167	1.78727e-09	61.9191	2.56046e-09
62.1246	9.84754e-10	62.1243	1.66543e-09	62.1268	2.58567e-09
62.3322	9.55342e-10	62.332	1.71585e-09	62.3344	2.53525e-09
62.5399	1.01417e-09	62.5397	1.78727e-09	62.5421	2.51004e-09
62.7475	9.84754e-10	62.7473	1.69904e-09	62.7497	2.51004e-09
62.9552	9.67947e-10	62.955	1.73265e-09	62.9574	2.44281e-09
63.1628	9.84754e-10	63.1626	1.67383e-09	63.165	2.51424e-09
63.3705	9.51141e-10	63.3703	1.69064e-09	63.3727	2.49744e-09
63.5782	9.72149e-10	63.578	1.71164e-09	63.5803	2.44701e-09
63.7858	1.01837e-09	63.7856	1.64021e-09	63.788	2.48063e-09
63.9935	9.51141e-10	63.9933	1.64442e-09	63.9956	2.44281e-09
64.2011	9.84754e-10	64.201	1.70744e-09	64.2033	2.4092e-09
64.4088	1.00996e-09	64.4086	1.62761e-09	64.4109	2.47643e-09
64.6164	9.51141e-10	64.6163	1.66122e-09	64.6186	2.38819e-09
64.8241	9.76351e-10	64.8239	1.66963e-09	64.8262	2.43441e-09
65.0317	9.67947e-10	65.0316	1.615e-09	65.0339	2.4176e-09
65.2394	9.30132e-10	65.2392	1.65282e-09	65.2415	2.38819e-09
65.447	9.88956e-10	65.4469	1.66543e-09	65.4492	2.35457e-09
65.6547	9.67947e-10	65.6546	1.57299e-09	65.6568	2.33777e-09
65.8624	9.38536e-10	65.8622	1.64021e-09	65.8645	2.35878e-09
66.07	9.76351e-10	66.0699	1.66543e-09	66.0721	2.36298e-09
66.2777	9.51141e-10	66.2775	1.58979e-09	66.2798	2.32096e-09
66.4854	9.34334e-10	66.4852	1.62761e-09	66.4874	2.34197e-09
66.693	1.01837e-09	66.6928	1.55618e-09	66.6951	2.32936e-09
66.9007	9.59544e-10	66.9005	1.6024e-09	66.9027	2.30415e-09
67.1084	9.46939e-10	67.1082	1.62761e-09	67.1104	2.32096e-09
67.3161	9.38536e-10	67.3158	1.55618e-09	67.318	2.28314e-09
67.5237	9.34334e-10	67.5235	1.58979e-09	67.5257	2.27054e-09
67.7314	9.09124e-10	67.7311	1.615e-09	67.7334	2.30835e-09
67.939	9.34334e-10	67.9388	1.615e-09	67.941	2.21171e-09
68.1467	8.88116e-10	68.1464	1.54358e-09	68.1487	2.27894e-09
68.3544	9.46939e-10	68.3541	1.55618e-09	68.3563	2.25793e-09
68.562	9.55342e-10	68.5617	1.54778e-09	68.564	2.1781e-09
68.7697	9.30132e-10	68.7694	1.57719e-09	68.7717	2.22011e-09
68.9773	9.42737e-10	68.9771	1.54778e-09	68.9793	2.24953e-09
69.185	9.80553e-10	69.1847	1.54778e-09	69.187	2.1949e-09
69.3926	9.00721e-10	69.3923	1.58139e-09	69.3946	2.1907e-09
69.6003	9.55342e-10	69.6	1.50576e-09	69.6023	2.1949e-09
69.808	1.01837e-09	69.8077	1.56038e-09	69.8099	2.11927e-09
70.0156	8.96519e-10	70.0153	1.54778e-09	70.0176	2.16969e-09
70.2233	9.38536e-10	70.2229	1.53097e-09	70.2252	2.16129e-09
70.4309	9.25931e-10	70.4306	1.52257e-09	70.4329	2.13608e-09
70.6386	8.62906e-10	70.6382	1.54358e-09	70.6405	2.1949e-09
70.8463	9.55342e-10	70.846	1.46795e-09	70.8482	2.11087e-09
71.0539	8.88116e-10	71.0536	1.50996e-09	71.0559	2.14868e-09
71.2616	8.88116e-10	71.2613	1.54778e-09	71.2635	2.13608e-09
71.4692	9.00721e-10	71.4689	1.47635e-09	71.4711	2.11927e-09
71.6769	9.17527e-10	71.6766	1.55198e-09	71.6788	2.11927e-09
71.8846	8.71309e-10	71.8842	1.45954e-09	71.8865	2.06465e-09
72.0922	9.67947e-10	72.0919	1.48475e-09	72.0941	2.04784e-09
72.2999	8.88116e-10	72.2995	1.52677e-09	72.3018	2.12347e-09
72.5075	9.51141e-10	72.5072	1.48055e-09	72.5095	2.01422e-09
72.7152	9.21729e-10	72.7149	1.51837e-09	72.7172	2.05204e-09
72.9229	8.79712e-10	72.9226	1.52677e-09	72.9248	2.07725e-09
73.1305	9.25931e-10	73.1302	1.44274e-09	73.1325	2.01002e-09
73.3382	9.38536e-10	73.3379	1.47215e-09	73.3401	2.04784e-09
73.5459	8.83914e-10	73.5455	1.51416e-09	73.5478	2.04364e-09
73.7535	9.17527e-10	73.7532	1.42173e-09	73.7554	2.01002e-09
73.9612	9.30132e-10	73.9609	1.45534e-09	73.9631	2.04364e-09
74.1689	8.04082e-10	74.1685	1.44274e-09	74.1707	2.05624e-09
74.3765	9.13326e-10	74.3762	1.45114e-09	74.3784	1.99321e-09
74.5842	9.42737e-10	74.5838	1.45954e-09	74.586	2.00582e-09
74.7919	8.33494e-10	74.7915	1.43013e-09	74.7937	1.94699e-09
74.9995	9.17527e-10	74.9992	1.44694e-09	75.0013	2.04364e-09
75.2072	9.34334e-10	75.2068	1.50156e-09	75.209	2.01422e-09
75.4149	8.92317e-10	75.4145	1.43013e-09	75.4166	2.00582e-09
75.6225	9.21729e-10	75.6222	1.46795e-09	75.6243	1.97221e-09
75.8301	9.17527e-10	75.8298	1.44694e-09	75.832	1.99321e-09
76.0378	8.71309e-10	76.0375	1.43013e-09	76.0396	1.93859e-09
76.2455	9.21729e-10	76.2451	1.45114e-09	76.2472	1.99321e-09
76.4531	9.00721e-10	76.4528	1.46374e-09	76.4549	1.9638e-09
76.6607	8.92317e-10	76.6605	1.38811e-09	76.6625	1.968e-09
76.8684	9.09124e-10	76.8681	1.43013e-09	76.8702	1.97641e-09
77.0761	9.17527e-10	77.0758	1.43853e-09	77.0778	1.93019e-09
77.2837	9.21729e-10	77.2835	1.40492e-09	77.2855	1.97641e-09
77.4914	9.21729e-10	77.4911	1.43433e-09	77.4932	1.89657e-09
77.6991	8.12486e-10	77.6988	1.44694e-09	77.7008	1.93019e-09
77.9067	8.83914e-10	77.9065	1.43013e-09	77.9084	1.91338e-09
78.1144	9.00721e-10	78.1141	1.42173e-09	78.1161	1.88397e-09
78.3221	8.29292e-10	78.3218	1.3587e-09	78.3238	1.9596e-09
78.5297	8.79712e-10	78.5295	1.37131e-09	78.5314	1.91758e-09
78.7374	9.04922e-10	78.7371	1.46795e-09	78.739	1.89237e-09
78.945	8.67107e-10	78.9448	1.39652e-09	78.9467	1.9596e-09
79.1527	8.79712e-10	79.1525	1.40072e-09	79.1544	1.89657e-09
79.3604	8.46099e-10	79.3601	1.40492e-09	79.362	1.83775e-09
79.568	8.08284e-10	79.5678	1.36711e-09	79.5696	1.88817e-09
79.7757	9.00721e-10	79.7755	1.38391e-09	79.7773	1.83775e-09
79.9834	9.00721e-10	79.9831	1.39652e-09	79.985	1.90498e-09
80.191	8.54502e-10	80.1908	1.32929e-09	80.1926	1.90918e-09
80.3987	8.58704e-10	80.3984	1.37551e-09	80.4002	1.82934e-09
80.6064	8.88116e-10	80.6061	1.40492e-09	80.6079	1.88397e-09
80.814	8.12486e-10	80.8137	1.3545e-09	80.8156	1.88817e-09
81.0216	8.67107e-10	81.0214	1.3461e-09	81.0232	1.79153e-09
81.2293	8.79712e-10	81.229	1.29148e-09	81.2308	1.89657e-09
81.437	8.33494e-10	81.4367	1.37131e-09	81.4385	1.84615e-09
81.6446	9.00721e-10	81.6444	1.40912e-09	81.6462	1.86296e-09
81.8522	8.79712e-10	81.852	1.3545e-09	81.8538	1.86716e-09
82.0599	8.33494e-10	82.0597	1.32089e-09	82.0614	1.78732e-09
82.2676	8.67107e-10	82.2674	1.41753e-09	82.2691	1.82514e-09
82.4752	8.83914e-10	82.475	1.32929e-09	82.4768	1.94279e-09
82.6829	8.46099e-10	82.6827	1.3461e-09	82.6844	1.76632e-09
82.8905	8.96519e-10	82.8903	1.3461e-09	82.892	1.82934e-09
83.0982	8.33494e-10	83.098	1.30408e-09	83.0997	1.80833e-09
83.3059	8.46099e-10	83.3057	1.39232e-09	83.3073	1.74951e-09
83.5135	8.08284e-10	83.5134	1.37551e-09	83.515	1.79993e-09
83.7212	8.08284e-10	83.721	1.29568e-09	83.7227	1.79573e-09
83.9289	8.83914e-10	83.9286	1.3587e-09	83.9303	1.82934e-09
84.1365	8.83914e-10	84.1363	1.38391e-09	84.138	1.82094e-09
84.3442	8.08284e-10	84.344	1.32509e-09	84.3456	1.77052e-09
84.5519	8.67107e-10	84.5516	1.40072e-09	84.5533	1.77052e-09
84.7595	8.96519e-10	84.7593	1.33349e-09	84.7609	1.83355e-09
84.9672	7.87276e-10	84.967	1.30828e-09	84.9686	1.71589e-09
85.1748	8.58704e-10	85.1746	1.31669e-09	85.1762	1.79573e-09
85.3825	8.71309e-10	85.3823	1.32089e-09	85.3838	1.78312e-09
85.5902	8.08284e-10	85.59	1.29568e-09	85.5915	1.75791e-09
85.7978	8.29292e-10	85.7976	1.3503e-09	85.7992	1.80413e-09
86.0055	8.96519e-10	86.0053	1.31669e-09	86.0068	1.7327e-09
86.2132	8.29292e-10	86.213	1.33349e-09	86.2144	1.75371e-09
86.4209	8.46099e-10	86.4206	1.36711e-09	86.4221	1.77472e-09
86.6285	8.67107e-10	86.6283	1.30408e-09	86.6298	1.70329e-09
86.8362	8.33494e-10	86.836	1.33769e-09	86.8374	1.76211e-09
87.0438	8.12486e-10	87.0437	1.32509e-09	87.0451	1.75791e-09
87.2515	8.33494e-10	87.2513	1.26627e-09	87.2527	1.68228e-09
87.4591	7.83074e-10	87.459	1.3629e-09	87.4604	1.76211e-09
87.6668	8.50301e-10	87.6667	1.33769e-09	87.668	1.7369e-09
87.8745	8.67107e-10	87.8743	1.27047e-09	87.8757	1.66127e-09
88.0821	8.20889e-10	88.082	1.37551e-09	88.0833	1.75791e-09
88.2898	8.41897e-10	88.2896	1.29988e-09	88.291	1.7243e-09
88.4974	8.83914e-10	88.4973	1.29148e-09	88.4986	1.69488e-09
88.7051	8.20889e-10	88.7049	1.29988e-09	88.7063	1.7201e-09
88.9128	8.67107e-10	88.9126	1.32509e-09	88.9139	1.71589e-09
89.1205	9.04922e-10	89.1202	1.28727e-09	89.1216	1.7327e-09
89.3281	7.62066e-10	89.3279	1.33769e-09	89.3292	1.71169e-09
89.5358	8.08284e-10	89.5356	1.31248e-09	89.5369	1.67808e-09
89.7434	8.33494e-10	89.7432	1.30408e-09	89.7445	1.70329e-09
89.9511	8.37696e-10	89.9509	1.28727e-09	89.9522	1.65287e-09
90.1588	8.08284e-10	90.1585	1.23685e-09	90.1598	1.64446e-09
90.3664	8.75511e-10	90.3662	1.26206e-09	90.3675	1.70329e-09
90.5741	7.87276e-10	90.5739	1.29148e-09	90.5751	1.66967e-09
90.7818	8.20889e-10	90.7816	1.21164e-09	90.7828	1.67388e-09
90.9894	7.99881e-10	90.9892	1.29568e-09	90.9905	1.69068e-09
91.1971	7.70469e-10	91.1968	1.29148e-09	91.1981	1.66127e-09
91.4048	8.29292e-10	91.4045	1.26206e-09	91.4058	1.65707e-09
91.6124	8.41897e-10	91.6122	1.29148e-09	91.6135	1.7201e-09
91.8201	7.36856e-10	91.8198	1.28727e-09	91.8211	1.64866e-09
92.0277	8.08284e-10	92.0275	1.22425e-09	92.0287	1.67388e-09
92.2354	8.04082e-10	92.2352	1.27887e-09	92.2364	1.66127e-09
92.4431	7.83074e-10	92.4428	1.26627e-09	92.4441	1.61925e-09
92.6507	8.75511e-10	92.6505	1.25366e-09	92.6517	1.69909e-09
92.8584	8.20889e-10	92.8582	1.25366e-09	92.8594	1.63186e-09
93.0661	7.91477e-10	93.0658	1.27887e-09	93.067	1.66127e-09
93.2737	8.33494e-10	93.2735	1.24106e-09	93.2747	1.71169e-09
93.4814	8.20889e-10	93.4811	1.30408e-09	93.4823	1.61925e-09
93.6891	7.62066e-10	93.6888	1.23685e-09	93.69	1.67808e-09
93.8967	8.41897e-10	93.8965	1.24946e-09	93.8976	1.67388e-09
94.1043	7.78872e-10	94.1042	1.28727e-09	94.1053	1.64866e-09
94.312	7.87276e-10	94.3118	1.16122e-09	94.3129	1.65707e-09
94.5197	8.33494e-10	94.5195	1.22005e-09	94.5206	1.64026e-09
94.7273	8.25091e-10	94.7271	1.29568e-09	94.7283	1.65287e-09
94.935	7.57864e-10	94.9348	1.19064e-09	94.9359	1.66127e-09
95.1427	8.25091e-10	95.1425	1.22845e-09	95.1435	1.56463e-09
95.3503	7.49461e-10	95.3501	1.28307e-09	95.3512	1.66127e-09
95.558	7.99881e-10	95.5577	1.25786e-09	95.5589	1.63186e-09
95.7657	8.71309e-10	95.7654	1.23685e-09	95.7665	1.52681e-09
95.9733	7.66267e-10	95.9731	1.19484e-09	95.9741	1.60665e-09
96.181	8.08284e-10	96.1807	1.20744e-09	96.1818	1.63606e-09
96.3887	8.41897e-10	96.3883	1.24946e-09	96.3895	1.59824e-09
96.5963	8.04082e-10	96.596	1.22005e-09	96.5971	1.61505e-09
96.804	7.49461e-10	96.8037	1.22845e-09	96.8047	1.56883e-09
97.0117	8.20889e-10	97.0113	1.28727e-09	97.0124	1.56883e-09
97.2193	6.90637e-10	97.219	1.19904e-09	97.2201	1.61925e-09
97.427	8.12486e-10	97.4266	1.25366e-09	97.4277	1.55202e-09
97.6347	8.58704e-10	97.6343	1.24526e-09	97.6354	1.58984e-09
97.8423	7.78872e-10	97.8419	1.20744e-09	97.843	1.57303e-09
98.05	7.74671e-10	98.0496	1.23685e-09	98.0507	1.55622e-09
98.2577	8.29292e-10	98.2573	1.27887e-09	98.2583	1.64446e-09
98.4654	8.37696e-10	98.4649	1.19904e-09	98.466	1.58564e-09
98.673	7.83074e-10	98.6726	1.21585e-09	98.6736	1.56043e-09
98.8807	8.33494e-10	98.8803	1.24946e-09	98.8813	1.60665e-09
99.0883	7.87276e-10	99.0879	1.16963e-09	99.0889	1.52261e-09
99.296	7.83074e-10	99.2956	1.19484e-09	99.2966	1.56463e-09
99.5037	8.04082e-10	99.5032	1.27047e-09	99.5043	1.60244e-09
99.7114	7.57864e-10	99.7109	1.16122e-09	99.712	1.48479e-09
99.919	8.12486e-10	99.9186	1.18643e-09	99.9196	1.55622e-09
100.127	8.08284e-10	100.126	1.21164e-09	100.127	1.59824e-09
100.334	7.91477e-10	100.334	1.14442e-09	100.335	1.4974e-09
100.542	7.78872e-10	100.542	1.24946e-09	100.543	1.56883e-09
100.75	8.29292e-10	100.749	1.20324e-09	100.75	1.59824e-09
100.957	7.83074e-10	100.957	1.23265e-09	100.958	1.55202e-09
101.165	7.28452e-10	101.165	1.19064e-09	101.166	1.57303e-09
101.373	7.91477e-10	101.372	1.14442e-09	101.373	1.54782e-09
101.58	7.24251e-10	101.58	1.19064e-09	101.581	1.52681e-09
101.788	7.91477e-10	101.788	1.22005e-09	101.789	1.59824e-09
101.996	8.25091e-10	101.995	1.18223e-09	101.996	1.53101e-09
102.203	7.70469e-10	102.203	1.21164e-09	102.204	1.56463e-09
102.411	7.74671e-10	102.41	1.25786e-09	102.411	1.58564e-09
102.619	8.12486e-10	102.618	1.17803e-09	102.619	1.5016e-09
102.826	7.70469e-10	102.826	1.14022e-09	102.827	1.51421e-09
103.034	7.83074e-10	103.033	1.23265e-09	103.034	1.53101e-09
103.242	7.87276e-10	103.241	1.15282e-09	103.242	1.54362e-09
103.449	7.20049e-10	103.449	1.18223e-09	103.45	1.57303e-09
103.657	7.74671e-10	103.656	1.19064e-09	103.657	1.48479e-09
103.865	7.83074e-10	103.864	1.17803e-09	103.865	1.55622e-09
104.072	7.83074e-10	104.072	1.17383e-09	104.073	1.51841e-09
104.28	8.20889e-10	104.279	1.19484e-09	104.28	1.48479e-09
104.488	8.20889e-10	104.487	1.11501e-09	104.488	1.51e-09
104.695	7.87276e-10	104.695	1.18643e-09	104.696	1.54782e-09
104.903	8.04082e-10	104.902	1.20324e-09	104.903	1.5016e-09
105.111	7.83074e-10	105.11	1.13601e-09	105.111	1.4974e-09
105.318	7.45259e-10	105.318	1.12341e-09	105.319	1.4932e-09
105.526	7.95679e-10	105.525	1.15702e-09	105.526	1.55622e-09
105.734	7.83074e-10	105.733	1.13601e-09	105.734	1.56883e-09
105.941	7.66267e-10	105.941	1.18223e-09	105.942	1.53521e-09
106.149	8.04082e-10	106.148	1.11921e-09	106.149	1.51e-09
106.357	8.12486e-10	106.356	1.15282e-09	106.357	1.54362e-09
106.564	7.66267e-10	106.564	1.21164e-09	106.565	1.45958e-09
106.772	7.99881e-10	106.771	1.14442e-09	106.772	1.48059e-09
106.98	7.91477e-10	106.979	1.16543e-09	106.98	1.53101e-09
107.187	7.74671e-10	107.187	1.14442e-09	107.188	1.46378e-09
107.395	7.91477e-10	107.394	1.1108e-09	107.395	1.52261e-09
107.603	7.41057e-10	107.602	1.19484e-09	107.603	1.4974e-09
107.81	7.45259e-10	107.81	1.18223e-09	107.811	1.43857e-09
108.018	7.83074e-10	108.017	1.12761e-09	108.018	1.51e-09
108.226	7.57864e-10	108.225	1.13601e-09	108.226	1.5058e-09
108.433	7.99881e-10	108.433	1.21585e-09	108.434	1.51e-09
108.641	8.25091e-10	108.64	1.12341e-09	108.641	1.4932e-09
108.849	7.62066e-10	108.848	1.13601e-09	108.849	1.42597e-09
109.056	7.66267e-10	109.056	1.16963e-09	109.057	1.4932e-09
109.264	7.95679e-10	109.263	1.094e-09	109.264	1.56883e-09
109.471	7.15847e-10	109.471	1.15702e-09	109.472	1.46378e-09
109.679	7.74671e-10	109.679	1.1024e-09	109.68	1.43017e-09
109.887	7.74671e-10	109.886	1.1066e-09	109.887	1.54362e-09
110.094	7.36856e-10	110.094	1.15702e-09	110.095	1.4932e-09
110.302	7.99881e-10	110.302	1.1024e-09	110.302	1.51841e-09
110.51	8.29292e-10	110.509	1.11921e-09	110.51	1.51421e-09
110.717	7.49461e-10	110.717	1.14442e-09	110.718	1.47639e-09
110.925	7.70469e-10	110.925	1.1066e-09	110.925	1.48059e-09
111.133	8.12486e-10	111.132	1.11921e-09	111.133	1.46378e-09
111.34	7.36856e-10	111.34	1.18223e-09	111.341	1.46798e-09
111.548	7.91477e-10	111.548	1.11501e-09	111.548	1.48059e-09
111.756	7.87276e-10	111.755	1.13181e-09	111.756	1.40076e-09
111.963	7.20049e-10	111.963	1.14442e-09	111.964	1.51421e-09
112.171	7.66267e-10	112.171	1.07299e-09	112.171	1.53521e-09
112.379	7.36856e-10	112.378	1.16963e-09	112.379	1.45958e-09
112.586	7.41057e-10	112.586	1.13181e-09	112.587	1.43017e-09
112.794	7.32654e-10	112.794	1.07299e-09	112.794	1.44277e-09
113.002	7.91477e-10	113.001	1.14022e-09	113.002	1.43857e-09
113.209	7.20049e-10	113.209	1.14862e-09	113.21	1.47639e-09
113.417	7.74671e-10	113.416	1.05618e-09	113.417	1.44698e-09
113.625	8.08284e-10	113.624	1.15282e-09	113.625	1.45118e-09
113.832	7.15847e-10	113.832	1.11921e-09	113.833	1.5058e-09
114.04	7.24251e-10	114.039	1.07299e-09	114.04	1.40496e-09
114.248	7.74671e-10	114.247	1.13601e-09	114.248	1.45538e-09
114.455	7.32654e-10	114.455	1.14022e-09	114.456	1.52261e-09
114.663	7.70469e-10	114.662	1.08559e-09	114.663	1.40076e-09
114.871	7.70469e-10	114.87	1.08559e-09	114.871	1.43437e-09
115.078	6.86436e-10	115.078	1.0898e-09	115.079	1.47639e-09
115.286	7.78872e-10	115.285	1.15702e-09	115.286	1.41336e-09
115.494	7.99881e-10	115.493	1.14022e-09	115.494	1.46378e-09
115.701	6.99041e-10	115.701	1.0982e-09	115.702	1.43857e-09
115.909	7.49461e-10	115.908	1.1108e-09	115.909	1.40496e-09
116.117	7.70469e-10	116.116	1.16963e-09	116.117	1.48059e-09
116.324	6.86436e-10	116.324	1.08139e-09	116.325	1.39655e-09
116.532	7.32654e-10	116.531	1.13181e-09	116.532	1.41756e-09
116.74	7.62066e-10	116.739	1.16543e-09	116.74	1.46798e-09
116.947	6.78032e-10	116.947	1.07719e-09	116.948	1.40916e-09
117.155	7.53662e-10	117.154	1.13181e-09	117.155	1.43437e-09
117.362	7.78872e-10	117.362	1.13181e-09	117.363	1.45538e-09
117.57	7.28452e-10	117.57	1.08559e-09	117.571	1.37554e-09
117.778	7.36856e-10	117.777	1.0982e-09	117.778	1.48479e-09
117.986	7.74671e-10	117.985	1.14862e-09	117.986	1.41756e-09
118.193	6.82234e-10	118.193	1.1024e-09	118.194	1.40076e-09
118.401	7.45259e-10	118.4	1.11501e-09	118.401	1.40496e-09
118.609	7.78872e-10	118.608	1.14022e-09	118.609	1.37554e-09
118.816	7.53662e-10	118.816	1.08139e-09	118.817	1.40496e-09
119.024	7.41057e-10	119.023	1.13601e-09	119.024	1.45118e-09
119.232	7.53662e-10	119.231	1.08139e-09	119.232	1.39235e-09
119.439	7.41057e-10	119.439	1.06879e-09	119.44	1.38395e-09
119.647	8.04082e-10	119.646	1.12341e-09	119.647	1.44698e-09
119.854	7.28452e-10	119.854	1.07719e-09	119.855	1.38395e-09
120.062	7.66267e-10	120.062	1.1024e-09	120.063	1.44277e-09
120.27	7.83074e-10	120.269	1.14022e-09	120.27	1.44277e-09
120.477	7.32654e-10	120.477	1.08139e-09	120.478	1.39235e-09
120.685	7.11646e-10	120.685	1.14442e-09	120.686	1.45538e-09
120.893	7.83074e-10	120.892	1.1024e-09	120.893	1.35454e-09
121.1	7.24251e-10	121.1	1.06459e-09	121.101	1.38815e-09
121.308	7.32654e-10	121.308	1.11921e-09	121.308	1.45538e-09
121.516	7.36856e-10	121.515	1.0982e-09	121.516	1.35033e-09
121.723	7.32654e-10	121.723	1.06038e-09	121.724	1.40076e-09
121.931	6.90637e-10	121.931	1.0982e-09	121.931	1.43437e-09
122.139	7.49461e-10	122.138	1.06879e-09	122.139	1.37134e-09
122.346	7.28452e-10	122.346	1.08559e-09	122.347	1.40076e-09
122.554	7.20049e-10	122.554	1.12761e-09	122.554	1.38815e-09
122.762	7.57864e-10	122.761	1.06459e-09	122.762	1.37554e-09
122.969	7.36856e-10	122.969	1.05198e-09	122.97	1.43857e-09
123.177	6.94839e-10	123.177	1.0982e-09	123.177	1.34613e-09
123.385	7.87276e-10	123.384	9.93158e-10	123.385	1.40076e-09
123.592	7.11646e-10	123.592	1.08139e-09	123.593	1.41336e-09
123.8	7.36856e-10	123.8	1.1024e-09	123.8	1.36714e-09
124.008	7.53662e-10	124.007	1.08139e-09	124.008	1.40916e-09
124.215	6.90637e-10	124.215	1.11501e-09	124.216	1.44277e-09
124.423	7.87276e-10	124.423	1.1024e-09	124.423	1.30832e-09
124.631	7.83074e-10	124.63	1.06459e-09	124.631	1.36714e-09
124.838	7.11646e-10	124.838	1.07299e-09	124.839	1.38395e-09
125.046	7.36856e-10	125.046	1.06879e-09	125.046	1.39655e-09
125.254	7.70469e-10	125.253	1.06038e-09	125.254	1.41756e-09
125.461	7.03242e-10	125.461	1.08139e-09	125.462	1.37134e-09
125.669	7.74671e-10	125.669	1.03517e-09	125.669	1.41336e-09
125.877	7.24251e-10	125.876	1.094e-09	125.877	1.41336e-09
126.084	7.07444e-10	126.084	1.12761e-09	126.085	1.32512e-09
126.292	7.49461e-10	126.292	1.03938e-09	126.292	1.39235e-09
126.5	7.45259e-10	126.499	1.06459e-09	126.5	1.41756e-09
126.707	6.90637e-10	126.707	1.1024e-09	126.708	1.37975e-09
126.915	7.83074e-10	126.915	1.03938e-09	126.915	1.40076e-09
127.123	7.24251e-10	127.122	1.08139e-09	127.123	1.37134e-09
127.33	7.36856e-10	127.33	1.07719e-09	127.331	1.37975e-09
127.538	7.49461e-10	127.538	1.07299e-09	127.538	1.40916e-09
127.746	7.20049e-10	127.745	1.06038e-09	127.746	1.33353e-09
127.953	6.94839e-10	127.953	1.07299e-09	127.954	1.34193e-09
128.161	7.45259e-10	128.161	1.06459e-09	128.161	1.40076e-09
128.369	8.08284e-10	128.368	1.1066e-09	128.369	1.31672e-09
128.576	7.36856e-10	128.576	1.06459e-09	128.577	1.40916e-09
128.784	7.70469e-10	128.784	1.03517e-09	128.784	1.38395e-09
128.992	7.36856e-10	128.991	1.06459e-09	128.992	1.32932e-09
129.199	7.24251e-10	129.199	1.00996e-09	129.2	1.43017e-09
129.407	7.11646e-10	129.407	1.08559e-09	129.407	1.40496e-09
129.615	7.03242e-10	129.614	1.08139e-09	129.615	1.32932e-09
129.822	7.20049e-10	129.822	1.04358e-09	129.823	1.37975e-09
130.03	7.41057e-10	130.03	1.08139e-09	130.03	1.35033e-09

## Sheet: Fig2h
pulse number	current		Vsd=0.3V
0	3.3672e-09
1	4.2495e-09
2	4.8084e-09
3	5.1025e-09
4	5.2033e-09
5	6.2117e-09
6	6.6823e-09
7	7.0017e-09
8	7.3042e-09
9	8.4513e-09
10	9.195e-09
11	9.8295e-09
12	1.0447e-08
13	1.2435e-08
14	1.3825e-08
15	1.5098e-08
16	1.6195e-08
17	1.9678e-08
18	2.2191e-08
19	2.4338e-08
20	2.6334e-08
21	3.2918e-08
22	3.7364e-08
23	4.1112e-08
24	4.4334e-08
25	5.4511e-08
26	6.0948e-08
27	6.6099e-08
28	7.0326e-08
29	8.1486e-08
30	8.7533e-08
31	9.2894e-08
32	9.652e-08
33	6.5826e-08
34	5.2755e-08
35	4.4582e-08
36	3.8851e-08
37	3.3355e-08
38	2.9548e-08
39	2.6599e-08
40	2.4262e-08
41	2.146e-08
42	1.9582e-08
43	1.7972e-08
44	1.6733e-08
45	1.5115e-08
46	1.3947e-08
47	1.304e-08
48	1.2317e-08
49	1.1245e-08
50	1.051e-08
51	9.8463e-09
52	9.4051e-09
53	8.9261e-09
54	8.4219e-09
55	8.0479e-09
56	7.737e-09
57	7.0731e-09
58	6.695e-09
59	6.4428e-09
60	6.1067e-09
61	5.5353e-09
62	5.1445e-09
63	4.8588e-09
64	4.6865e-09
65	4.0058e-09
66	3.7327e-09
67	3.4764e-09
68	3.3924e-09
69	4.1781e-09
70	4.7201e-09
71	4.9638e-09
72	5.1739e-09
73	5.9596e-09
74	6.5563e-09
75	6.9471e-09
76	7.2202e-09
77	8.3084e-09
78	9.1866e-09
79	9.8211e-09
80	1.0271e-08
81	1.2355e-08
82	1.3855e-08
83	1.5082e-08
84	1.6187e-08
85	1.9704e-08
86	2.2262e-08
87	2.4473e-08
88	2.651e-08
89	3.317e-08
90	3.7637e-08
91	4.1515e-08
92	4.4738e-08
93	5.5095e-08
94	6.1885e-08
95	6.7133e-08
96	7.1394e-08
97	8.2827e-08
98	8.9301e-08
99	9.2684e-08
100	9.6873e-08
101	6.644e-08
102	5.3087e-08
103	4.4876e-08
104	3.9011e-08
105	3.3632e-08
106	2.9792e-08
107	2.6784e-08
108	2.4565e-08
109	2.1758e-08
110	1.9834e-08
111	1.8351e-08
112	1.7061e-08
113	1.5342e-08
114	1.4254e-08
115	1.3359e-08
116	1.2548e-08
117	1.1506e-08
118	1.0821e-08
119	1.0212e-08
120	9.6572e-09
121	9.0857e-09
122	8.6572e-09
123	8.2076e-09
124	7.8336e-09
125	7.1866e-09
126	6.8084e-09
127	6.4344e-09
128	6.1487e-09
129	5.5815e-09
130	5.2201e-09
131	4.9344e-09
132	4.6613e-09
133	4.0142e-09
134	3.7705e-09
135	3.5604e-09
136	3.3125e-09
137	4.1781e-09
138	4.6025e-09
139	4.884e-09
140	4.9932e-09
141	5.926e-09
142	6.4386e-09
143	6.7916e-09
144	7.0605e-09
145	8.1992e-09
146	9.0269e-09
147	9.6992e-09
148	1.0216e-08
149	1.2237e-08
150	1.375e-08
151	1.5065e-08
152	1.6183e-08
153	1.9628e-08
154	2.2225e-08
155	2.454e-08
156	2.6506e-08
157	3.3145e-08
158	3.7771e-08
159	4.1725e-08
160	4.4994e-08
161	5.5536e-08
162	6.2213e-08
163	6.7541e-08
164	7.2142e-08
165	8.2562e-08
166	8.9339e-08
167	9.4663e-08
168	9.8852e-08
169	6.7288e-08
170	5.3482e-08
171	4.4998e-08
172	3.9011e-08
173	3.3708e-08
174	2.9918e-08
175	2.6939e-08
176	2.4611e-08
177	2.1922e-08
178	2.0027e-08
179	1.8527e-08
180	1.7304e-08
181	1.5514e-08
182	1.4481e-08
183	1.3565e-08
184	1.2754e-08
185	1.1712e-08
186	1.1014e-08
187	1.0355e-08
188	9.8925e-09
189	9.2748e-09
190	8.8168e-09
191	8.3925e-09
192	7.9681e-09
193	7.2916e-09
194	6.8966e-09
195	6.5815e-09
196	6.3084e-09
197	5.6487e-09
198	5.2453e-09
199	4.9302e-09
200	4.7537e-09
201	4.0857e-09
202	3.8336e-09
203	3.5436e-09
204	3.3924e-09
205	4.1697e-09
206	4.531e-09
207	4.7243e-09
208	4.9428e-09
209	5.8462e-09
210	6.2916e-09
211	6.6613e-09
212	7.0395e-09
213	7.9975e-09
214	8.9219e-09
215	9.5858e-09
216	1.0082e-08
217	1.2111e-08
218	1.3632e-08
219	1.488e-08
220	1.6019e-08
221	1.9569e-08
222	2.2044e-08
223	2.4397e-08
224	2.6342e-08
225	3.2969e-08
226	3.7611e-08
227	4.1351e-08
228	4.4775e-08
229	5.5385e-08
230	6.2192e-08
231	6.7646e-08
232	7.212e-08
233	8.2625e-08
234	8.9713e-08
235	9.5209e-08
236	9.9482e-08
237	6.6784e-08
238	5.3066e-08
239	4.4465e-08
240	3.854e-08
241	3.3355e-08
242	2.954e-08
243	2.675e-08
244	2.4418e-08
245	2.1741e-08
246	1.9973e-08
247	1.8523e-08
248	1.725e-08
249	1.5624e-08
250	1.4506e-08
251	1.364e-08
252	1.2884e-08
253	1.1851e-08
254	1.1107e-08
255	1.0477e-08
256	1.0023e-08
257	9.3463e-09
258	8.8673e-09
259	8.4723e-09
260	8.0605e-09
261	7.3546e-09
262	6.9429e-09
263	6.5857e-09
264	6.3546e-09
265	5.6613e-09
266	5.2622e-09
267	4.9596e-09
268	4.7117e-09
269	4.0436e-09
270	3.7495e-09
271	3.5899e-09
272	3.4386e-09
273	3.989e-09
274	4.426e-09
275	4.6529e-09
276	4.8042e-09
277	5.7538e-09
278	6.1781e-09
279	6.5731e-09
280	6.8504e-09
281	7.8967e-09
282	8.7076e-09
283	9.3379e-09
284	9.9807e-09
285	1.1939e-08
286	1.3502e-08
287	1.4695e-08
288	1.5821e-08
289	1.9292e-08
290	2.183e-08
291	2.4069e-08
292	2.6107e-08
293	3.2607e-08
294	3.7208e-08
295	4.0935e-08
296	4.4322e-08
297	5.4914e-08
298	6.1759e-08
299	6.7141e-08
300	7.1852e-08
301	8.2566e-08
302	8.9587e-08
303	9.5075e-08
304	9.9327e-08
305	6.6293e-08
306	5.2288e-08
307	4.3822e-08
308	3.7893e-08
309	3.2918e-08
310	2.9267e-08
311	2.6426e-08
312	2.4145e-08
313	2.1683e-08
314	1.9842e-08
315	1.8451e-08
316	1.722e-08
317	1.5607e-08
318	1.459e-08
319	1.3678e-08
320	1.2972e-08
321	1.1821e-08
322	1.125e-08
323	1.0615e-08
324	1.0086e-08
325	9.4723e-09
326	8.9303e-09
327	8.5605e-09
328	8.1782e-09
329	7.4092e-09
330	7.0437e-09
331	6.6277e-09
332	6.3714e-09
333	5.758e-09
334	5.342e-09
335	5.0142e-09
336	4.7411e-09
337	4.1109e-09
338	3.8041e-09
339	3.6109e-09
340	3.4638e-09
341	3.9806e-09
342	4.3756e-09
343	4.5857e-09
344	4.7285e-09
345	5.5815e-09
346	6.0857e-09
347	6.405e-09
348	6.7328e-09
349	7.8294e-09
350	8.5227e-09
351	9.216e-09
352	9.7748e-09
353	1.1703e-08
354	1.3241e-08
355	1.4409e-08
356	1.5514e-08
357	1.8926e-08
358	2.1452e-08
359	2.3624e-08
360	2.5624e-08
361	3.1981e-08
362	3.6532e-08
363	4.0376e-08
364	4.3565e-08
365	5.4183e-08
366	6.094e-08
367	6.6398e-08
368	6.9826e-08
369	8.2041e-08
370	8.9285e-08
371	9.4545e-08
372	9.9016e-08
373	6.5826e-08
374	5.1725e-08
375	4.32e-08
376	3.7364e-08
377	3.2473e-08
378	2.8926e-08
379	2.6208e-08
380	2.3968e-08
381	2.146e-08
382	1.9775e-08
383	1.8346e-08
384	1.7183e-08
385	1.567e-08
386	1.4561e-08
387	1.3754e-08
388	1.2985e-08
389	1.1981e-08
390	1.1292e-08
391	1.0653e-08
392	1.0187e-08
393	9.5269e-09
394	8.9891e-09
395	8.6824e-09
396	8.2202e-09
397	7.4723e-09
398	7.0437e-09
399	6.7244e-09
400	6.4302e-09
401	5.7664e-09
402	5.3336e-09
403	4.9722e-09
404	4.7579e-09
405	4.1151e-09
406	3.8462e-09
407	3.6025e-09
408	3.4428e-09
409	3.9218e-09
410	4.3084e-09
411	4.5437e-09
412	4.7327e-09
413	5.4932e-09
414	5.9554e-09
415	6.2832e-09
416	6.6109e-09
417	7.6487e-09
418	8.4723e-09
419	9.0689e-09
420	9.5774e-09
421	1.1514e-08
422	1.2914e-08
423	1.4153e-08
424	1.5233e-08
425	1.8493e-08
426	2.1073e-08
427	2.3183e-08
428	2.5069e-08
429	3.1351e-08
430	3.5826e-08
431	3.9532e-08
432	4.275e-08
433	5.3112e-08
434	5.9091e-08
435	6.4906e-08
436	6.9768e-08
437	8.1944e-08
438	8.9096e-08
439	9.457e-08
440	9.8818e-08
441	6.5053e-08
442	5.1187e-08
443	4.2763e-08
444	3.6939e-08
445	3.217e-08
446	2.8691e-08
447	2.6015e-08
448	2.3792e-08
449	2.1393e-08
450	1.9741e-08
451	1.8321e-08
452	1.7241e-08
453	1.5712e-08
454	1.4624e-08
455	1.3821e-08
456	1.3115e-08
457	1.2098e-08
458	1.1405e-08
459	1.0787e-08
460	1.0355e-08
461	9.6026e-09
462	9.1656e-09
463	8.7496e-09
464	8.3462e-09
465	7.5395e-09
466	7.1109e-09
467	6.7916e-09
468	6.5647e-09
469	5.7664e-09
470	5.405e-09
471	5.0815e-09
472	4.8e-09
473	4.1361e-09
474	3.7831e-09
475	3.6781e-09
476	3.5226e-09
477	3.947e-09
478	4.2621e-09
479	4.5226e-09
480	4.6361e-09
481	5.405e-09
482	5.9008e-09
483	6.1949e-09
484	6.5605e-09
485	7.5269e-09
486	8.2748e-09
487	8.9345e-09
488	9.4471e-09
489	1.1372e-08
490	1.2745e-08
491	1.401e-08
492	1.4968e-08
493	1.8246e-08
494	2.0678e-08
495	2.2855e-08
496	2.4741e-08
497	3.0771e-08
498	3.5225e-08
499	3.8754e-08
500	4.2061e-08
501	5.2288e-08
502	5.8414e-08
503	6.4158e-08
504	6.891e-08
505	8.1331e-08
506	8.8402e-08
507	9.3852e-08
508	9.8466e-08
509	6.4469e-08
510	5.0507e-08
511	4.2023e-08
512	3.6275e-08
513	3.1754e-08
514	2.8372e-08
515	2.5636e-08
516	2.3582e-08
517	2.1216e-08
518	1.9645e-08
519	1.8292e-08
520	1.7128e-08
521	1.5725e-08
522	1.467e-08
523	1.3846e-08
524	1.3119e-08
525	1.2149e-08
526	1.1489e-08
527	1.0834e-08
528	1.0418e-08
529	9.6908e-09
530	9.2076e-09
531	8.7244e-09
532	8.4639e-09
533	7.5437e-09
534	7.1824e-09
535	6.8126e-09
536	6.5563e-09
537	5.7958e-09
538	5.426e-09
539	5.0941e-09
540	4.7958e-09
541	4.1403e-09
542	3.884e-09
543	3.6781e-09
544	3.5142e-09
545	3.8882e-09
546	4.2957e-09
547	4.4344e-09
548	4.6193e-09
549	5.3672e-09
550	5.8168e-09
551	6.1823e-09
552	6.363e-09
553	7.4681e-09
554	8.1782e-09
555	8.8462e-09
556	9.3252e-09
557	1.1191e-08
558	1.2556e-08
559	1.3737e-08
560	1.4725e-08
561	1.8023e-08
562	2.0342e-08
563	2.2485e-08
564	2.438e-08
565	3.0292e-08
566	3.4658e-08
567	3.8254e-08
568	4.141e-08
569	5.1192e-08
570	5.8229e-08
571	6.3801e-08
572	6.8675e-08
573	8.1066e-08
574	8.815e-08
575	9.3423e-08
576	9.7608e-08
577	6.3755e-08
578	4.9948e-08
579	4.1574e-08
580	3.5826e-08
581	3.1426e-08
582	2.8094e-08
583	2.5498e-08
584	2.3426e-08
585	2.1124e-08
586	1.9565e-08
587	1.8233e-08
588	1.7124e-08
589	1.5691e-08
590	1.475e-08
591	1.3867e-08
592	1.322e-08
593	1.2203e-08
594	1.1582e-08
595	1.0939e-08
596	1.0502e-08
597	9.779e-09
598	9.321e-09
599	8.8673e-09
600	8.4471e-09
601	7.6487e-09
602	7.2244e-09
603	6.8882e-09
604	6.6235e-09
605	5.9008e-09
606	5.4512e-09
607	5.1193e-09
608	4.7832e-09
609	4.1571e-09
610	3.8966e-09
611	3.2705e-09
612	3.6276e-09
613	3.7999e-09
614	3.8293e-09
615	4.5478e-09
616	4.9428e-09
617	5.2117e-09
618	5.4512e-09
619	6.3965e-09
620	6.9134e-09
621	7.4764e-09
622	7.8924e-09
623	9.3882e-09
624	1.0586e-08
625	1.1581e-08
626	1.2497e-08
627	1.5157e-08
628	1.7304e-08
629	1.9111e-08
630	2.064e-08
631	2.588e-08
632	2.9653e-08
633	3.2787e-08
634	3.5787e-08
635	4.4985e-08
636	5.1552e-08
637	5.7073e-08
638	6.1762e-08
639	7.2456e-08
640	7.8704e-08
641	8.3842e-08
642	8.7788e-08
643	5.6288e-08
644	4.38e-08
645	3.6405e-08
646	3.1367e-08
647	2.7552e-08
648	2.475e-08
649	2.2455e-08
650	2.0703e-08
651	1.88e-08
652	1.7439e-08
653	1.6338e-08
654	1.538e-08
655	1.4107e-08
656	1.3296e-08
657	1.2527e-08
658	1.1985e-08
659	1.1182e-08
660	1.0514e-08
661	1.0081e-08
662	9.6781e-09
663	9.1697e-09
664	8.7159e-09
665	8.3629e-09
666	8.0562e-09
667	7.3167e-09
668	6.9974e-09
669	6.6991e-09
670	6.4344e-09
671	5.6276e-09
672	5.3293e-09
673	5.0184e-09
674	4.7537e-09
675	4.1402e-09
676	3.8335e-09
677	3.6822e-09
678	3.4848e-09
679	3.8671e-09
680	4.1402e-09
681	4.3671e-09
682	4.4428e-09
683	5.2285e-09
684	5.6486e-09
685	5.9512e-09
686	6.2369e-09
687	7.2159e-09
688	7.8251e-09
689	8.4554e-09
690	8.9764e-09
691	1.0649e-08
692	1.2027e-08
693	1.3149e-08
694	1.4081e-08
695	1.7039e-08
696	1.93e-08
697	2.1304e-08
698	2.3006e-08
699	2.8481e-08
700	3.2535e-08
701	3.5892e-08
702	3.885e-08
703	4.8254e-08
704	5.5199e-08
705	6.0653e-08
706	6.5372e-08
707	7.6641e-08
708	8.3321e-08
709	8.8262e-08
710	9.2313e-08
711	5.9204e-08
712	4.6035e-08
713	3.8367e-08
714	3.3056e-08
715	2.9094e-08
716	2.6094e-08
717	2.3792e-08
718	2.1846e-08
719	1.9834e-08
720	1.8422e-08
721	1.7287e-08
722	1.6233e-08
723	1.4968e-08
724	1.414e-08
725	1.3292e-08
726	1.2766e-08
727	1.1905e-08
728	1.1287e-08
729	1.0703e-08
730	1.0308e-08
731	9.7453e-09
732	9.2285e-09
733	8.9008e-09
734	8.5184e-09
735	7.6655e-09
736	7.3293e-09
737	7.0394e-09
738	6.7243e-09
739	5.8965e-09
740	5.5184e-09
741	5.2579e-09
742	4.9722e-09
743	4.3503e-09
744	3.9974e-09
745	3.7495e-09
746	3.6066e-09
747	3.9386e-09
748	4.2327e-09
749	4.447e-09
750	4.5142e-09
751	5.3335e-09
752	5.7537e-09
753	6.0184e-09
754	6.3377e-09
755	7.3125e-09
756	8.031e-09
757	8.6276e-09
758	9.1066e-09
759	1.0913e-08
760	1.2241e-08
761	1.3304e-08
762	1.4338e-08
763	1.7313e-08
764	1.9607e-08
765	2.1636e-08
766	2.3376e-08
767	2.8951e-08
768	3.2964e-08
769	3.6308e-08
770	3.9254e-08
771	4.8687e-08
772	5.5556e-08
773	6.1136e-08
774	6.5821e-08
775	7.7212e-08
776	8.4078e-08
777	8.9212e-08
778	9.3183e-08
779	5.9615e-08
780	4.6372e-08
781	3.8556e-08
782	3.3241e-08
783	2.9271e-08
784	2.6342e-08
785	2.3897e-08
786	2.1993e-08
787	2.0069e-08
788	1.8581e-08
789	1.7439e-08
790	1.6443e-08
791	1.5157e-08
792	1.4392e-08
793	1.3607e-08
794	1.2968e-08
795	1.2128e-08
796	1.1535e-08
797	1.0964e-08
798	1.0569e-08
799	9.8798e-09
800	9.4302e-09
801	9.0436e-09
802	8.6276e-09
803	7.8209e-09
804	7.3881e-09
805	7.1192e-09
806	6.8209e-09
807	5.989e-09
808	5.6234e-09
809	5.2999e-09
810	5.0226e-09
811	4.3461e-09
812	4.0268e-09
813	3.7999e-09
814	3.6318e-09
815	3.9764e-09
816	4.2327e-09
817	4.3881e-09
818	4.5814e-09
819	5.3125e-09
820	5.7033e-09
821	6.0184e-09
822	6.3671e-09
823	7.2915e-09
824	7.9512e-09
825	8.5688e-09
826	9.0814e-09
827	1.0829e-08
828	1.2115e-08
829	1.3229e-08
830	1.4233e-08
831	1.7233e-08
832	1.956e-08
833	2.1451e-08
834	2.3237e-08
835	2.8787e-08
836	3.2712e-08
837	3.6119e-08
838	3.9111e-08
839	4.8443e-08
840	5.53e-08
841	6.0792e-08
842	6.5498e-08
843	7.7044e-08
844	8.3922e-08
845	8.9153e-08
846	9.3178e-08
847	5.9531e-08
848	4.6136e-08
849	3.8325e-08
850	3.3048e-08
851	2.9145e-08
852	2.6145e-08
853	2.3863e-08
854	2.1943e-08
855	2.0027e-08
856	1.8649e-08
857	1.7409e-08
858	1.6489e-08
859	1.5254e-08
860	1.4405e-08
861	1.3695e-08
862	1.306e-08
863	1.2132e-08
864	1.1598e-08
865	1.1144e-08
866	1.0611e-08
867	1.001e-08
868	9.4848e-09
869	9.0898e-09
870	8.7789e-09
871	7.8335e-09
872	7.4428e-09
873	7.1655e-09
874	6.8629e-09
875	6.0184e-09
876	5.6066e-09
877	5.2915e-09
878	5.0184e-09
879	4.4344e-09
880	4.0772e-09
881	3.8545e-09
882	3.6528e-09
883	3.9974e-09
884	4.2033e-09
885	4.4386e-09
886	4.594e-09
887	5.2579e-09
888	5.7075e-09
889	6.031e-09
890	6.2537e-09
891	7.2453e-09
892	7.9134e-09
893	8.4638e-09
894	8.9764e-09
895	1.0737e-08
896	1.201e-08
897	1.314e-08
898	1.4065e-08
899	1.7056e-08
900	1.9346e-08
901	2.1208e-08
902	2.2989e-08
903	2.8439e-08
904	3.2355e-08
905	3.5703e-08
906	3.8666e-08
907	4.7888e-08
908	5.4767e-08
909	6.0271e-08
910	6.4888e-08
911	7.6502e-08
912	8.3422e-08
913	8.8729e-08
914	9.2859e-08
915	5.9082e-08
916	4.5808e-08
917	3.8048e-08
918	3.2834e-08
919	2.8884e-08
920	2.6031e-08
921	2.3678e-08
922	2.1792e-08
923	1.9905e-08
924	1.8539e-08
925	1.7451e-08
926	1.6392e-08
927	1.5254e-08
928	1.4413e-08
929	1.3712e-08
930	1.3132e-08
931	1.2195e-08
932	1.1691e-08
933	1.1186e-08
934	1.0678e-08
935	1.0044e-08
936	9.5226e-09
937	9.1571e-09
938	8.8503e-09
939	7.8755e-09
940	7.5436e-09
941	7.2033e-09
942	6.8335e-09
943	6.0394e-09
944	5.6234e-09
945	5.3671e-09
946	5.0562e-09
947	4.4007e-09
948	4.052e-09
949	3.8545e-09
950	3.7033e-09
951	4.0268e-09
952	4.1991e-09
953	4.4091e-09
954	4.6276e-09
955	5.1991e-09
956	5.6781e-09
957	6.0016e-09
958	6.2033e-09
959	7.2075e-09
960	7.8461e-09
961	8.384e-09
962	8.8924e-09
963	1.0644e-08
964	1.1859e-08
965	1.2955e-08
966	1.3918e-08
967	1.6863e-08
968	1.9098e-08
969	2.0972e-08
970	2.2712e-08
971	2.8082e-08
972	3.1947e-08
973	3.525e-08
974	3.817e-08
975	4.7304e-08
976	5.4098e-08
977	5.9586e-08
978	6.4241e-08
979	7.5842e-08
980	8.2939e-08
981	8.8174e-08
982	9.2456e-08
983	5.8611e-08
984	4.5464e-08
985	3.7712e-08
986	3.2401e-08
987	2.8733e-08
988	2.5834e-08
989	2.3556e-08
990	2.172e-08
991	1.9758e-08
992	1.8514e-08
993	1.7317e-08
994	1.6405e-08
995	1.5208e-08
996	1.4376e-08
997	1.3741e-08
998	1.3094e-08
999	1.2317e-08
1000	1.175e-08
1001	1.117e-08
1002	1.0745e-08
1003	1.0128e-08
1004	9.615e-09
1005	9.2243e-09
1006	8.9008e-09
1007	7.9344e-09
1008	7.552e-09
1009	7.2117e-09
1010	6.9386e-09
1011	6.1066e-09
1012	5.6024e-09
1013	5.3209e-09
1014	5.1234e-09
1015	4.4512e-09
1016	4.052e-09
1017	3.8461e-09
1018	3.6696e-09
1019	3.9428e-09
1020	4.1738e-09
1021	4.3881e-09
1022	4.6192e-09
1023	5.2117e-09
1024	5.6486e-09
1025	5.9638e-09
1026	6.1486e-09
1027	7.1066e-09
1028	7.8167e-09
1029	8.3377e-09
1030	8.7999e-09
1031	1.0506e-08
1032	1.1787e-08
1033	1.2775e-08
1034	1.375e-08
1035	1.6708e-08
1036	1.8834e-08
1037	2.0808e-08
1038	2.2413e-08
1039	2.7758e-08
1040	3.1598e-08
1041	3.4913e-08
1042	3.7733e-08
1043	4.672e-08
1044	5.3586e-08
1045	5.9052e-08
1046	6.3598e-08
1047	7.5204e-08
1048	8.2388e-08
1049	8.7645e-08
1050	9.1926e-08
1051	5.8271e-08
1052	4.5002e-08
1053	3.7355e-08
1054	3.2224e-08
1055	2.8485e-08
1056	2.5577e-08
1057	2.3338e-08
1058	2.1514e-08
1059	1.9708e-08
1060	1.8413e-08
1061	1.725e-08
1062	1.6359e-08
1063	1.5224e-08
1064	1.4342e-08
1065	1.3787e-08
1066	1.3153e-08
1067	1.2308e-08
1068	1.1758e-08
1069	1.1271e-08
1070	1.08e-08
1071	1.0144e-08
1072	9.7117e-09
1073	9.3083e-09
1074	8.8713e-09
1075	8.0016e-09
1076	7.594e-09
1077	7.2159e-09
1078	6.926e-09
1079	6.0646e-09
1080	5.6739e-09
1081	5.3671e-09
1082	5.1108e-09
1083	4.4302e-09
1084	4.1654e-09
1085	3.8839e-09
1086	3.7033e-09
1087	3.9428e-09
1088	4.2789e-09
1089	4.4007e-09
1090	4.5772e-09
1091	5.2495e-09
1092	5.6444e-09
1093	5.8923e-09
1094	6.1739e-09
1095	7.1192e-09
1096	7.6823e-09
1097	8.2579e-09
1098	8.7831e-09
1099	1.0384e-08
1100	1.1615e-08
1101	1.2695e-08
1102	1.359e-08
1103	1.6434e-08
1104	1.8703e-08
1105	2.0523e-08
1106	2.2191e-08
1107	2.7434e-08
1108	3.125e-08
1109	3.4472e-08
1110	3.735e-08
1111	4.6271e-08
1112	5.3031e-08
1113	5.8451e-08
1114	6.3035e-08
1115	7.4725e-08
1116	8.175e-08
1117	8.7174e-08
1118	9.1506e-08
1119	5.7867e-08
1120	4.4796e-08
1121	3.7086e-08
1122	3.1943e-08
1123	2.8292e-08
1124	2.5434e-08
1125	2.3233e-08
1126	2.1481e-08
1127	1.9636e-08
1128	1.8359e-08
1129	1.7287e-08
1130	1.6254e-08
1131	1.5195e-08
1132	1.4426e-08
1133	1.3695e-08
1134	1.317e-08
1135	1.2418e-08
1136	1.1745e-08
1137	1.1329e-08
1138	1.0855e-08
1139	1.017e-08
1140	9.7579e-09
1141	9.3756e-09
1142	8.9638e-09
1143	8.0688e-09
1144	7.6108e-09
1145	7.2663e-09
1146	7.052e-09
1147	6.1318e-09
1148	5.6612e-09
1149	5.3923e-09
1150	5.0478e-09
1151	4.4722e-09
1152	4.1991e-09
1153	3.9596e-09
1154	3.7159e-09
1155	3.9722e-09
1156	4.2075e-09
1157	4.4091e-09
1158	4.5898e-09
1159	5.1949e-09
1160	5.6276e-09
1161	5.8629e-09
1162	6.1613e-09
1163	7.0058e-09
1164	7.7243e-09
1165	8.2579e-09
1166	8.7075e-09
1167	1.0308e-08
1168	1.1586e-08
1169	1.256e-08
1170	1.3472e-08
1171	1.6367e-08
1172	1.8506e-08
1173	2.0334e-08
1174	2.2027e-08
1175	2.7136e-08
1176	3.0897e-08
1177	3.4111e-08
1178	3.6926e-08
1179	4.5842e-08
1180	5.2506e-08
1181	5.7951e-08
1182	6.2573e-08
1183	7.4187e-08
1184	8.125e-08
1185	8.6699e-08
1186	9.125e-08
1187	5.7477e-08
1188	4.4439e-08
1189	3.6792e-08
1190	3.1779e-08
1191	2.8094e-08
1192	2.5292e-08
1193	2.3111e-08
1194	2.1338e-08
1195	1.9548e-08
1196	1.8275e-08
1197	1.7195e-08
1198	1.6241e-08
1199	1.5178e-08
1200	1.4434e-08
1201	1.3787e-08
1202	1.3195e-08
1203	1.2392e-08
1204	1.1842e-08
1205	1.1443e-08
1206	1.0913e-08
1207	1.025e-08
1208	9.7873e-09
1209	9.3335e-09
1210	9.031e-09
1211	8.1024e-09
1212	7.6655e-09
1213	7.3713e-09
1214	7.0058e-09
1215	6.1823e-09
1216	5.7243e-09
1217	5.3461e-09
1218	5.1234e-09
1219	4.489e-09
1220	4.1738e-09
1221	3.9133e-09
1222	3.7831e-09
1223	3.9638e-09
1224	4.2369e-09
1225	4.4806e-09
1226	4.5478e-09
1227	5.2243e-09
1228	5.6276e-09
1229	5.8461e-09
1230	6.1486e-09
1231	7.0436e-09
1232	7.6571e-09
1233	8.1865e-09
1234	8.6234e-09
1235	1.0329e-08
1236	1.1544e-08
1237	1.2451e-08
1238	1.3367e-08
1239	1.6262e-08
1240	1.835e-08
1241	2.0233e-08
1242	2.1838e-08
1243	2.6943e-08
1244	3.0766e-08
1245	3.3888e-08
1246	3.664e-08
1247	4.5447e-08
1248	5.2082e-08
1249	5.7548e-08
1250	6.2225e-08
1251	7.3851e-08
1252	8.0973e-08
1253	8.638e-08
1254	9.0796e-08
1255	5.7262e-08
1256	4.4296e-08
1257	3.6645e-08
1258	3.1569e-08
1259	2.8027e-08
1260	2.5275e-08
1261	2.2947e-08
1262	2.125e-08
1263	1.9552e-08
1264	1.825e-08
1265	1.7212e-08
1266	1.6283e-08
1267	1.5128e-08
1268	1.446e-08
1269	1.3821e-08
1270	1.3199e-08
1271	1.2472e-08
1272	1.1909e-08
1273	1.1413e-08
1274	1.1065e-08
1275	1.0287e-08
1276	9.8798e-09
1277	9.4596e-09
1278	9.0604e-09
1279	8.1234e-09
1280	7.7411e-09
1281	7.3293e-09
1282	7.1066e-09
1283	6.1697e-09
1284	5.7159e-09
1285	5.4554e-09
1286	5.1444e-09
1287	4.5142e-09
1288	4.2369e-09
1289	3.9428e-09
1290	3.7747e-09
1291	4.0604e-09
1292	4.2327e-09
1293	4.4554e-09
1294	4.5982e-09
1295	5.2201e-09
1296	5.6024e-09
1297	5.926e-09
1298	6.0814e-09
1299	7.0058e-09
1300	7.7453e-09
1301	8.1823e-09
1302	8.6276e-09
1303	1.0228e-08
1304	1.1409e-08
1305	1.2451e-08
1306	1.3355e-08
1307	1.617e-08
1308	1.8279e-08
1309	2.0081e-08
1310	2.167e-08
1311	2.6724e-08
1312	3.046e-08
1313	3.3594e-08
1314	3.6292e-08
1315	4.5082e-08
1316	5.1703e-08
1317	5.722e-08
1318	6.1855e-08
1319	7.3636e-08
1320	8.059e-08
1321	8.6292e-08
1322	9.0695e-08
1323	5.7023e-08
1324	4.4052e-08
1325	3.6434e-08
1326	3.1397e-08
1327	2.7909e-08
1328	2.5136e-08
1329	2.2922e-08
1330	2.1174e-08
1331	1.9464e-08
1332	1.8258e-08
1333	1.7208e-08
1334	1.6237e-08
1335	1.522e-08
1336	1.4481e-08
1337	1.3783e-08
1338	1.3296e-08
1339	1.251e-08
1340	1.196e-08
1341	1.1523e-08
1342	1.1086e-08
1343	1.0321e-08
1344	9.9218e-09
1345	9.5226e-09
1346	9.1571e-09
1347	8.1781e-09
1348	7.7663e-09
1349	7.3839e-09
1350	7.1697e-09
1351	6.1655e-09
1352	5.8251e-09
1353	5.4596e-09
1354	5.1991e-09
1355	4.573e-09
1356	4.2915e-09
1357	4.0226e-09
1358	3.7621e-09
1359	4.0562e-09
1360	4.3251e-09
1361	4.4512e-09
1362	4.594e-09
1363	5.2369e-09
1364	5.573e-09
1365	5.9176e-09
1366	6.136e-09
1367	7.0142e-09
1368	7.6739e-09
1369	8.1571e-09
1370	8.5982e-09
1371	1.0178e-08
1372	1.1439e-08
1373	1.2325e-08
1374	1.3254e-08
1375	1.6073e-08
1376	1.8107e-08
1377	1.9934e-08
1378	2.1569e-08
1379	2.6607e-08
1380	3.03e-08
1381	3.3405e-08
1382	3.6056e-08
1383	4.4842e-08
1384	5.1456e-08
1385	5.6905e-08
1386	6.1477e-08
1387	7.3233e-08
1388	8.0468e-08
1389	8.6065e-08
1390	9.0544e-08
1391	5.6872e-08
1392	4.3893e-08
1393	3.6401e-08
1394	3.1329e-08
1395	2.7808e-08
1396	2.5069e-08
1397	2.293e-08
1398	2.1174e-08
1399	1.9426e-08
1400	1.8262e-08
1401	1.722e-08
1402	1.6203e-08
1403	1.5233e-08
1404	1.4514e-08
1405	1.3892e-08
1406	1.3338e-08
1407	1.2548e-08
1408	1.2102e-08
1409	1.1611e-08
1410	1.1128e-08
1411	1.0523e-08
1412	1.0035e-08
1413	9.615e-09
1414	9.2117e-09
1415	8.2747e-09
1416	7.8335e-09
1417	7.489e-09
1418	7.2159e-09
1419	6.2915e-09
1420	5.7747e-09
1421	5.4848e-09
1422	5.2705e-09
1423	4.6234e-09
1424	4.2369e-09
1425	4.0184e-09
1426	3.8755e-09
1427	4.0436e-09
1428	4.2999e-09
1429	4.4722e-09
1430	4.615e-09
1431	5.2663e-09
1432	5.636e-09
1433	5.8965e-09
1434	6.1613e-09
1435	7.094e-09
1436	7.6445e-09
1437	8.1991e-09
1438	8.6066e-09
1439	1.022e-08
1440	1.1388e-08
1441	1.2304e-08
1442	1.3233e-08
1443	1.6035e-08
1444	1.8065e-08
1445	1.9876e-08
1446	2.1434e-08
1447	2.643e-08
1448	3.0111e-08
1449	3.322e-08
1450	3.5359e-08
1451	4.4972e-08
1452	5.1577e-08
1453	5.6972e-08
1454	6.1573e-08
1455	7.3309e-08
1456	8.059e-08
1457	8.6271e-08
1458	9.0754e-08
1459	5.6956e-08
1460	4.3918e-08
1461	3.6346e-08
1462	3.1338e-08
1463	2.7859e-08
1464	2.5111e-08
1465	2.2972e-08
1466	2.1153e-08
1467	1.951e-08
1468	1.8266e-08
1469	1.7166e-08
1470	1.6359e-08
1471	1.5287e-08
1472	1.4581e-08
1473	1.3943e-08
1474	1.3418e-08
1475	1.2665e-08
1476	1.209e-08
1477	1.1695e-08
1478	1.1258e-08
1479	1.0598e-08
1480	1.0107e-08
1481	9.6571e-09
1482	9.3461e-09
1483	8.3083e-09
1484	7.8797e-09
1485	7.5646e-09
1486	7.2243e-09
1487	6.3293e-09
1488	5.8251e-09
1489	5.51e-09
1490	5.2957e-09
1491	4.657e-09
1492	4.3251e-09
1493	4.052e-09
1494	3.3797e-09
1495	3.6066e-09
1496	3.7327e-09
1497	3.8629e-09
1498	4.3839e-09
1499	4.7495e-09
1500	4.947e-09
1501	5.1907e-09
1502	5.8923e-09
1503	6.4638e-09
1504	6.8503e-09
1505	7.3041e-09
1506	8.6024e-09
1507	9.6108e-09
1508	1.0451e-08
1509	1.1115e-08
1510	1.3539e-08
1511	1.5313e-08
1512	1.6892e-08
1513	1.8212e-08
1514	2.2573e-08
1515	2.5813e-08
1516	2.8586e-08
1517	3.1082e-08
1518	3.901e-08
1519	4.5271e-08
1520	5.0359e-08
1521	5.4914e-08
1522	6.5586e-08
1523	7.2414e-08
1524	7.7767e-08
1525	8.2103e-08
1526	5.0678e-08
1527	3.8762e-08
1528	3.2082e-08
1529	2.7615e-08
1530	2.4586e-08
1531	2.2245e-08
1532	2.0413e-08
1533	1.8876e-08
1534	1.7426e-08
1535	1.635e-08
1536	1.5514e-08
1537	1.4712e-08
1538	1.3838e-08
1539	1.3199e-08
1540	1.2661e-08
1541	1.2178e-08
1542	1.1489e-08
1543	1.1069e-08
1544	1.0699e-08
1545	1.0313e-08
1546	9.8167e-09
1547	9.3756e-09
1548	9.0268e-09
1549	8.7915e-09
1550	7.8041e-09
1551	7.468e-09
1552	7.1571e-09
1553	6.9386e-09
1554	6.0394e-09
1555	5.594e-09
1556	5.2789e-09
1557	5.0562e-09
1558	4.4596e-09
1559	4.1738e-09
1560	3.947e-09
1561	3.7285e-09
1562	3.9344e-09
1563	4.2159e-09
1564	4.3251e-09
1565	4.4932e-09
1566	5.1066e-09
1567	5.4806e-09
1568	5.6655e-09
1569	5.9974e-09
1570	6.7957e-09
1571	7.4722e-09
1572	7.9008e-09
1573	8.4218e-09
1574	9.8545e-09
1575	1.1027e-08
1576	1.1876e-08
1577	1.2758e-08
1578	1.5359e-08
1579	1.738e-08
1580	1.8997e-08
1581	2.0565e-08
1582	2.5287e-08
1583	2.8834e-08
1584	3.172e-08
1585	3.3737e-08
1586	4.3031e-08
1587	4.9451e-08
1588	5.4708e-08
1589	5.9262e-08
1590	7.0565e-08
1591	7.7615e-08
1592	8.2855e-08
1593	8.7351e-08
1594	5.417e-08
1595	4.1619e-08
1596	3.4317e-08
1597	2.9611e-08
1598	2.6405e-08
1599	2.3775e-08
1600	2.1792e-08
1601	2.0132e-08
1602	1.8615e-08
1603	1.7472e-08
1604	1.6426e-08
1605	1.567e-08
1606	1.4716e-08
1607	1.4065e-08
1608	1.3506e-08
1609	1.2892e-08
1610	1.2266e-08
1611	1.1838e-08
1612	1.1397e-08
1613	1.1065e-08
1614	1.0346e-08
1615	9.9932e-09
1616	9.6445e-09
1617	9.2747e-09
1618	8.3377e-09
1619	7.8545e-09
1620	7.5982e-09
1621	7.2747e-09
1622	6.3419e-09
1623	5.8923e-09
1624	5.573e-09
1625	5.3293e-09
1626	4.657e-09
1627	4.3503e-09
1628	4.1276e-09
1629	3.9175e-09
1630	4.1865e-09
1631	4.3251e-09
1632	4.552e-09
1633	4.6402e-09
1634	5.4091e-09
1635	5.6781e-09
1636	5.9974e-09
1637	6.2117e-09
1638	7.094e-09
1639	7.6823e-09
1640	8.2789e-09
1641	8.6823e-09
1642	1.0304e-08
1643	1.1401e-08
1644	1.2384e-08
1645	1.3195e-08
1646	1.5993e-08
1647	1.7943e-08
1648	1.9724e-08
1649	2.1258e-08
1650	2.6128e-08
1651	2.9699e-08
1652	3.2149e-08
1653	3.5002e-08
1654	4.4451e-08
1655	5.0993e-08
1656	5.6262e-08
1657	6.0834e-08
1658	7.246e-08
1659	7.9481e-08
1660	8.4968e-08
1661	8.941e-08
1662	5.5556e-08
1663	4.2674e-08
1664	3.5254e-08
1665	3.0304e-08
1666	2.6976e-08
1667	2.4346e-08
1668	2.2229e-08
1669	2.0565e-08
1670	1.8964e-08
1671	1.7901e-08
1672	1.6825e-08
1673	1.5993e-08
1674	1.5035e-08
1675	1.4413e-08
1676	1.375e-08
1677	1.3275e-08
1678	1.2552e-08
1679	1.2144e-08
1680	1.1686e-08
1681	1.1296e-08
1682	1.0657e-08
1683	1.0304e-08
1684	9.8756e-09
1685	9.5814e-09
1686	8.5016e-09
1687	8.0688e-09
1688	7.7789e-09
1689	7.5184e-09
1690	6.489e-09
1691	6.0604e-09
1692	5.6781e-09
1693	5.531e-09
1694	4.8167e-09
1695	4.5184e-09
1696	4.2369e-09
1697	4.0226e-09
1698	4.1696e-09
1699	4.4638e-09
1700	4.6192e-09
1701	4.7243e-09
1702	5.447e-09
1703	5.7453e-09
1704	6.115e-09
1705	6.3041e-09
1706	7.2201e-09
1707	7.8167e-09
1708	8.3125e-09
1709	8.7831e-09
1710	1.0325e-08
1711	1.1518e-08
1712	1.243e-08
1713	1.3359e-08
1714	1.609e-08
1715	1.8191e-08
1716	1.9821e-08
1717	2.1384e-08
1718	2.6363e-08
1719	2.9892e-08
1720	3.2447e-08
1721	3.5317e-08
1722	4.48e-08
1723	5.1275e-08
1724	5.6657e-08
1725	6.1237e-08
1726	7.2977e-08
1727	8.0174e-08
1728	8.58e-08
1729	9.0351e-08
1730	5.6157e-08
1731	4.3027e-08
1732	3.5598e-08
1733	3.0632e-08
1734	2.7216e-08
1735	2.4636e-08
1736	2.2447e-08
1737	2.075e-08
1738	1.9178e-08
1739	1.8086e-08
1740	1.7056e-08
1741	1.6187e-08
1742	1.5199e-08
1743	1.4539e-08
1744	1.396e-08
1745	1.3472e-08
1746	1.2804e-08
1747	1.2304e-08
1748	1.1863e-08
1749	1.1531e-08
1750	1.0813e-08
1751	1.0422e-08
1752	9.9554e-09
1753	9.6613e-09
1754	8.6529e-09
1755	8.2285e-09
1756	7.905e-09
1757	7.5814e-09
1758	6.5898e-09
1759	6.115e-09
1760	5.7957e-09
1761	5.489e-09
1762	4.8083e-09
1763	4.489e-09
1764	4.3293e-09
1765	4.0772e-09
1766	4.2243e-09
1767	4.5142e-09
1768	4.6696e-09
1769	4.8167e-09
1770	5.447e-09
1771	5.8797e-09
1772	6.1234e-09
1773	6.3713e-09
1774	7.2957e-09
1775	7.9134e-09
1776	8.3461e-09
1777	8.8293e-09
1778	1.0422e-08
1779	1.1598e-08
1780	1.256e-08
1781	1.335e-08
1782	1.6208e-08
1783	1.8199e-08
1784	1.9943e-08
1785	2.1426e-08
1786	2.6376e-08
1787	2.9645e-08
1788	3.2888e-08
1789	3.5745e-08
1790	4.517e-08
1791	5.1762e-08
1792	5.7077e-08
1793	6.1615e-08
1794	7.3493e-08
1795	8.0851e-08
1796	8.6531e-08
1797	9.1048e-08
1798	5.6615e-08
1799	4.346e-08
1800	3.585e-08
1801	3.0888e-08
1802	2.7497e-08
1803	2.4855e-08
1804	2.264e-08
1805	2.0951e-08
1806	1.935e-08
1807	1.8216e-08
1808	1.7212e-08
1809	1.63e-08
1810	1.5392e-08
1811	1.472e-08
1812	1.4157e-08
1813	1.3548e-08
1814	1.2976e-08
1815	1.2468e-08
1816	1.206e-08
1817	1.1602e-08
1818	1.1023e-08
1819	1.0497e-08
1820	1.0212e-08
1821	9.8041e-09
1822	8.7495e-09
1823	8.3083e-09
1824	7.9428e-09
1825	7.7159e-09
1826	6.6613e-09
1827	6.1907e-09
1828	5.8545e-09
1829	5.594e-09
1830	4.8587e-09
1831	4.5772e-09
1832	4.3713e-09
1833	4.1486e-09
1834	4.3251e-09
1835	4.573e-09
1836	4.7033e-09
1837	4.8251e-09
1838	5.51e-09
1839	5.8587e-09
1840	6.1865e-09
1841	6.3671e-09
1842	7.3041e-09
1843	7.9344e-09
1844	8.4344e-09
1845	8.8545e-09
1846	1.0422e-08
1847	1.1565e-08
1848	1.2502e-08
1849	1.3359e-08
1850	1.6182e-08
1851	1.8254e-08
1852	1.9947e-08
1853	2.1468e-08
1854	2.6451e-08
1855	2.9649e-08
1856	3.2871e-08
1857	3.5712e-08
1858	4.5241e-08
1859	5.1788e-08
1860	5.7111e-08
1861	6.1691e-08
1862	7.3611e-08
1863	8.1107e-08
1864	8.6817e-08
1865	9.5531e-08
1866	5.859e-08
1867	4.4678e-08
1868	3.6703e-08
1869	3.1506e-08
1870	2.7976e-08
1871	2.5195e-08
1872	2.2981e-08
1873	2.125e-08
1874	1.959e-08
1875	1.8409e-08
1876	1.7346e-08
1877	1.6502e-08
1878	1.5489e-08
1879	1.4897e-08
1880	1.4212e-08
1881	1.3758e-08
1882	1.3056e-08
1883	1.2619e-08
1884	1.217e-08
1885	1.1758e-08
1886	1.1123e-08
1887	1.0649e-08
1888	1.0342e-08
1889	9.8882e-09
1890	8.9092e-09
1891	8.3713e-09
1892	8.0604e-09
1893	7.7579e-09
1894	6.7243e-09
1895	6.1781e-09
1896	5.8419e-09
1897	5.6066e-09
1898	5.0016e-09
1899	4.6654e-09
1900	4.3797e-09
1901	4.1234e-09
1902	4.3419e-09
1903	4.5646e-09
1904	4.7033e-09
1905	4.8293e-09
1906	5.552e-09
1907	5.9049e-09
1908	6.157e-09
1909	6.4806e-09
1910	7.3041e-09
1911	7.9428e-09
1912	8.4428e-09
1913	8.8461e-09
1914	1.0468e-08
1915	1.1611e-08
1916	1.2598e-08
1917	1.3405e-08
1918	1.6132e-08
1919	1.8287e-08
1920	1.9913e-08
1921	2.1472e-08
1922	2.6426e-08
1923	2.9645e-08
1924	3.28e-08
1925	3.5724e-08
1926	4.5237e-08
1927	5.1745e-08
1928	5.7073e-08
1929	6.1586e-08
[truncated: 448 more rows]

## Sheet: Fig3b
Time	Current	Time	Current	Time	Current
[truncated: 173 more rows]

[truncated: 10 more sheets: Fig3c, Fig3d, Fig4c, Fig4d,4e, Fig 4f, Fig5b, Fig5c, Fig5d, Fig5e, Fig5f]
